# Supplementary material for: Comparative Transcriptomic Analysis of Two Apple Cultivars in Response to Dual Cytokinin Applied In Vitro
Source: Plants (Basel). 2026 Mar 25;15(7):1001. doi: 10.3390/plants15071001 (PMC13074517; doi:10.3390/plants15071001)
Supplement: Supplementary file 1 [file plants-15-01001-s001.zip › Table S1.xlsx]

## Sheet: HR_BA_vs_NCK
	Description	Biotype	log2FoldChange	padj	pvalue	baseMean	lfcSE	stat	Symbol	NCBI	Chr	Start	End	Strand	Length	HR_BA_1	HR_BA_2	HR_BA_3	HR_NCK_1	HR_NCK_2	HR_NCK_3
LOC103455133	beta-glucosidase 24-like	protein_coding	23.1022	8.03618e-21	1.69427e-24	24.6573	2.26154	10.2153	LOC103455133	GeneID:103455133	NC_091674.1	24578576	24582286	+	3711	190.598	0	0	0	0	0
LOC103433530	probable glutathione S-transferase	protein_coding	22.856	1.11728e-08	1.10319e-10	15.8944	3.54242	6.45209	LOC103433530	GeneID:103433530	NC_091664.1	22275517	22277095	+	1579	162.266	0	0	0	0	0
LOC103448619	(R)-mandelonitrile beta-glucosyltransferase-like	protein_coding	22.7376	8.10727e-15	7.40676e-18	26.7528	2.64132	8.60843	LOC103448619	GeneID:103448619	NC_091668.1	22848352	22850252	-	1901	149.388	0	0	0	0	0
LOC103425022	uncharacterized LOC103425022	protein_coding	22.7129	1.88084e-10	7.99681e-13	14.4662	3.17165	7.16121	LOC103425022	GeneID:103425022	NC_091665.1	13143298	13149428	-	6131	144.237	0	0	0	0	0
LOC114819483	patatin-like protein 2	protein_coding	22.5701	1.01087e-10	3.90723e-13	14.9438	3.10937	7.25874	LOC114819483	GeneID:114819483	NC_091671.1	8130499	8135514	+	5016	128.783	0	0	0	0	0
LOC139191831	uncharacterized LOC139191831	protein_coding	22.5289	4.71991e-08	6.08667e-10	13.7688	3.64064	6.18817	LOC139191831	GeneID:139191831	NC_091675.1	28829394	28831358	-	1965	136.51	0	0	0	0	0
LOC103453544	probable pectinesterase/pectinesterase inhibitor 35	protein_coding	22.5008	3.18541e-08	3.80561e-10	14.9998	3.59334	6.2618	LOC103453544	GeneID:103453544	NC_091664.1	3270620	3274737	+	4118	136.51	0	0	0	0	0
LOC103405183	protodermal factor 1	protein_coding	22.4693	2.61245e-06	7.0041e-08	99.4227	4.16789	5.39107	LOC103405183	GeneID:103405183	NC_091677.1	12876078	12878071	+	1994	123.631	0	0	0	0	0
LOC103427052	G2/mitotic-specific cyclin S13-7-like	protein_coding	22.3956	2.2831e-08	2.56717e-10	12.207	3.54199	6.32289	LOC103427052	GeneID:103427052	NC_091663.1	1624246	1627277	+	3032	115.904	0	0	0	0	0
LOC139198193	uncharacterized LOC139198193	lncRNA	22.3779	3.43325e-06	9.62695e-08	10.9158	4.19562	5.33363	LOC139198193	GeneID:139198193	NC_091668.1	13445594	13447490	-	1897	110.753	0	0	0	0	0
LOC103404551	calcineurin B-like protein 7	protein_coding	22.3296	5.03837e-06	1.52608e-07	9.22943	4.25376	5.24938	LOC103404551	GeneID:103404551	NC_091674.1	20218519	20220202	-	1684	110.753	0	0	0	0	0
LOC103416348	chaperone protein dnaJ 20, chloroplastic-like	protein_coding	22.3296	5.03837e-06	1.52608e-07	9.22943	4.25376	5.24938	LOC103416348	GeneID:103416348	NC_091675.1	51696722	51697285	+	564	110.753	0	0	0	0	0
LOC103402634	protein DETOXIFICATION 12-like	protein_coding	22.3296	5.03837e-06	1.52608e-07	9.22943	4.25376	5.24938	LOC103402634	GeneID:103402634	NC_091676.1	2377559	2387640	+	10082	110.753	0	0	0	0	0
LOC103404444	gibberellin-regulated protein 4	protein_coding	11.237	6.15017e-13	1.0081e-15	292.187	1.4001	8.02587	LOC103404444	GeneID:103404444	NC_091677.1	3690693	3692263	+	1571	306.503	431.338	266.76	0	0	0
LOC103437469	protein BRANCHLESS TRICHOME	protein_coding	11.0666	1.72142e-09	1.17346e-11	97.0303	1.63141	6.78344	LOC103437469	GeneID:103437469	NC_091666.1	24885729	24887283	+	1555	435.286	312.466	144.364	0	0	0
LOC103407901	protein GAST1-like	protein_coding	10.919	4.39583e-22	6.17848e-26	7563.13	1.03678	10.5316	LOC103407901	GeneID:103407901	NC_091663.1	22039685	22041510	-	1826	2155.82	6374.98	5375.99	0	6.0256	0
LOC103442964	exopolygalacturonase-like	protein_coding	10.9074	0.0149104	0.00275427	67.4538	3.64319	2.99391	LOC103442964	GeneID:103442964	NC_091669.1	8843636	8845992	-	2357	278.171	332.844	188.301	0	0	0
LOC103402803	protein BIG GRAIN 1-like E	protein_coding	10.8511	2.50112e-12	5.18521e-15	128.174	1.38719	7.82234	LOC103402803	GeneID:103402803	NC_091676.1	4206165	4207628	+	1464	139.085	152.836	477.029	0	0	0
LOC103446944	probable galactinol--sucrose galactosyltransferase 2	protein_coding	10.7307	8.80646e-07	1.84119e-08	61.7855	1.90724	5.6263	LOC103446944	GeneID:103446944	NC_091665.1	46647585	46649819	+	2235	499.677	163.026	43.9369	0	0	0
LOC103456163	fe(2+) transport protein 1-like	protein_coding	10.5266	0.0499389	0.0132174	51.1581	4.24827	2.47786	LOC103456163	GeneID:103456163	NC_091675.1	8316862	8339664	+	22803	360.592	112.08	141.226	0	0	0
LOC103425280	uncharacterized LOC103425280	protein_coding	10.4185	1.34778e-07	2.07904e-09	47.4453	1.73887	5.99151	LOC103425280	GeneID:103425280	NC_091664.1	12690710	12691492	-	783	226.658	173.215	169.471	0	0	0
LOC139188744	uncharacterized LOC139188744	lncRNA	10.4036	1.80749e-07	2.90249e-09	47.7567	1.75233	5.93702	LOC139188744	GeneID:139188744	NC_091670.1	43244575	43254310	-	9736	252.414	169.818	141.226	0	0	0
LOC114821806	uncharacterized LOC114821806	lncRNA	10.3689	6.12979e-08	8.31407e-10	46.0303	1.68907	6.13881	LOC114821806	GeneID:114821806	NC_091675.1	23947997	23953984	-	5988	275.595	98.4946	175.748	0	0	0
LOC114819833	uncharacterized LOC114819833	protein_coding	10.3592	0.0299679	0.00675747	46.6259	3.82461	2.70857	LOC114819833	GeneID:114819833	NC_091671.1	4800942	4802756	-	1815	273.019	213.971	59.6286	0	0	0
LOC103455846	transcription factor MYB87-like	protein_coding	10.3546	3.12082e-06	8.60833e-08	45.5381	1.93404	5.35389	LOC103455846	GeneID:103455846	NC_091675.1	4218360	4219808	-	1449	355.44	91.7019	97.2888	0	0	0
LOC103424387	uncharacterized LOC103424387	protein_coding	10.3473	2.73316e-07	4.67707e-09	45.1682	1.76628	5.85827	LOC103424387	GeneID:103424387	NC_091670.1	23735618	23740182	+	4565	185.447	149.44	207.131	0	0	0
LOC103453566	protein HOTHEAD	protein_coding	10.3198	6.66911e-10	3.77289e-12	373.597	1.48584	6.94544	LOC103453566	GeneID:103453566	NC_091669.1	16695900	16702981	-	7082	154.539	346.429	31.3835	0	0	0
LOC114822409	putative cell wall protein	protein_coding	10.2513	2.55733e-05	1.13403e-06	1723.25	2.10636	4.86683	LOC114822409	GeneID:114822409	NC_091677.1	6514194	6514589	+	396	203.477	71.3237	232.238	0	0	0
LOC108174390	uncharacterized LOC108174390	protein_coding	10.2467	5.6152e-09	4.85378e-11	42.8044	1.55836	6.57535	LOC108174390	GeneID:108174390	NC_091671.1	8440050	8459022	+	18973	247.263	173.215	84.7354	0	0	0
LOC103421914	protein NRT1/ PTR FAMILY 2.7-like	protein_coding	10.2162	9.84895e-07	2.1076e-08	41.2456	1.82337	5.60293	LOC103421914	GeneID:103421914	NC_091663.1	9403727	9407219	+	3493	182.872	183.404	128.672	0	0	0
LOC103436023	pentatricopeptide repeat-containing protein At2g22410, mitochondrial	protein_coding	10.2116	5.64155e-08	7.51308e-10	42.1475	1.6591	6.15489	LOC103436023	GeneID:103436023	NC_091663.1	23512350	23514514	+	2165	275.595	176.611	40.7985	0	0	0
LOC103406941	endoglucanase 4-like	protein_coding	10.1748	0.028196	0.00623484	41.051	3.72	2.73517	LOC103406941	GeneID:103406941	NC_091667.1	10270334	10274083	-	3750	236.96	196.989	47.0752	0	0	0
LOC139192697	uncharacterized LOC139192697	lncRNA	10.1664	2.33168e-09	1.71236e-11	42.3988	1.51091	6.72866	LOC139192697	GeneID:139192697	NC_091676.1	7858097	7859547	+	1451	198.325	169.818	109.842	0	0	0
TRNAL-CAG	transfer RNA leucine (anticodon CAG)	tRNA	10.1587	1.68006e-06	4.06078e-08	39.6399	1.85102	5.48819	TRNAL-CAG	GeneID:108171597	NC_091665.1	46284048	46284128	-	81	159.691	193.593	122.396	0	0	0
LOC114824388	expansin-A4-like	protein_coding	10.1352	2.09747e-10	9.13899e-13	120.425	1.41892	7.14289	LOC114824388	GeneID:114824388	NC_091664.1	21116420	21118761	-	2342	306.503	81.5128	78.4587	0	0	0
LOC103402260	protein SODIUM POTASSIUM ROOT DEFECTIVE 1-like	protein_coding	10.1117	7.96635e-06	2.72987e-07	74.3086	1.9668	5.1412	LOC103402260	GeneID:103402260	NC_091675.1	51718249	51720799	-	2551	182.872	224.16	53.3519	0	0	0
LOC103432367	putative F-box/FBD/LRR-repeat protein At4g00315	protein_coding	10.002	1.41064e-06	3.20701e-08	71.4272	1.80877	5.52974	LOC103432367	GeneID:103432367	NC_091663.1	33843934	33846142	-	2209	705.73	44.1528	106.704	0.540629	0	0
LOC114821193	uncharacterized LOC114821193	lncRNA	9.97239	3.41349e-05	1.61565e-06	34.911	2.07915	4.79637	LOC114821193	GeneID:114821193	NC_091674.1	15882031	15886404	+	4374	327.108	33.9637	56.4903	0	0	0
LOC139194251	uncharacterized LOC139194251	lncRNA	9.9589	0.000955501	9.04837e-05	40.6516	2.54392	3.91479	LOC139194251	GeneID:139194251	NC_091663.1	25850389	25851439	-	1051	329.684	33.9637	50.2136	0	0	0
LOC139189685	uncharacterized LOC139189685	lncRNA	9.93867	0.000218107	1.49446e-05	34.8778	2.29557	4.3295	LOC139189685	GeneID:139189685	NC_091671.1	13922813	13931607	-	8795	195.75	112.08	100.427	0	0	0
LOC103451182	sister chromatid cohesion protein PDS5 homolog B-like	protein_coding	9.92959	0.000303302	2.22316e-05	34.5918	2.34121	4.24121	LOC103451182	GeneID:103451182	NC_091668.1	19108662	19137107	-	28446	159.691	224.16	21.9684	0	0	0
LOC103402771	uncharacterized LOC103402771	protein_coding	9.90202	4.22888e-06	1.23186e-07	33.2728	1.8723	5.2887	LOC103402771	GeneID:103402771	NC_091676.1	3836183	3839500	+	3318	144.237	118.873	134.949	0	0	0
LOC114825202	uncharacterized LOC114825202	lncRNA	9.81759	1.35748e-07	2.10354e-09	32.1603	1.6391	5.9896	LOC114825202	GeneID:114825202	NC_091665.1	6140399	6142806	+	2408	216.355	105.287	53.3519	0	0	0
LOC139192137	uncharacterized LOC139192137	lncRNA	9.79192	3.43928e-05	1.63148e-06	30.8563	2.04236	4.79442	LOC139192137	GeneID:139192137	NC_091675.1	55899699	55901015	-	1317	257.566	13.5855	97.2888	0	0	0
LOC103455260	aminoaldehyde dehydrogenase 2, peroxisomal-like	protein_coding	9.73233	2.61497e-05	1.16419e-06	29.6664	2.00186	4.86164	LOC103455260	GeneID:103455260	NC_091674.1	27096647	27100834	+	4188	121.056	132.458	100.427	0	0	0
LOC103402358	fructose-1,6-bisphosphatase, cytosolic-like	protein_coding	9.72005	4.67404e-05	2.33546e-06	29.2388	2.05846	4.72199	LOC103402358	GeneID:103402358	NC_091675.1	52303574	52307072	+	3499	136.51	95.0982	119.257	0	0	0
LOC103426856	uncharacterized LOC103426856	protein_coding	9.70142	9.89802e-05	5.72826e-06	29.107	2.13868	4.53618	LOC103426856	GeneID:103426856	NC_091675.1	21180027	21193044	+	13018	100.451	98.4946	147.502	0	0	0
LOC103417139	uncharacterized LOC103417139	protein_coding	9.67897	2.40121e-05	1.04351e-06	29.5213	1.98208	4.88325	LOC103417139	GeneID:103417139	NC_091677.1	6193541	6203250	+	9710	157.115	64.5309	119.257	0	0	0
LOC103446325	cyclin-A2-2-like	protein_coding	9.65832	1.89191e-05	7.77132e-07	30.1612	1.95472	4.94102	LOC103446325	GeneID:103446325	NC_091668.1	12453333	12458222	-	4890	144.237	88.3055	103.566	0	0	0
LOC114827748	uncharacterized LOC114827748	lncRNA	9.62736	0.000101882	5.95346e-06	27.4308	2.12617	4.52804	LOC114827748	GeneID:114827748	NC_091668.1	19425212	19439132	+	13921	97.8749	152.836	78.4587	0	0	0
LOC103413022	uncharacterized LOC103413022	lncRNA	9.62447	8.63643e-05	4.83427e-06	31.4319	2.10516	4.57185	LOC103413022	GeneID:103413022	NC_091662.1	36337314	36343166	+	5853	193.174	0	134.949	0	0	0
LOC103414743	KIN14B-interacting protein At4g14310	protein_coding	9.62415	5.60985e-05	2.89898e-06	38.8812	2.05739	4.67785	LOC103414743	GeneID:103414743	NC_091673.1	20237380	20241446	+	4067	151.964	47.5491	128.672	0	0	0
LOC103448311	meiotic recombination protein SPO11-1	protein_coding	9.61517	0.000579705	4.88469e-05	28.0701	2.36764	4.06108	LOC103448311	GeneID:103448311	NC_091671.1	27629993	27635111	+	5119	298.776	27.1709	0	0	0	0
LOC103418271	palmitoyl-monogalactosyldiacylglycerol delta-7 desaturase, chloroplastic-like	protein_coding	9.61109	1.57512e-09	1.06479e-11	127.412	1.41392	6.79746	LOC103418271	GeneID:103418271	NC_091671.1	24864280	24866060	-	1781	87.5723	163.026	75.3204	0	0	0
TRNAD-GUC_2	transfer RNA aspartic acid (anticodon GUC)	tRNA	9.54129	0.000363417	2.79021e-05	25.82	2.27719	4.18995	TRNAD-GUC	GeneID:108173138	NC_091663.1	36625321	36625392	-	72	172.569	30.5673	106.704	0	0	0
LOC103431460	oleosin 18.5 kDa-like	protein_coding	9.52714	0.00111071	0.000109982	172.652	2.46342	3.86744	LOC103431460	GeneID:103431460	NC_091664.1	7019480	7020478	-	999	5.15131	217.367	84.7354	0	0	0
LOC139197062	uncharacterized LOC139197062	lncRNA	9.51531	0.000897298	8.40261e-05	26.0702	2.41959	3.93262	LOC139197062	GeneID:139197062	NC_091666.1	25438767	25442425	+	3659	84.9966	122.269	97.2888	0	0	0
LOC139195752	uncharacterized LOC139195752	lncRNA	9.5081	0.000593367	5.0144e-05	25.2324	2.34481	4.05495	LOC139195752	GeneID:139195752	NC_091665.1	33913716	33915907	+	2192	172.569	20.3782	109.842	0	0	0
LOC103433874	histidine kinase CKI1-like	protein_coding	9.50016	0.000602684	5.12724e-05	25.5596	2.34586	4.04975	LOC103433874	GeneID:103433874	NC_091664.1	27820435	27824541	-	4107	149.388	98.4946	53.3519	0	0	0
LOC103427570	short-chain dehydrogenase TIC 32 B, chloroplastic	protein_coding	9.49851	1.1826e-08	1.17599e-10	221.077	1.47438	6.4424	LOC103427570	GeneID:103427570	NC_091664.1	20544614	20550503	-	5890	149.388	44.1528	106.704	0	0	0
LOC103441364	transmembrane ascorbate ferrireductase 1-like	protein_coding	9.49088	0.0114646	0.00197878	24.9518	3.06811	3.0934	LOC103441364	GeneID:103441364	NC_091661.1	29676694	29677927	-	1234	126.207	173.215	0	0	0	0
LOC139190678	uncharacterized LOC139190678	lncRNA	9.48384	0.00087293	8.14068e-05	24.8399	2.40693	3.94022	LOC139190678	GeneID:139190678	NC_091662.1	37586118	37586946	-	829	15.4539	84.9091	197.716	0	0	0
LOC114826545	uncharacterized LOC114826545	lncRNA	9.4598	0.000389726	3.03877e-05	24.4035	2.26824	4.17054	LOC114826545	GeneID:114826545	NC_091661.1	11560483	11562630	+	2148	154.539	44.1528	94.1505	0	0	0
LOC103419852	elongation factor 2-like	protein_coding	9.45559	0.00242825	0.000286861	26.0441	2.60708	3.62689	LOC103419852	GeneID:103419852	NC_091665.1	34524680	34540795	-	16116	48.9375	146.044	97.2888	0	0	0
LOC103441590	lysine histidine transporter-like 8	protein_coding	9.45459	0.00163251	0.000175178	25.5069	2.51964	3.75236	LOC103441590	GeneID:103441590	NC_091675.1	2417815	2421881	-	4067	203.477	88.3055	0	0	0	0
LOC103415187	probable pectate lyase 18	protein_coding	9.43323	2.21995e-06	5.73338e-08	201.49	1.73823	5.42692	LOC103415187	GeneID:103415187	NC_091674.1	25278303	25280533	-	2231	151.964	3.39637	131.811	0	0	0
LOC103439073	protein OXIDATIVE STRESS 3-like	protein_coding	9.42663	0.000119424	7.22991e-06	49.9475	2.10097	4.48681	LOC103439073	GeneID:103439073	NC_091677.1	21190491	21196765	+	6275	159.691	95.0982	31.3835	0	0	0
LOC103424340	beta-glucosidase 12-like	protein_coding	9.41854	0.0150876	0.00279125	23.7165	3.15018	2.98984	LOC103424340	GeneID:103424340	NC_091668.1	13233752	13237021	+	3270	234.385	0	50.2136	0	0	0
LOC139189728	uncharacterized LOC139189728	lncRNA	9.41555	0.000441317	3.52012e-05	23.6834	2.27599	4.13691	LOC139189728	GeneID:139189728	NC_091671.1	38147917	38148206	+	290	97.8749	139.251	47.0752	0	0	0
LOC139188233	uncharacterized LOC139188233	lncRNA	9.41127	0.0109467	0.00186439	109.532	3.02513	3.11103	LOC139188233	GeneID:139188233	NC_091669.1	3750113	3750825	-	713	479.072	557.004	257.345	1.62189	0	0
LOC139187537	protein HOTHEAD-like	protein_coding	9.40327	0.00036178	2.77002e-05	23.4736	2.24336	4.19159	LOC139187537	GeneID:139187537	NC_091667.1	33387181	33387890	-	710	113.329	67.9273	100.427	0	0	0
LOC103403674	major strawberry allergen Fra a 1.06	protein_coding	9.40255	0.0138383	0.00250712	23.4603	3.11087	3.02248	LOC103403674	GeneID:103403674	NC_091676.1	12330893	12331983	+	1091	162.266	0	119.257	0	0	0
LOC103451100	GDSL esterase/lipase At5g33370-like	protein_coding	9.38737	0.00705824	0.00106696	684.256	2.86878	3.27225	LOC103451100	GeneID:103451100	NC_091672.1	30884854	30887910	+	3057	0	200.386	78.4587	0	0	0
LOC103427985	protein VACUOLELESS GAMETOPHYTES	protein_coding	9.38645	4.70418e-06	1.40833e-07	25.0135	1.78309	5.26416	LOC103427985	GeneID:103427985	NC_091676.1	39848482	39850250	-	1769	97.8749	105.287	75.3204	0	0	0
LOC139198398	uncharacterized LOC139198398	lncRNA	9.38644	0.0123464	0.00217654	23.8839	3.06244	3.06502	LOC139198398	GeneID:139198398	NC_091668.1	11880264	11886057	+	5794	162.266	0	116.119	0	0	0
LOC139193172	uncharacterized LOC139193172	protein_coding	9.38585	0.00368167	0.000477754	23.1805	2.6871	3.49293	LOC139193172	GeneID:139193172	NC_091676.1	29568817	29580808	-	11992	224.082	50.9455	3.13835	0	0	0
LOC103413824	GDSL esterase/lipase EXL3-like	protein_coding	9.37511	0.00562229	0.000803269	23.3698	2.79715	3.35167	LOC103413824	GeneID:103413824	NC_091675.1	483991	485971	-	1981	2.57566	10.1891	263.621	0	0	0
LOC108175338	conserved oligomeric Golgi complex subunit 3-like	protein_coding	9.35615	0.000826278	7.604e-05	22.7182	2.36472	3.95655	LOC108175338	GeneID:108175338	NC_091668.1	9878525	9879897	+	1373	139.085	105.287	28.2451	0	0	0
LOC114827123	auxin-responsive protein SAUR71-like	protein_coding	9.34894	0.0175119	0.00335544	22.6213	3.18734	2.93315	LOC114827123	GeneID:114827123	NC_091669.1	13845300	13845826	+	527	54.0888	217.367	0	0	0	0
LOC103415955	phosphopantetheine adenylyltransferase-like	protein_coding	9.33779	0.000535211	4.44207e-05	22.4314	2.28688	4.0832	LOC103415955	GeneID:103415955	NC_091675.1	21670533	21673640	+	3108	110.753	61.1346	97.2888	0	0	0
LOC103450360	probable BOI-related E3 ubiquitin-protein ligase 2	protein_coding	9.3374	0.0167416	0.00317136	22.4214	3.16455	2.95062	LOC103450360	GeneID:103450360	NC_091675.1	546156	548049	-	1894	190.598	0	78.4587	0	0	0
LOC103430023	GDSL esterase/lipase At5g22810	protein_coding	9.33709	0.0087571	0.00139885	23.2637	2.92251	3.19489	LOC103430023	GeneID:103430023	NC_091671.1	14312523	14315982	-	3460	0	115.476	153.779	0	0	0
LOC114827214	small nucleolar RNA R11/Z151	snoRNA	9.32836	0.0173681	0.00332118	22.2808	3.17688	2.93633	LOC114827214	GeneID:114827214	NC_091669.1	7303114	7303201	-	88	198.325	0	69.0437	0	0	0
LOC103420009	FHA domain-containing protein At4g14490-like	protein_coding	9.30421	0.000321073	2.37598e-05	22.8838	2.20152	4.22627	LOC103420009	GeneID:103420009	NC_091676.1	19144693	19148648	-	3956	144.237	74.72	43.9369	0	0	0
LOC103434221	uncharacterized LOC103434221	protein_coding	9.30371	0.0183531	0.00356369	24.2401	3.19232	2.9144	LOC103434221	GeneID:103434221	NC_091664.1	30547825	30549734	-	1910	198.325	64.5309	0	0	0	0
LOC103445274	GDSL esterase/lipase At5g55050-like	protein_coding	9.30018	0.000844285	7.83498e-05	21.8515	2.35484	3.94939	LOC103445274	GeneID:103445274	NC_091665.1	25043814	25045559	-	1746	136.51	84.9091	40.7985	0	0	0
LOC114821894	small nucleolar RNA snoR64a	snoRNA	9.29628	0.00227928	0.000264537	22.344	2.54849	3.64776	LOC114821894	GeneID:114821894	NC_091675.1	939375	939453	+	79	12.8783	95.0982	153.779	0	0	0
LOC114823071	MDIS1-interacting receptor like kinase 2-like	protein_coding	9.29094	0.000184999	1.2254e-05	21.7364	2.12461	4.37302	LOC114823071	GeneID:114823071	NC_091664.1	4286837	4288379	+	1543	151.964	64.5309	43.9369	0	0	0
LOC103447497	probable protein phosphatase 2C 24	protein_coding	9.28305	0.00658554	0.000982312	21.662	2.81685	3.29554	LOC103447497	GeneID:103447497	NC_091671.1	7523329	7525296	-	1968	103.026	156.233	0	0	0	0
LOC139188907	uncharacterized LOC139188907	lncRNA	9.28285	0.00590376	0.000853649	24.9784	2.78364	3.33479	LOC139188907	GeneID:139188907	NC_091670.1	39202804	39203561	-	758	236.96	0	21.9684	0	0	0
LOC139193751	uncharacterized LOC139193751	lncRNA	9.26209	0.00171571	0.000186678	21.2725	2.47889	3.73639	LOC139193751	GeneID:139193751	NC_091677.1	31087639	31089727	+	2089	182.872	44.1528	28.2451	0	0	0
LOC103443628	uncharacterized LOC103443628	protein_coding	9.26094	0.021152	0.00430486	21.2617	3.24386	2.85491	LOC103443628	GeneID:103443628	NC_091669.1	14112735	14116511	-	3777	211.204	0	43.9369	0	0	0
LOC103429031	serine/threonine-protein kinase D6PK	protein_coding	9.25581	0.000597064	5.06242e-05	24.4734	2.28385	4.05273	LOC103429031	GeneID:103429031	NC_091669.1	2692190	2695474	-	3285	154.539	30.5673	69.0437	0	0	0
LOC103437404	aluminum-activated malate transporter 10-like	protein_coding	9.2558	0.00773963	0.00119716	24.1939	2.85712	3.23956	LOC103437404	GeneID:103437404	NC_091666.1	24297066	24299578	+	2513	95.2992	152.836	6.2767	0	0	0
LOC114824830	uncharacterized LOC114824830	lncRNA	9.25264	0.000948355	8.97403e-05	21.143	2.36231	3.91678	LOC114824830	GeneID:114824830	NC_091665.1	21088345	21090832	+	2488	128.783	74.72	50.2136	0	0	0
LOC108170269	uncharacterized LOC108170269	lncRNA	9.22053	0.0064341	0.000956105	21.0668	2.79145	3.30313	LOC108170269	GeneID:108170269	NC_091664.1	19329293	19331744	-	2452	169.993	78.1164	0	0	0	0
LOC139197605	uncharacterized LOC139197605	protein_coding	9.20863	0.000151417	9.6408e-06	42.4417	2.08101	4.42508	LOC139197605	GeneID:139197605	NC_091667.1	31836156	31838614	-	2459	265.292	186.8	47.0752	0.540629	0	0
LOC103434019	uncharacterized LOC103434019	protein_coding	9.20657	0.00591983	0.000857427	24.0889	2.76179	3.33356	LOC103434019	GeneID:103434019	NC_091664.1	25259169	25259789	+	621	182.872	0	62.767	0	0	0
LOC114820191	uncharacterized LOC114820191	protein_coding	9.1922	0.022465	0.00464235	20.2751	3.24715	2.83086	LOC114820191	GeneID:114820191	NC_091672.1	8587209	8589435	-	2227	164.842	0	78.4587	0	0	0
LOC103401834	uncharacterized LOC103401834	lncRNA	9.18562	0.0195385	0.00386322	20.8719	3.17938	2.88912	LOC103401834	GeneID:103401834	NC_091675.1	28238973	28241880	-	2908	169.993	0	72.182	0	0	0
LOC103418723	E3 ubiquitin-protein ligase APD2-like	protein_coding	9.1777	7.20448e-10	4.15171e-12	60.8919	1.32398	6.93192	LOC103418723	GeneID:103418723	NC_091663.1	5897495	5918756	-	21262	133.934	190.196	138.087	0	0.4304	0
LOC139197474	uncharacterized LOC139197474	lncRNA	9.15949	0.0116829	0.00202673	19.9277	2.9678	3.08629	LOC139197474	GeneID:139197474	NC_091667.1	33000765	33010362	+	9598	146.812	0	91.0121	0	0	0
LOC103403350	uncharacterized LOC103403350	lncRNA	9.15513	0.000229095	1.58182e-05	20.5185	2.12073	4.31697	LOC103403350	GeneID:103403350	NC_091677.1	14502110	14503557	+	1448	72.1183	108.684	56.4903	0	0	0
LOC139192201	uncharacterized LOC139192201	lncRNA	9.15431	0.0241208	0.00508878	19.7605	3.26781	2.80136	LOC139192201	GeneID:139192201	NC_091675.1	36481418	36482158	-	741	97.8749	139.251	0	0	0	0
LOC108169224	UDP-glycosyltransferase 92A1-like	protein_coding	9.15363	0.00195698	0.000220117	21.5571	2.47748	3.69473	LOC108169224	GeneID:108169224	NC_091664.1	3663454	3665137	+	1684	108.178	0	128.672	0	0	0
LOC114823034	putative F-box/LRR-repeat protein At5g02930	protein_coding	9.14951	0.00602893	0.00087895	21.2288	2.75036	3.32666	LOC114823034	GeneID:114823034	NC_091662.1	16461517	16462525	+	1009	154.539	0	81.5971	0	0	0
LOC103435556	putative Peroxidase 48	protein_coding	9.14899	0.000190031	1.26403e-05	20.3226	2.09539	4.36624	LOC103435556	GeneID:103435556	NC_091665.1	34881804	34884535	-	2732	77.2697	67.9273	91.0121	0	0	0
LOC103422077	sucrose transport protein-like	protein_coding	9.14865	0.00264752	0.000319281	26.0446	2.5419	3.59913	LOC103422077	GeneID:103422077	NC_091670.1	5980293	5984487	+	4195	97.8749	84.9091	53.3519	0	0	0
LOC103441358	alcohol-forming fatty acyl-CoA reductase-like	protein_coding	9.147	1.94759e-05	8.08902e-07	48.6995	1.85417	4.93321	LOC103441358	GeneID:103441358	NC_091663.1	14636866	14645043	+	8178	175.145	142.647	156.917	0.540629	0	0
LOC139195982	uncharacterized LOC139195982	lncRNA	9.14026	0.000666125	5.79243e-05	22.2569	2.27307	4.02111	LOC139195982	GeneID:139195982	NC_091665.1	41820678	41821551	+	874	38.6348	105.287	91.0121	0	0	0
LOC103431237	non-specific lipid transfer protein GPI-anchored 10-like	protein_coding	9.13637	0.00182229	0.000201472	19.5034	2.45789	3.71716	LOC103431237	GeneID:103431237	NC_091674.1	29818960	29819975	+	1016	118.48	33.9637	81.5971	0	0	0
LOC103443822	uncharacterized LOC103443822	protein_coding	9.13605	0.00215509	0.0002476	27.0663	2.49297	3.66473	LOC103443822	GeneID:103443822	NC_091669.1	19965144	19970897	+	5754	48.9375	0	185.163	0	0	0
LOC103445211	protein DETOXIFICATION 35-like	protein_coding	9.12864	0.00572164	0.00082269	26.9491	2.729	3.34505	LOC103445211	GeneID:103445211	NC_091661.1	30103416	30106092	-	2677	164.842	67.9273	0	0	0	0
LOC103436095	uncharacterized LOC103436095	lncRNA	9.12363	0.0226263	0.00468761	20.1293	3.22646	2.82775	LOC103436095	GeneID:103436095	NC_091671.1	17930636	17937865	+	7230	188.023	0	43.9369	0	0	0
LOC103454858	putative disease resistance protein RGA4	protein_coding	9.10552	0.00200719	0.000227034	19.1115	2.46972	3.68687	LOC103454858	GeneID:103454858	NC_091677.1	21787978	21792989	-	5012	43.7861	129.062	56.4903	0	0	0
LOC114821158	protein DMR6-LIKE OXYGENASE 2-like	protein_coding	9.09893	0.0279776	0.00617083	22.9975	3.32252	2.73856	LOC114821158	GeneID:114821158	NC_091674.1	22412818	22414494	-	1677	133.934	0	94.1505	0	0	0
LOC139195968	uncharacterized LOC139195968	lncRNA	9.09226	0.00686585	0.00103329	21.4525	2.77093	3.2813	LOC139195968	GeneID:139195968	NC_091665.1	36655201	36657800	-	2600	113.329	50.9455	62.767	0	0	0
LOC139187919	uncharacterized LOC139187919	protein_coding	9.08517	0.000423143	3.33798e-05	20.0746	2.18968	4.14909	LOC139187919	GeneID:139187919	NC_091669.1	34165809	34166231	+	423	74.694	91.7019	59.6286	0	0	0
LOC103434723	syntaxin-124-like	protein_coding	9.07783	0.0281844	0.00623029	18.7346	3.31864	2.73541	LOC103434723	GeneID:103434723	NC_091665.1	44004125	44005691	-	1567	136.51	88.3055	0	0	0	0
LOC103423282	ABC transporter G family member 12-like	protein_coding	9.06575	1.51425e-06	3.50475e-08	29.4577	1.64409	5.51415	LOC103423282	GeneID:103423282	NC_091672.1	9017766	9023966	+	6201	79.8453	108.684	34.5218	0	0	0
LOC139194781	probable L-type lectin-domain containing receptor kinase VII.2	protein_coding	9.06536	0.0315563	0.00722207	18.5673	3.37451	2.68643	LOC139194781	GeneID:139194781	NC_091663.1	28080091	28080525	-	435	185.447	37.36	0	0	0	0
LOC103408061	protein trichome birefringence-like 43	protein_coding	9.05874	3.64321e-07	6.52882e-09	58.3633	1.56115	5.80262	LOC103408061	GeneID:103408061	NC_091671.1	36807380	36810728	+	3349	252.414	241.142	182.024	0	0.8608	0
LOC103451524	uncharacterized LOC103451524	protein_coding	9.05427	0.0288962	0.00643232	18.4298	3.3228	2.72489	LOC103451524	GeneID:103451524	NC_091673.1	1094181	1095581	-	1401	108.178	0	112.981	0	0	0
LOC103439977	uncharacterized LOC103439977	lncRNA	9.0407	0.0310031	0.00705165	18.2559	3.35537	2.69439	LOC103439977	GeneID:103439977	NC_091667.1	36369797	36371096	+	1300	154.539	64.5309	0	0	0	0
LOC103449118	glutaredoxin-C11-like	protein_coding	9.03307	0.000364987	2.80483e-05	45.0156	2.1565	4.18876	LOC103449118	GeneID:103449118	NC_091671.1	39782596	39783292	-	697	0	105.287	112.981	0	0	0
LOC139191486	uncharacterized LOC139191486	lncRNA	9.0246	0.00282017	0.000344854	18.0693	2.52151	3.57904	LOC139191486	GeneID:139191486	NC_091674.1	15612241	15613985	+	1745	41.2105	122.269	53.3519	0	0	0
LOC103453940	dehydration-responsive element-binding protein 1D-like	protein_coding	9.02043	0.00301811	0.000374573	18.0056	2.53569	3.55738	LOC103453940	GeneID:103453940	NC_091674.1	1711894	1712942	-	1049	92.7236	95.0982	28.2451	0	0	0
LOC139194191	NAC domain-containing protein 71-like	protein_coding	9.01521	0.0277216	0.00610268	18.4657	3.28757	2.74221	LOC139194191	GeneID:139194191	NC_091663.1	12460943	12462500	+	1558	193.174	0	21.9684	0	0	0
LOC103426643	aldehyde oxidase GLOX1-like	protein_coding	9.01349	0.00306025	0.000380986	17.9197	2.53693	3.55292	LOC103426643	GeneID:103426643	NC_091662.1	4657406	4660563	+	3158	61.8157	33.9637	119.257	0	0	0
LOC139197943	uncharacterized LOC139197943	protein_coding	9.01194	0.0254769	0.00546349	18.6674	3.24363	2.77835	LOC139197943	GeneID:139197943	NC_091668.1	7754051	7755977	-	1927	146.812	67.9273	0	0	0	0
LOC103424838	carotenoid 9,10(9',10')-cleavage dioxygenase 1-like	protein_coding	9.00469	0.0243428	0.00514759	18.2804	3.21866	2.79765	LOC103424838	GeneID:103424838	NC_091675.1	6569873	6576457	+	6585	128.783	84.9091	0	0	0	0
LOC103415957	protein RADIALIS-like 4	protein_coding	9.00235	7.26186e-05	3.93981e-06	100.835	1.95087	4.61453	LOC103415957	GeneID:103415957	NC_091675.1	21869332	21871057	+	1726	5.15131	16.9818	191.439	0	0	0
LOC139198127	protein SABRE-like	protein_coding	8.9795	0.0075562	0.00116055	19.0345	2.76428	3.2484	LOC139198127	GeneID:139198127	NC_091668.1	25607796	25611465	-	3670	97.8749	71.3237	40.7985	0	0	0
LOC103449190	universal stress protein PHOS34-like	protein_coding	8.97326	0.0332399	0.00772861	21.495	3.36872	2.6637	LOC103449190	GeneID:103449190	NC_091671.1	40535777	40537159	-	1383	100.451	108.684	0	0	0	0
LOC114826786	uncharacterized LOC114826786	lncRNA	8.97296	0.0365473	0.00869539	17.4162	3.41983	2.6238	LOC114826786	GeneID:114826786	NC_091669.1	34343802	34345174	+	1373	164.842	44.1528	0	0	0	0
LOC103421258	thioredoxin-like 3-1, chloroplastic	protein_coding	8.96463	0.03533	0.00834866	17.3195	3.39874	2.63763	LOC103421258	GeneID:103421258	NC_091674.1	5871280	5872877	-	1598	136.51	71.3237	0	0	0	0
LOC103448870	F-box/LRR-repeat protein At4g14103-like	protein_coding	8.94799	0.00327192	0.000414925	17.1299	2.53455	3.5304	LOC103448870	GeneID:103448870	NC_091671.1	36329564	36332366	-	2803	46.3618	71.3237	87.8738	0	0	0
LOC103419998	cysteine-rich and transmembrane domain-containing protein B-like	protein_coding	8.9468	0.00508859	0.00070878	17.9943	2.64217	3.38616	LOC103419998	GeneID:103419998	NC_091665.1	20815438	20816765	-	1328	51.5131	125.666	28.2451	0	0	0
LOC103454203	probable WRKY transcription factor 13	protein_coding	8.94535	0.00020959	1.42494e-05	38.6492	2.06115	4.33998	LOC103454203	GeneID:103454203	NC_091675.1	37631315	37636449	-	5135	342.562	6.79273	65.9053	0.540629	0	0
LOC103440120	F-box/LRR-repeat protein At3g48880-like	protein_coding	8.93147	0.0326073	0.00754109	18.158	3.34267	2.67195	LOC103440120	GeneID:103440120	NC_091667.1	33868293	33869495	-	1203	97.8749	105.287	0	0	0	0
LOC103449154	pterocarpan synthase 1	protein_coding	8.93116	4.70418e-06	1.40767e-07	27.0904	1.69657	5.26424	LOC103449154	GeneID:103449154	NC_091671.1	40238632	40239645	+	1014	61.8157	84.9091	56.4903	0	0	0
TRNAS-UGA_2	transfer RNA serine (anticodon UGA)	tRNA	8.92638	0.000906838	8.51744e-05	16.9142	2.27172	3.92935	TRNAS-UGA	GeneID:108169640	NC_091666.1	23946472	23946553	+	82	108.178	40.7564	53.3519	0	0	0
LOC114821556	major latex allergen Hev b 5-like	protein_coding	8.91683	0.0264996	0.0057597	19.9995	3.22938	2.76116	LOC114821556	GeneID:114821556	NC_091675.1	38666011	38680402	+	14392	0	129.062	72.182	0	0	0
LOC139189638	uncharacterized LOC139189638	lncRNA	8.9146	0.0141187	0.00257232	18.1637	2.95704	3.0147	LOC139189638	GeneID:139189638	NC_091671.1	40821990	40826463	+	4474	15.4539	169.818	15.6917	0	0	0
LOC103455193	tryptophan aminotransferase-related protein 2-like	protein_coding	8.9141	0.0249461	0.00530234	16.9661	3.19723	2.78807	LOC103455193	GeneID:103455193	NC_091674.1	26034223	26047192	-	12970	115.904	0	84.7354	0	0	0
LOC103431355	geranylgeranyl transferase type-2 subunit beta 1-like	protein_coding	8.89135	0.00136997	0.000141238	17.9103	2.33615	3.80599	LOC103431355	GeneID:103431355	NC_091674.1	30267568	30279289	+	11722	23.1809	108.684	65.9053	0	0	0
LOC139197320	uncharacterized LOC139197320	lncRNA	8.88812	0.0428091	0.0107508	16.4209	3.48458	2.5507	LOC139197320	GeneID:139197320	NC_091667.1	4952877	4954405	-	1529	159.691	37.36	0	0	0	0
LOC103411543	23 kDa jasmonate-induced protein-like	protein_coding	8.88648	0.0354588	0.00838907	17.5408	3.3712	2.636	LOC103411543	GeneID:103411543	NC_091669.1	12657772	12661765	-	3994	162.266	0	34.5218	0	0	0
LOC103446691	beta-glucosidase 47	protein_coding	8.886	0.00320163	0.000403424	19.6707	2.51171	3.53783	LOC103446691	GeneID:103446691	NC_091670.1	41786294	41792501	+	6208	128.783	67.9273	0	0	0	0
LOC103417840	heavy metal-associated isoprenylated plant protein 31	protein_coding	8.8846	0.00894627	0.00144007	16.8807	2.7882	3.1865	LOC103417840	GeneID:103417840	NC_091661.1	29715112	29716561	-	1450	149.388	0	47.0752	0	0	0
LOC103429931	dimethylnonatriene synthase-like	protein_coding	8.88437	0.0375713	0.00900899	18.762	3.40174	2.61171	LOC103429931	GeneID:103429931	NC_091670.1	29189999	29195684	-	5686	118.48	78.1164	0	0	0	0
LOC139191721	phosphoenolpyruvate carboxylase kinase 1-like	protein_coding	8.87863	0.00378483	0.000494998	16.622	2.54881	3.48345	LOC139191721	GeneID:139191721	NC_091675.1	15273284	15273733	-	450	36.0592	122.269	37.6602	0	0	0
LOC108172055	uncharacterized LOC108172055	protein_coding	8.87761	0.0425272	0.0106591	16.3168	3.4764	2.55368	LOC108172055	GeneID:108172055	NC_091672.1	31184233	31190825	-	6593	46.3618	149.44	0	0	0	0
LOC139198523	uncharacterized LOC139198523	lncRNA	8.87498	3.18079e-05	1.48846e-06	32.118	1.84405	4.81278	LOC139198523	GeneID:139198523	NC_091669.1	9854901	9856874	-	1974	169.993	146.044	53.3519	0	0.4304	0
LOC139190301	uncharacterized LOC139190301	lncRNA	8.87391	0.0405582	0.0100017	16.2636	3.44514	2.57577	LOC139190301	GeneID:139190301	NC_091673.1	20886921	20887835	-	915	97.8749	0	97.2888	0	0	0
LOC103434898	O-fucosyltransferase 8	protein_coding	8.87029	0.00602122	0.000877011	16.2257	2.66594	3.32727	LOC103434898	GeneID:103434898	NC_091665.1	41935205	41938397	+	3193	87.5723	88.3055	18.8301	0	0	0
LOC139190460	uncharacterized LOC139190460	lncRNA	8.87003	0.0169342	0.00321737	16.2935	3.0107	2.94617	LOC139190460	GeneID:139190460	NC_091673.1	4211485	4212322	-	838	100.451	0	94.1505	0	0	0
LOC139192788	uncharacterized LOC139192788	lncRNA	8.86524	0.0106702	0.00180492	17.6338	2.84089	3.12059	LOC139192788	GeneID:139192788	NC_091676.1	12726181	12728412	-	2232	56.6644	115.476	21.9684	0	0	0
LOC139189749	uncharacterized LOC139189749	lncRNA	8.86281	8.49549e-05	4.72254e-06	32.6054	1.93648	4.57675	LOC139189749	GeneID:139189749	NC_091672.1	16225134	16234924	+	9791	218.931	30.5673	141.226	0.540629	0	0
LOC103404885	uncharacterized LOC103404885	protein_coding	8.86171	0.00276416	0.000336548	16.1445	2.4716	3.58541	LOC103404885	GeneID:103404885	NC_091673.1	22216088	22220705	-	4618	146.812	33.9637	12.5534	0	0	0
LOC139191320	uncharacterized LOC139191320	lncRNA	8.85575	0.0088829	0.00142394	17.5417	2.77631	3.18975	LOC139191320	GeneID:139191320	NC_091674.1	8369767	8381995	-	12229	167.418	0	25.1068	0	0	0
LOC103404717	bidirectional sugar transporter SWEET4-like	protein_coding	8.8532	0.00382125	0.000501372	19.2046	2.54401	3.48002	LOC103404717	GeneID:103404717	NC_091674.1	20550224	20553357	-	3134	74.694	20.3782	97.2888	0	0	0
LOC103423977	protein DETOXIFICATION 55-like	protein_coding	8.84438	0.00648096	0.000964156	15.928	2.67948	3.30078	LOC103423977	GeneID:103423977	NC_091673.1	12836619	12838651	+	2033	118.48	47.5491	25.1068	0	0	0
LOC139190739	putative ABC transporter C family member 15	protein_coding	8.84236	0.00547562	0.000776734	15.922	2.63091	3.36096	LOC139190739	GeneID:139190739	NC_091673.1	7746853	7749605	+	2753	51.5131	101.891	37.6602	0	0	0
PIN/CAM	(-)-alpha-pinene synthase-like	protein_coding	8.83538	0.0480986	0.0125564	15.8291	3.53966	2.49611	PIN/CAM	GeneID:103448570	NC_091671.1	32359110	32361454	-	2345	164.842	0	25.1068	0	0	0
LOC139193038	protein TIC 214	protein_coding	8.83283	0.0110459	0.00188595	15.7942	2.84231	3.10763	LOC139193038	GeneID:139193038	NC_091676.1	19315027	19315948	-	922	157.115	13.5855	18.8301	0	0	0
LOC103435086	uncharacterized LOC103435086	protein_coding	8.82585	0.0183592	0.00356553	18.475	3.02852	2.91424	LOC103435086	GeneID:103435086	NC_091665.1	42778118	42779448	+	1331	185.447	0	3.13835	0	0	0
LOC114822728	uncharacterized LOC114822728	lncRNA	8.82344	0.0449216	0.0114439	15.7108	3.48912	2.52884	LOC114822728	GeneID:114822728	NC_091677.1	32412977	32413522	+	546	79.8453	108.684	0	0	0	0
LOC103413014	MLO protein homolog 1-like	protein_coding	8.82083	0.00848597	0.00134011	16.7019	2.75028	3.20725	LOC103413014	GeneID:103413014	NC_091666.1	712352	719498	-	7147	30.9079	88.3055	69.0437	0	0	0
LOC103439619	NADPH-dependent aldo-keto reductase, chloroplastic	protein_coding	8.81653	0.00924358	0.00149962	15.6301	2.77707	3.17476	LOC103439619	GeneID:103439619	NC_091667.1	32387501	32390231	-	2731	64.3914	10.1891	112.981	0	0	0
LOC139191972	uncharacterized LOC139191972	protein_coding	8.81374	0.0482348	0.0125981	15.6052	3.53266	2.49493	LOC139191972	GeneID:139191972	NC_091662.1	33214176	33217304	-	3129	33.4835	0	153.779	0	0	0
LOC103416296	dof zinc finger protein 5-like	protein_coding	8.80831	0.00929797	0.00151204	15.7597	2.77658	3.17236	LOC103416296	GeneID:103416296	NC_091665.1	4320457	4323393	-	2937	139.085	44.1528	3.13835	0	0	0
LOC103429813	(-)-alpha-pinene synthase-like	protein_coding	8.80742	0.0274689	0.00603352	15.6191	3.20742	2.74595	LOC103429813	GeneID:103429813	NC_091663.1	28921607	28925912	+	4306	167.418	0	18.8301	0	0	0
LOC103401988	kinesin-like protein KIN-4C	protein_coding	8.79215	0.0136152	0.00245667	17.1633	2.90301	3.02863	LOC103401988	GeneID:103401988	NC_091675.1	48337953	48348147	+	10195	162.266	0	21.9684	0	0	0
LOC108173103	protein argonaute 5-like	protein_coding	8.7888	0.0201627	0.00403338	15.4079	3.0564	2.87554	LOC108173103	GeneID:108173103	NC_091663.1	33899192	33901490	-	2299	77.2697	0	106.704	0	0	0
LOC108171335	putative syntaxin-131	protein_coding	8.785	0.00773192	0.00119544	15.6018	2.71145	3.23997	LOC108171335	GeneID:108171335	NC_091677.1	13418150	13426182	-	8033	82.421	91.7019	9.41505	0	0	0
LOC103445711	phospholipase A1-Igamma2, chloroplastic-like	protein_coding	8.78024	0.00188016	0.000209925	18.6965	2.36871	3.70676	LOC103445711	GeneID:103445711	NC_091670.1	30997055	31000246	-	3192	146.812	16.9818	18.8301	0	0	0
LOC103454674	uncharacterized LOC103454674	protein_coding	8.7744	0.00906731	0.00146497	15.1925	2.75791	3.18154	LOC103454674	GeneID:103454674	NC_091666.1	22694119	22698260	-	4142	41.2105	122.269	18.8301	0	0	0
LOC103449496	probable F-box protein At2g36090	protein_coding	8.77113	6.61643e-07	1.32287e-08	29.8195	1.54337	5.68308	LOC103449496	GeneID:103449496	NC_091672.1	3519365	3520868	-	1504	41.2105	33.9637	106.704	0	0	0
LOC139188376	uncharacterized LOC139188376	lncRNA	8.76473	0.0491511	0.0129223	15.0769	3.52577	2.4859	LOC139188376	GeneID:139188376	NC_091670.1	24518777	24531515	-	12739	105.602	0	75.3204	0	0	0
LOC103401473	uncharacterized LOC103401473	protein_coding	8.7541	0.00113725	0.00011305	15.6771	2.26748	3.86073	LOC103401473	GeneID:103401473	NC_091662.1	11662302	11663975	-	1674	69.5427	44.1528	65.9053	0	0	0
LOC139192753	uncharacterized LOC139192753	lncRNA	8.74949	0.00180273	0.00019903	16.1005	2.35186	3.72024	LOC139192753	GeneID:139192753	NC_091676.1	6665105	6666667	+	1563	115.904	44.1528	18.8301	0	0	0
LOC114820175	uncharacterized LOC114820175	protein_coding	8.72452	0.00391595	0.000516963	14.7627	2.51296	3.47181	LOC114820175	GeneID:114820175	NC_091672.1	9427972	9430031	-	2060	82.421	74.72	18.8301	0	0	0
LOC139193977	uncharacterized LOC139193977	protein_coding	8.72224	0.041145	0.0101955	15.0292	3.39502	2.56913	LOC139193977	GeneID:139193977	NC_091661.1	17393988	17397339	+	3352	141.661	33.9637	0	0	0	0
TRNAP-AGG_12	transfer RNA proline (anticodon AGG)	tRNA	8.72153	0.00812092	0.00127012	14.6372	2.70632	3.22265	TRNAP-AGG	GeneID:108173119	NC_091676.1	32637837	32637908	-	72	69.5427	74.72	31.3835	0	0	0
LOC103424254	subtilisin-like protease SBT4.15	protein_coding	8.71548	0.013595	0.0024511	16.6276	2.87705	3.02931	LOC103424254	GeneID:103424254	NC_091674.1	1964933	1978429	-	13497	72.1183	30.5673	72.182	0	0	0
LOC103427638	auxin efflux carrier component 2	protein_coding	8.71353	0.00199643	0.000225445	14.634	2.36225	3.68865	LOC103427638	GeneID:103427638	NC_091673.1	24073668	24078443	+	4776	48.9375	44.1528	81.5971	0	0	0
LOC103429989	uncharacterized LOC103429989	protein_coding	8.70847	2.02324e-05	8.55252e-07	19.8241	1.76918	4.92232	LOC103429989	GeneID:103429989	NC_091671.1	10057924	10065077	+	7154	36.0592	84.9091	53.3519	0	0	0
LOC103418990	uncharacterized LOC103418990	protein_coding	8.70826	4.95312e-05	2.50797e-06	19.4303	1.84988	4.70748	LOC103418990	GeneID:103418990	NC_091661.1	18710230	18714026	-	3797	77.2697	74.72	21.9684	0	0	0
LOC139195212	uncharacterized LOC139195212	lncRNA	8.70416	0.0120419	0.00211101	14.4526	2.8314	3.07415	LOC139195212	GeneID:139195212	NC_091664.1	18601588	18602185	+	598	113.329	47.5491	12.5534	0	0	0
LOC139194967	uncharacterized LOC139194967	protein_coding	8.69646	0.046872	0.0121104	15.9177	3.46623	2.50891	LOC139194967	GeneID:139194967	NC_091664.1	7961432	7963441	+	2010	97.8749	74.72	0	0	0	0
LOC139192833	sugar transport protein 13-like	protein_coding	8.69432	0.0456333	0.0116962	15.5868	3.44851	2.52118	LOC139192833	GeneID:139192833	NC_091676.1	15592190	15595783	-	3594	87.5723	0	84.7354	0	0	0
LOC139189622	uncharacterized LOC139189622	protein_coding	8.69318	0.00402774	0.000534409	15.7094	2.51039	3.46289	LOC139189622	GeneID:139189622	NC_091671.1	19276961	19280116	+	3156	118.48	44.1528	9.41505	0	0	0
LOC103434228	GDSL esterase/lipase At5g33370-like	protein_coding	8.68888	0.00375203	0.000489389	379.999	2.49215	3.4865	LOC103434228	GeneID:103434228	NC_091664.1	30713798	30717143	+	3346	105.602	0	65.9053	0	0	0
LOC108170140	uncharacterized LOC108170140	lncRNA	8.68514	0.0112982	0.0019437	14.2634	2.80283	3.0987	LOC108170140	GeneID:108170140	NC_091665.1	38010908	38014277	+	3370	108.178	44.1528	18.8301	0	0	0
LOC103432850	trihelix transcription factor ENAP2	protein_coding	8.65971	0.000536477	4.45635e-05	28.733	2.1212	4.08245	LOC103432850	GeneID:103432850	NC_091667.1	30445802	30447173	+	1372	48.9375	0	119.257	0	0	0
LOC139191104	uncharacterized LOC139191104	lncRNA	8.64773	0.00954467	0.00156423	13.9073	2.73446	3.1625	LOC139191104	GeneID:139191104	NC_091674.1	23249578	23250300	+	723	61.8157	61.1346	43.9369	0	0	0
LOC103454297	uncharacterized LOC103454297	protein_coding	8.64682	0.00207973	0.000237065	14.4615	2.35234	3.67584	LOC103454297	GeneID:103454297	NC_091666.1	19455452	19458690	-	3239	48.9375	64.5309	53.3519	0	0	0
LOC103401388	DNA polymerase alpha catalytic subunit	protein_coding	8.64634	0.00386514	0.000508625	15.2742	2.48732	3.47617	LOC103401388	GeneID:103401388	NC_091675.1	25559461	25570292	+	10832	128.783	0	37.6602	0	0	0
LOC139194243	uncharacterized LOC139194243	lncRNA	8.6451	0.0145075	0.0026559	13.8797	2.87691	3.00499	LOC139194243	GeneID:139194243	NC_091663.1	23659495	23667917	-	8423	82.421	74.72	9.41505	0	0	0
LOC139190157	uncharacterized LOC139190157	lncRNA	8.63276	0.00297466	0.000368135	13.8263	2.42362	3.56193	LOC139190157	GeneID:139190157	NC_091672.1	29054187	29055222	+	1036	48.9375	84.9091	31.3835	0	0	0
LOC114820076	uncharacterized LOC114820076	protein_coding	8.63032	0.0429811	0.0108122	16.8031	3.38615	2.54871	LOC114820076	GeneID:114820076	NC_091662.1	9472969	9474839	+	1871	154.539	10.1891	0	0	0	0
LOC103433320	transcription factor IBH1-like	protein_coding	8.62492	0.000666435	5.79889e-05	53.5414	2.14505	4.02085	LOC103433320	GeneID:103433320	NC_091665.1	28082624	28083638	-	1015	48.9375	115.476	0	0	0	0
LOC139195120	uncharacterized LOC139195120	lncRNA	8.62012	0.0132687	0.00237736	13.635	2.83694	3.03853	LOC139195120	GeneID:139195120	NC_091664.1	2631082	2632955	+	1874	90.1479	16.9818	56.4903	0	0	0
LOC103434415	two-pore potassium channel 1-like	protein_coding	8.61976	0.0302547	0.00683254	13.6644	3.18672	2.7049	LOC103434415	GeneID:103434415	NC_091670.1	43159155	43161713	+	2559	126.207	37.36	0	0	0	0
LOC139187433	PHD finger-like domain-containing protein 5A	protein_coding	8.61964	0.0178942	0.00345699	13.9044	2.94802	2.92388	LOC139187433	GeneID:139187433	NC_091672.1	23938166	23939672	-	1507	61.8157	101.891	0	0	0	0
LOC103424266	NAC domain-containing protein 37-like	protein_coding	8.61898	0.00670623	0.00100526	13.8411	2.62051	3.28905	LOC103424266	GeneID:103424266	NC_091662.1	10489266	10494095	-	4830	33.4835	61.1346	69.0437	0	0	0
LOC103453018	protein DMP2-like	protein_coding	8.61561	0.00326606	0.000414067	14.2909	2.44002	3.53095	LOC103453018	GeneID:103453018	NC_091673.1	14255907	14256924	+	1018	74.694	6.79273	81.5971	0	0	0
LOC139190727	uncharacterized LOC139190727	lncRNA	8.61262	0.0419363	0.0104653	13.7587	3.36422	2.56006	LOC139190727	GeneID:139190727	NC_091673.1	9285173	9286019	+	847	131.358	0	31.3835	0	0	0
LOC103417677	uncharacterized LOC103417677	protein_coding	8.61248	0.00518658	0.000726256	16.9068	2.54847	3.37947	LOC103417677	GeneID:103417677	NC_091661.1	21945171	21948424	+	3254	103.026	0	59.6286	0	0	0
LOC103413750	ABC transporter G family member 20-like	protein_coding	8.61149	0.0466374	0.0120305	14.0437	3.42917	2.51125	LOC103413750	GeneID:103413750	NC_091672.1	19616476	19620040	-	3565	0	78.1164	84.7354	0	0	0
LOC103446445	uncharacterized LOC103446445	lncRNA	8.60651	0.0438386	0.0110848	13.9905	3.38837	2.54001	LOC103446445	GeneID:103446445	NC_091670.1	40317790	40319349	-	1560	105.602	0	56.4903	0	0	0
LOC103442046	beta-amyrin 16-alpha-hydroxylase CYP87D16-like	protein_coding	8.60282	0.0425636	0.0106727	13.7566	3.36938	2.55324	LOC103442046	GeneID:103442046	NC_091668.1	30824864	30828497	+	3634	46.3618	115.476	0	0	0	0
LOC103409267	F-box/FBD/LRR-repeat protein At5g22700-like	protein_coding	8.6028	0.0148871	0.00274684	13.4863	2.87264	2.99473	LOC103409267	GeneID:103409267	NC_091662.1	32514404	32518349	-	3946	18.0296	33.9637	109.842	0	0	0
LOC139190713	uncharacterized LOC139190713	lncRNA	8.59852	0.0194695	0.00384205	13.4319	2.9744	2.89085	LOC139190713	GeneID:139190713	NC_091673.1	15805522	15810089	-	4568	110.753	44.1528	6.2767	0	0	0
LOC103432535	methyl jasmonate esterase 1-like	protein_coding	8.59763	0.000804656	7.33433e-05	29.7954	2.16829	3.96517	LOC103432535	GeneID:103432535	NC_091663.1	35921881	35923653	-	1773	0	101.891	59.6286	0	0	0
LOC114821953	endoglucanase 8-like	protein_coding	8.59758	4.41236e-06	1.29461e-07	138.353	1.62845	5.27961	LOC114821953	GeneID:114821953	NC_091676.1	1442349	1446612	-	4264	23.1809	88.3055	50.2136	0	0	0
LOC114822404	glycerol-3-phosphate acyltransferase RAM2-like	protein_coding	8.59539	0.000212952	1.4539e-05	57.8466	1.98253	4.33556	LOC114822404	GeneID:114822404	NC_091677.1	3102550	3104236	-	1687	10.3026	44.1528	106.704	0	0	0
LOC103449870	BTB/POZ domain and ankyrin repeat-containing protein NBCL	protein_coding	8.58907	0.000117723	7.1108e-06	30.8389	1.91279	4.49034	LOC103449870	GeneID:103449870	NC_091672.1	10937128	10942282	+	5155	254.99	0	47.0752	0	0.4304	0
LOC103452892	phylloplanin-like	protein_coding	8.58722	3.83372e-05	1.85092e-06	40.9391	1.80061	4.76906	LOC103452892	GeneID:103452892	NC_091673.1	13029123	13030358	-	1236	46.3618	50.9455	62.767	0	0	0
LOC103446662	xyloglucan-specific galacturonosyltransferase 1-like	protein_coding	8.58568	0.0129522	0.00230621	13.324	2.81713	3.04767	LOC103446662	GeneID:103446662	NC_091666.1	18850148	18851946	+	1799	56.6644	78.1164	25.1068	0	0	0
LOC103432809	serine/threonine-protein kinase BLUS1-like	protein_coding	8.58382	0.0169614	0.00322492	13.3042	2.91427	2.94544	LOC103432809	GeneID:103432809	NC_091661.1	21973047	21975017	+	1971	72.1183	78.1164	9.41505	0	0	0
LOC103409771	universal stress protein PHOS32-like	protein_coding	8.58049	0.028906	0.00643654	13.9719	3.14918	2.72467	LOC103409771	GeneID:103409771	NC_091666.1	32758137	32759921	+	1785	90.1479	0	69.0437	0	0	0
TRNAS-AGA_13	transfer RNA serine (anticodon AGA)	tRNA	8.56277	0.0171583	0.00327201	13.1175	2.91156	2.94096	TRNAS-AGA	GeneID:108172276	NC_091676.1	22236590	22236671	+	82	46.3618	98.4946	12.5534	0	0	0
LOC139195921	uncharacterized LOC139195921	lncRNA	8.56229	0.0145799	0.00267221	13.1158	2.85113	3.00313	LOC139195921	GeneID:139195921	NC_091665.1	21253897	21256300	+	2404	30.9079	95.0982	31.3835	0	0	0
LOC103455059	3-hydroxy-3-methylglutaryl coenzyme A reductase 2-B-like	protein_coding	8.56088	2.58026e-06	6.89967e-08	88.0333	1.58718	5.39376	LOC103455059	GeneID:103455059	NC_091662.1	8480282	8484121	-	3840	56.6644	84.9091	15.6917	0	0	0
LOC114825898	cation/H(+) antiporter 15-like	protein_coding	8.55379	0.0158269	0.0029625	18.5549	2.87851	2.9716	LOC114825898	GeneID:114825898	NC_091667.1	30590853	30600286	+	9434	84.9966	71.3237	0	0	0	0
LOC103419867	probable glutathione S-transferase	protein_coding	8.54801	0.0207972	0.00420518	15.0387	2.98637	2.86235	LOC103419867	GeneID:103419867	NC_091665.1	33372765	33376619	+	3855	28.3322	108.684	18.8301	0	0	0
LOC139194065	uncharacterized LOC139194065	lncRNA	8.53916	0.0137561	0.00248884	12.896	2.82315	3.02469	LOC139194065	GeneID:139194065	NC_091663.1	11333346	11334316	-	971	69.5427	47.5491	37.6602	0	0	0
LOC103432856	chorismate synthase, chloroplastic-like	protein_coding	8.53659	0.00848433	0.00133947	20.194	2.66154	3.20739	LOC103432856	GeneID:103432856	NC_091661.1	22194042	22201604	-	7563	141.661	0	12.5534	0	0	0
LOC108171557	uncharacterized LOC108171557	protein_coding	8.52427	0.0298312	0.00672221	14.1791	3.14514	2.7103	LOC108171557	GeneID:108171557	NC_091661.1	4075139	4088679	-	13541	133.934	3.39637	15.6917	0	0	0
LOC139195162	uncharacterized LOC139195162	lncRNA	8.51916	0.0150139	0.00277445	12.7162	2.84762	2.99168	LOC139195162	GeneID:139195162	NC_091664.1	17739096	17740673	-	1578	74.694	33.9637	43.9369	0	0	0
LOC103402970	two-component response regulator ARR5	protein_coding	8.50872	3.54164e-09	2.76273e-11	209.957	1.27784	6.65869	LOC103402970	GeneID:103402970	NC_091676.1	5841320	5842791	-	1472	507.404	6.79273	310.697	0	1.7216	0
LOC103455847	endo-1,4-beta-xylanase 1-like	protein_coding	8.50308	0.00259548	0.000310904	13.4573	2.35801	3.60604	LOC103455847	GeneID:103455847	NC_091675.1	4241842	4247605	+	5764	61.8157	57.7382	31.3835	0	0	0
LOC114822700	uncharacterized LOC114822700	lncRNA	8.49192	4.13056e-06	1.19596e-07	27.2238	1.60403	5.29411	LOC114822700	GeneID:114822700	NC_091677.1	21191313	21192229	-	917	25.7566	23.7746	100.427	0	0	0
LOC114826943	xanthohumol 4-O-methyltransferase-like	protein_coding	8.49025	0.00087809	8.20114e-05	27.824	2.15574	3.93844	LOC114826943	GeneID:114826943	NC_091669.1	6114017	6115485	-	1469	0	30.5673	119.257	0	0	0
LOC139193567	uncharacterized LOC139193567	lncRNA	8.48991	0.00346129	0.000444996	12.5829	2.4175	3.51185	LOC139193567	GeneID:139193567	NC_091677.1	1341245	1344472	+	3228	61.8157	81.5128	6.2767	0	0	0
LOC103453581	EPIDERMAL PATTERNING FACTOR-like protein 1	protein_coding	8.48723	0.0219593	0.00450775	13.9817	2.98819	2.84026	LOC103453581	GeneID:103453581	NC_091669.1	16122439	16125472	-	3034	0	108.684	40.7985	0	0	0
LOC103440539	uncharacterized LOC103440539	lncRNA	8.47773	0.00420437	0.00056405	15.0994	2.4585	3.44834	LOC103440539	GeneID:103440539	NC_091668.1	2733064	2735391	-	2328	110.753	37.36	0	0	0	0
LOC103433600	vacuolar cation/proton exchanger 3-like	protein_coding	8.47454	0.0173336	0.00331363	12.3386	2.8854	2.93704	LOC103433600	GeneID:103433600	NC_091664.1	23529444	23533876	-	4433	28.3322	47.5491	72.182	0	0	0
LOC103428063	axial regulator YABBY 1-like	protein_coding	8.47089	0.00108349	0.000106411	18.5221	2.18576	3.87549	LOC103428063	GeneID:103428063	NC_091667.1	13961316	13964283	-	2968	12.8783	40.7564	94.1505	0	0	0
LOC103433793	cell division control protein 2 homolog C-like	protein_coding	8.46617	0.00132461	0.000135585	27.7542	2.21855	3.81609	LOC103433793	GeneID:103433793	NC_091664.1	26454283	26457271	-	2989	38.6348	108.684	0	0	0	0
LOC103402632	uncharacterized LOC103402632	protein_coding	8.46525	0.00210383	0.000240412	18.1939	2.30519	3.67226	LOC103402632	GeneID:103402632	NC_091673.1	41758349	41761394	-	3046	82.421	64.5309	0	0	0	0
LOC103419182	cytochrome P450 CYP82D47-like	protein_coding	8.45779	0.0468084	0.0120874	12.2787	3.3702	2.50958	LOC103419182	GeneID:103419182	NC_091664.1	5013198	5015524	+	2327	121.056	0	25.1068	0	0	0
LOC103410262	zinc finger CCCH domain-containing protein 54-like	protein_coding	8.44839	0.0439979	0.0111366	16.4243	3.32826	2.53838	LOC103410262	GeneID:103410262	NC_091667.1	32064563	32065707	+	1145	38.6348	0	106.704	0	0	0
LOC103455326	probable myosin-binding protein 5	protein_coding	8.4476	0.0448188	0.0114021	13.1473	3.3388	2.53013	LOC103455326	GeneID:103455326	NC_091674.1	27258626	27261443	+	2818	82.421	0	62.767	0	0	0
LOC114819824	putative disease resistance RPP13-like protein 1	protein_coding	8.44578	0.0205126	0.0041315	12.5207	2.94489	2.86794	LOC114819824	GeneID:114819824	NC_091671.1	3632304	3643525	-	11222	66.967	78.1164	0	0	0	0
LOC103431105	11-beta-hydroxysteroid dehydrogenase A-like	protein_coding	8.44057	0.00851101	0.00134548	15.6255	2.63266	3.2061	LOC103431105	GeneID:103431105	NC_091674.1	23995247	23997347	-	2101	121.056	16.9818	6.2767	0	0	0
LOC108169595	histidine-containing phosphotransfer protein 1-like	protein_coding	8.43882	0.0242404	0.00512081	12.0228	3.01458	2.79933	LOC108169595	GeneID:108169595	NC_091671.1	14797452	14801190	+	3739	90.1479	10.1891	43.9369	0	0	0
LOC103451774	beta-glucosidase 40-like	protein_coding	8.43726	0.0421639	0.0105328	12.0606	3.2986	2.55783	LOC103451774	GeneID:103451774	NC_091673.1	4124835	4131332	+	6498	0	40.7564	103.566	0	0	0
LOC139194592	zinc finger CCCH domain-containing protein 32-like	protein_coding	8.429	0.00239515	0.000282025	18.7849	2.32122	3.63127	LOC139194592	GeneID:139194592	NC_091663.1	36367178	36370002	-	2825	121.056	0	21.9684	0	0	0
LOC103439072	monothiol glutaredoxin-S9-like	protein_coding	8.42224	0.00152402	0.000160763	21.2264	2.23175	3.77383	LOC103439072	GeneID:103439072	NC_091663.1	36229799	36230582	-	784	0	64.5309	78.4587	0	0	0
LOC103448981	non-specific lipid transfer protein GPI-anchored 5-like	protein_coding	8.41639	0.0249414	0.00529782	11.8573	3.01842	2.78834	LOC103448981	GeneID:103448981	NC_091671.1	38320921	38325700	+	4780	10.3026	84.9091	47.0752	0	0	0
LOC108173675	wall-associated receptor kinase 17-like	protein_coding	8.40472	0.0470878	0.012191	11.8885	3.35308	2.50657	LOC108173675	GeneID:108173675	NC_091667.1	36625802	36628886	+	3085	87.5723	0	53.3519	0	0	0
LOC139194005	uncharacterized LOC139194005	lncRNA	8.40204	0.0235299	0.00492773	12.2947	2.98822	2.81172	LOC139194005	GeneID:139194005	NC_091663.1	1831753	1832527	-	775	30.9079	0	109.842	0	0	0
LOC114825267	CASP-like protein 1C2	protein_coding	8.40173	0.021644	0.00442935	11.7251	2.95228	2.84585	LOC114825267	GeneID:114825267	NC_091665.1	43253049	43254339	-	1291	64.3914	54.3419	21.9684	0	0	0
LOC103406418	homeobox-leucine zipper protein HAT3	protein_coding	8.40123	0.00562442	0.000804167	17.6393	2.50682	3.35136	LOC103406418	GeneID:103406418	NC_091662.1	25469826	25472466	-	2641	0	78.1164	62.767	0	0	0
LOC139188881	uncharacterized LOC139188881	protein_coding	8.39543	0.0253606	0.00542874	11.681	3.01947	2.78043	LOC139188881	GeneID:139188881	NC_091670.1	16891213	16893815	-	2603	15.4539	30.5673	94.1505	0	0	0
LOC103417932	phosphoenolpyruvate carboxykinase (ATP) 1	protein_coding	8.37915	0.00236282	0.000277222	16.8526	2.30468	3.6357	LOC103417932	GeneID:103417932	NC_091661.1	15000118	15005924	+	5807	10.3026	37.36	91.0121	0	0	0
LOC103405124	36.4 kDa proline-rich protein	protein_coding	8.37809	2.86833e-05	1.30521e-06	45.1994	1.73138	4.83896	LOC103405124	GeneID:103405124	NC_091677.1	11658808	11659880	+	1073	18.0296	61.1346	59.6286	0	0	0
LOC139190993	uncharacterized LOC139190993	protein_coding	8.37298	0.00315126	0.000395416	24.1975	2.36316	3.54312	LOC139190993	GeneID:139190993	NC_091673.1	41106222	41106872	+	651	208.628	50.9455	21.9684	0.540629	0	0
LOC103437513	omega-hydroxypalmitate O-feruloyl transferase-like	protein_coding	8.37156	0.0178211	0.00343853	25.7277	2.86154	2.92555	LOC103437513	GeneID:103437513	NC_091666.1	27001989	27005568	-	3580	108.178	0	175.748	0.540629	0	0
LOC139193375	uncharacterized LOC139193375	protein_coding	8.35671	0.00589657	0.000852005	13.7208	2.50552	3.33532	LOC139193375	GeneID:139193375	NC_091677.1	13339629	13340264	-	636	105.602	30.5673	0	0	0	0
LOC103422017	histidine kinase 4-like	protein_coding	8.34789	0.000169034	1.09466e-05	16.5369	1.89829	4.39758	LOC103422017	GeneID:103422017	NC_091676.1	1077366	1081710	+	4345	30.9079	57.7382	47.0752	0	0	0
LOC103409768	UDP-glycosyltransferase 88F4-like	protein_coding	8.32452	0.000322142	2.38842e-05	15.6735	1.97026	4.22509	LOC103409768	GeneID:103409768	NC_091668.1	27928472	27929917	-	1446	20.6052	40.7564	72.182	0	0	0
LOC103419145	probable sugar phosphate/phosphate translocator At3g11320	protein_coding	8.32233	0.0307237	0.00697298	11.0988	3.08448	2.69813	LOC103419145	GeneID:103419145	NC_091663.1	6583608	6586067	-	2460	59.2401	64.5309	9.41505	0	0	0
LOC103454039	E3 ubiquitin-protein ligase RSL1-like	protein_coding	8.32182	0.000144382	9.06143e-06	19.4327	1.87494	4.43844	LOC103454039	GeneID:103454039	NC_091662.1	7999182	8001241	+	2060	0	64.5309	69.0437	0	0	0
LOC139197898	uncharacterized LOC139197898	lncRNA	8.31911	0.0273408	0.00599752	11.0821	3.02742	2.74792	LOC139197898	GeneID:139197898	NC_091667.1	6030893	6031854	+	962	20.6052	74.72	37.6602	0	0	0
LOC103443219	ubiquinone biosynthesis O-methyltransferase, mitochondrial-like	protein_coding	8.31447	0.00631636	0.000932839	15.8083	2.5119	3.31004	LOC103443219	GeneID:103443219	NC_091669.1	12090766	12093874	+	3109	25.7566	0	106.704	0	0	0
LOC108173690	uncharacterized LOC108173690	protein_coding	8.31219	9.95425e-05	5.76835e-06	36.8961	1.83302	4.53471	LOC108173690	GeneID:108173690	NC_091667.1	17241668	17242156	-	489	303.927	78.1164	59.6286	1.08126	0	0
LOC103454412	leucine-rich repeat receptor-like tyrosine-protein kinase PXC3	protein_coding	8.30959	5.21624e-05	2.66503e-06	54.7087	1.76985	4.69508	LOC103454412	GeneID:103454412	NC_091674.1	8187213	8191125	-	3913	283.322	44.1528	112.981	1.08126	0	0
LOC103424209	AP2-like ethylene-responsive transcription factor AIL5	protein_coding	8.30035	1.47158e-06	3.37657e-08	84.3794	1.5035	5.5207	LOC103424209	GeneID:103424209	NC_091673.1	26974690	26978579	-	3890	661.943	227.557	91.0121	0	2.5824	0
LOC103438328	type IV inositol polyphosphate 5-phosphatase 9-like	protein_coding	8.29896	0.0228305	0.00474275	89.5269	2.93872	2.82401	LOC103438328	GeneID:103438328	NC_091666.1	34770441	34773348	+	2908	672.246	251.331	147.502	3.24377	0	0
LOC103449892	uncharacterized LOC103449892	lncRNA	8.27769	0.000125153	7.62993e-06	67.2565	1.84963	4.47531	LOC103449892	GeneID:103449892	NC_091672.1	12186169	12189101	+	2933	288.473	356.618	147.502	0	2.152	0
LOC103427273	transcription factor bHLH96-like	protein_coding	8.2712	0.0454846	0.0116337	11.6883	3.27823	2.52307	LOC103427273	GeneID:103427273	NC_091668.1	23723068	23725724	-	2657	97.8749	30.5673	0	0	0	0
LOC108174126	uncharacterized LOC108174126	lncRNA	8.27062	0.0311404	0.00709272	11.7949	3.07177	2.69246	LOC108174126	GeneID:108174126	NC_091665.1	34423165	34427856	-	4692	33.4835	95.0982	0	0	0	0
LOC114827307	uncharacterized LOC114827307	lncRNA	8.26144	0.0328498	0.00762405	10.649	3.09616	2.66828	LOC114827307	GeneID:114827307	NC_091670.1	25657019	25659132	+	2114	18.0296	81.5128	28.2451	0	0	0
LOC103409336	uncharacterized LOC103409336	protein_coding	8.25986	0.015599	0.00290669	21.9091	2.77415	2.97744	LOC103409336	GeneID:103409336	NC_091668.1	12951571	12956839	-	5269	149.388	0	112.981	0.540629	0	0
LOC103417551	putative inactive kinesin-like protein KIN-7B	protein_coding	8.25819	0.011945	0.00208783	10.6612	2.68345	3.07745	LOC103417551	GeneID:103417551	NC_091662.1	10656196	10679408	-	23213	18.0296	78.1164	31.3835	0	0	0
LOC103445743	interactor of constitutive active ROPs 1-like	protein_coding	8.24357	1.45726e-05	5.72991e-07	56.1763	1.64868	5.0001	LOC103445743	GeneID:103445743	NC_091670.1	31406651	31410112	+	3462	87.5723	0	37.6602	0	0	0
LOC103415064	cytochrome b561 and DOMON domain-containing protein At3g61750	protein_coding	8.23505	0.00792539	0.00123285	12.7506	2.54863	3.23117	LOC103415064	GeneID:103415064	NC_091661.1	18927532	18929722	-	2191	61.8157	50.9455	12.5534	0	0	0
LOC139196343	uncharacterized LOC139196343	protein_coding	8.23286	0.0343367	0.00803912	11.2562	3.10625	2.65042	LOC139196343	GeneID:139196343	NC_091665.1	4607372	4613806	-	6435	97.8749	27.1709	0	0	0	0
LOC103404704	small polypeptide DEVIL 3	protein_coding	8.23267	8.65468e-07	1.80033e-08	125.451	1.46224	5.63017	LOC103404704	GeneID:103404704	NC_091677.1	5821453	5822087	-	635	149.388	438.131	78.4587	0	1.7216	0
LOC103400401	ankyrin repeat-containing protein At5g02620-like	protein_coding	8.22055	0.0224952	0.00465096	10.5843	2.90452	2.83026	LOC103400401	GeneID:103400401	NC_091662.1	9139345	9150276	-	10932	18.0296	33.9637	72.182	0	0	0
LOC139196848	uncharacterized LOC139196848	protein_coding	8.2195	0.0191068	0.00375638	11.7678	2.83634	2.89793	LOC139196848	GeneID:139196848	NC_091666.1	18647155	18649752	+	2598	51.5131	3.39637	69.0437	0	0	0
LOC103411171	WAT1-related protein At5g40240-like	protein_coding	8.21892	0.00075977	6.82643e-05	25.9962	2.06388	3.98226	LOC103411171	GeneID:103411171	NC_091669.1	2162869	2165136	+	2268	164.842	33.9637	34.5218	0	0.4304	0
LOC103450358	GDSL esterase/lipase EXL3-like	protein_coding	8.21159	0.0162987	0.00307176	11.2218	2.77375	2.96046	LOC103450358	GeneID:103450358	NC_091675.1	506172	509346	-	3175	2.57566	105.287	15.6917	0	0	0
LOC108169584	uncharacterized LOC108169584	lncRNA	8.20432	0.00292863	0.000360586	19.2551	2.29983	3.56737	LOC108169584	GeneID:108169584	NC_091670.1	17628098	17633927	+	5830	69.5427	13.5855	147.502	0	0.4304	0
LOC103432373	pentatricopeptide repeat-containing protein At1g53600, mitochondrial	protein_coding	8.20123	0.0289873	0.00646381	11.4744	3.01153	2.72328	LOC103432373	GeneID:103432373	NC_091663.1	34083953	34086641	+	2689	84.9966	37.36	0	0	0	0
LOC103452083	stemmadenine O-acetyltransferase-like	protein_coding	8.20018	0.000558235	4.67828e-05	313.318	2.01422	4.07114	LOC103452083	GeneID:103452083	NC_091673.1	7610713	7612378	+	1666	2212.49	438.131	794.002	11.3532	0	0
LOC139197058	uncharacterized LOC139197058	protein_coding	8.19559	0.0396213	0.00969685	10.1573	3.16865	2.58646	LOC139197058	GeneID:139197058	NC_091666.1	24313913	24314813	+	901	82.421	23.7746	15.6917	0	0	0
LOC103415095	receptor-like protein EIX1	protein_coding	8.19108	0.00527506	0.000741055	19.344	2.42776	3.37392	LOC103415095	GeneID:103415095	NC_091661.1	27625520	27634393	+	8874	133.934	0	94.1505	0	0.4304	0
LOC103405672	expansin-B3-like	protein_coding	8.19063	0.000627148	5.377e-05	60.2935	2.02808	4.03861	LOC103405672	GeneID:103405672	NC_091677.1	29532079	29534560	+	2482	18.0296	0	103.566	0	0	0
LOC103456325	L-Ala-D/L-amino acid epimerase-like	protein_coding	8.19	0.00305269	0.00037983	35.1813	2.30463	3.55372	LOC103456325	GeneID:103456325	NC_091674.1	30204749	30208542	-	3794	169.993	207.178	6.2767	0.540629	0.4304	0
LOC103434927	GDSL esterase/lipase At1g29670-like	protein_coding	8.18246	0.034794	0.00817607	10.0722	3.0939	2.64471	LOC103434927	GeneID:103434927	NC_091665.1	41376286	41389534	+	13249	46.3618	30.5673	43.9369	0	0	0
LOC103443106	1-aminocyclopropane-1-carboxylate oxidase homolog 1-like	protein_coding	8.17755	0.0117648	0.00204424	13.3973	2.65184	3.08373	LOC103443106	GeneID:103443106	NC_091676.1	19515962	19518326	+	2365	66.967	0	53.3519	0	0	0
LOC139195787	elongation factor Ts, mitochondrial-like	protein_coding	8.17753	0.00193721	0.000217484	23.4272	2.21146	3.69779	LOC139195787	GeneID:139195787	NC_091665.1	39520886	39534308	-	13423	185.447	0	40.7985	0	0.4304	0
LOC103450771	WRKY DNA-binding transcription factor 70-like	protein_coding	8.17173	0.039644	0.00970518	10.6762	3.15979	2.58616	LOC103450771	GeneID:103450771	NC_091672.1	26162039	26164195	-	2157	48.9375	67.9273	3.13835	0	0	0
LOC103441870	WAT1-related protein At1g25270-like	protein_coding	8.17098	0.0365647	0.00870209	10.4779	3.11448	2.62354	LOC103441870	GeneID:103441870	NC_091668.1	28530285	28536542	+	6258	79.8453	30.5673	9.41505	0	0	0
LOC139189366	uncharacterized LOC139189366	lncRNA	8.17014	0.0120705	0.00211645	21.1221	2.65835	3.07339	LOC139189366	GeneID:139189366	NC_091671.1	38970518	38970864	+	347	95.2992	6.79273	122.396	0	0.4304	0
LOC103432927	uncharacterized LOC103432927	lncRNA	8.16796	0.0201394	0.00402519	11.6968	2.83986	2.87618	LOC103432927	GeneID:103432927	NC_091667.1	31049897	31051029	-	1133	43.7861	6.79273	69.0437	0	0	0
LOC139188797	uncharacterized LOC139188797	lncRNA	8.16208	0.0135563	0.00244294	9.98469	2.69347	3.03032	LOC139188797	GeneID:139188797	NC_091670.1	2716615	2717555	-	941	56.6644	37.36	25.1068	0	0	0
LOC103404841	cellulose synthase-like protein G3	protein_coding	8.15679	0.0394406	0.00963738	9.89238	3.15107	2.58858	LOC103404841	GeneID:103404841	NC_091674.1	20457748	20462367	+	4620	51.5131	16.9818	50.2136	0	0	0
LOC114825352	uncharacterized LOC114825352	lncRNA	8.15498	9.52117e-05	5.47001e-06	74.0425	1.79392	4.5459	LOC114825352	GeneID:114825352	NC_091677.1	8491594	8492216	+	623	708.305	37.36	109.842	2.70314	0	0
TRNAQ-UUG_7	transfer RNA glutamine (anticodon UUG)	tRNA	8.15465	0.0423092	0.0105806	9.88976	3.19008	2.55625	TRNAQ-UUG	GeneID:108172231	NC_091675.1	42149660	42149731	-	72	15.4539	78.1164	25.1068	0	0	0
LOC103428318	uncharacterized LOC103428318	protein_coding	8.14471	0.000442782	3.53647e-05	20.7884	1.9693	4.13585	LOC103428318	GeneID:103428318	NC_091666.1	33543522	33546992	-	3471	20.6052	84.9091	12.5534	0	0	0
LOC103452482	inactive leucine-rich repeat receptor-like protein kinase CORYNE	protein_coding	8.14169	0.0158385	0.00296578	13.3713	2.74015	2.97126	LOC103452482	GeneID:103452482	NC_091673.1	9454083	9456970	-	2888	51.5131	0	65.9053	0	0	0
LOC114825632	probable copper-transporting ATPase HMA5	protein_coding	8.13614	0.0474238	0.0123146	9.76502	3.25056	2.503	LOC114825632	GeneID:114825632	NC_091666.1	18819891	18830603	+	10713	10.3026	84.9091	21.9684	0	0	0
LOC114823828	small nucleolar RNA SNOR75	snoRNA	8.12069	0.0165306	0.00312384	10.2578	2.74786	2.95528	LOC114823828	GeneID:114823828	NC_091662.1	12763095	12763180	-	86	25.7566	71.3237	18.8301	0	0	0
LOC114825622	uncharacterized LOC114825622	protein_coding	8.11974	0.0128521	0.0022851	14.4239	2.66183	3.05044	LOC114825622	GeneID:114825622	NC_091666.1	10732978	10738462	-	5485	84.9966	30.5673	0	0	0	0
LOC103418965	zinc finger CCCH domain-containing protein 56-like	protein_coding	8.11159	0.000659041	5.70371e-05	12.6913	2.01543	4.02474	LOC103418965	GeneID:103418965	NC_091663.1	23118463	23121132	+	2670	10.3026	61.1346	43.9369	0	0	0
LOC139193832	uncharacterized LOC139193832	lncRNA	8.11117	0.0156331	0.00291414	18.086	2.72493	2.97665	LOC139193832	GeneID:139193832	NC_091677.1	7123381	7124312	+	932	149.388	0	65.9053	0	0.4304	0
LOC108173742	uncharacterized LOC108173742	lncRNA	8.11001	0.0106027	0.00178666	12.2224	2.59638	3.12358	LOC108173742	GeneID:108173742	NC_091667.1	32773736	32783969	+	10234	92.7236	0	21.9684	0	0	0
LOC103405167	uncharacterized LOC103405167	lncRNA	8.09824	0.000732076	6.51071e-05	40.7041	2.02786	3.99349	LOC103405167	GeneID:103405167	NC_091673.1	33491814	33493846	-	2033	36.0592	78.1164	0	0	0	0
LOC103437026	carbonic anhydrase 2-like	protein_coding	8.0981	0.0189761	0.00371934	11.4354	2.79145	2.90103	LOC103437026	GeneID:103437026	NC_091670.1	2759212	2762857	-	3646	46.3618	64.5309	3.13835	0	0	0
LOC103421343	beta-glucosidase 12-like	protein_coding	8.09713	5.81484e-23	6.1297e-27	258.394	0.75344	10.7469	LOC103421343	GeneID:103421343	NC_091663.1	8513429	8517569	-	4141	1347.07	1300.81	379.74	3.24377	6.0256	0
LOC103408240	potassium transporter 2-like	protein_coding	8.08773	1.11895e-05	4.12444e-07	74.9726	1.59738	5.06312	LOC103408240	GeneID:103408240	NC_091667.1	30951854	30957738	+	5885	28.3322	0	84.7354	0	0	0
LOC114827463	berberine bridge enzyme-like 4	protein_coding	8.08744	0.00959338	0.0015739	11.3592	2.55875	3.1607	LOC114827463	GeneID:114827463	NC_091670.1	35876649	35880242	-	3594	82.421	30.5673	0	0	0	0
LOC114822793	uncharacterized LOC114822793	lncRNA	8.0873	0.00149053	0.000156601	19.2129	2.13929	3.78036	LOC114822793	GeneID:114822793	NC_091663.1	36291342	36299378	+	8037	51.5131	118.873	59.6286	0.540629	0	0
LOC103430248	protein SMAX1-LIKE 3-like	protein_coding	8.0842	0.0370951	0.00884882	15.6691	3.08812	2.61784	LOC103430248	GeneID:103430248	NC_091672.1	3929067	3932906	+	3840	0	0	112.981	0	0	0
LOC114822615	pentatricopeptide repeat-containing protein At2g46050, mitochondrial	protein_coding	8.07665	0.0306518	0.00695236	10.7595	2.99233	2.69912	LOC114822615	GeneID:114822615	NC_091661.1	17318683	17322120	+	3438	46.3618	0	65.9053	0	0	0
LOC103439832	dolichyl-diphosphooligosaccharide--protein glycosyltransferase subunit 4A-like	protein_coding	8.0745	0.000144314	9.05166e-06	85.2803	1.81913	4.43867	LOC103439832	GeneID:103439832	NC_091672.1	20687504	20688222	+	719	571.795	163.026	244.791	1.08126	2.152	0
LOC103414060	protein SEMI-ROLLED LEAF 2	protein_coding	8.07218	0.0412823	0.0102477	9.85233	3.14416	2.56736	LOC103414060	GeneID:103414060	NC_091662.1	36516368	36542507	+	26140	0	71.3237	40.7985	0	0	0
LOC103449476	uncharacterized LOC103449476	protein_coding	8.06978	0.0168445	0.00319559	113.033	2.73712	2.94827	LOC103449476	GeneID:103449476	NC_091672.1	3161775	3164446	-	2672	92.7236	0	18.8301	0	0	0
LOC103430971	auxin-induced protein 15A-like	protein_coding	8.06752	0.00163251	0.000175246	48.0282	2.15004	3.75226	LOC103430971	GeneID:103430971	NC_091665.1	23027412	23028190	+	779	0	112.08	0	0	0	0
LOC139194216	uncharacterized LOC139194216	lncRNA	8.05516	0.0322249	0.00741449	9.45981	3.00831	2.67763	LOC139194216	GeneID:139194216	NC_091663.1	15506397	15507577	+	1181	43.7861	54.3419	12.5534	0	0	0
LOC139188875	uncharacterized LOC139188875	lncRNA	8.05002	0.0100234	0.00166628	14.192	2.5604	3.14405	LOC139188875	GeneID:139188875	NC_091670.1	17544618	17548228	+	3611	0	91.7019	18.8301	0	0	0
LOC139190448	uncharacterized LOC139190448	protein_coding	8.03905	0.00316594	0.000397914	18.6343	2.26998	3.54146	LOC139190448	GeneID:139190448	NC_091673.1	3843383	3846527	-	3145	95.2992	112.08	15.6917	0.540629	0	0
LOC103429669	GDSL esterase/lipase At5g45670-like	protein_coding	8.0361	0.000790047	7.17052e-05	40.6717	2.02392	3.97056	LOC103429669	GeneID:103429669	NC_091670.1	38092119	38095600	+	3482	61.8157	0	47.0752	0	0	0
LOC103431071	subtilisin-like protease SBT4.12	protein_coding	8.02828	0.0466652	0.0120406	9.40029	3.1973	2.51095	LOC103431071	GeneID:103431071	NC_091674.1	16726066	16728959	-	2894	48.9375	0	59.6286	0	0	0
LOC139196033	uncharacterized LOC139196033	lncRNA	8.02714	0.0458485	0.0117724	11.3458	3.18677	2.51889	LOC139196033	GeneID:139196033	NC_091661.1	23950739	23956796	-	6058	48.9375	40.7564	18.8301	0	0	0
LOC103455504	transcription factor BEE 3	protein_coding	8.02101	0.0436282	0.0110182	9.49999	3.15524	2.54212	LOC103455504	GeneID:103455504	NC_091674.1	29991155	29992785	-	1631	0	61.1346	47.0752	0	0	0
LOC103424723	uncharacterized LOC103424723	lncRNA	8.01879	0.0013287	0.000136143	39.495	2.10187	3.81507	LOC103424723	GeneID:103424723	NC_091675.1	7354147	7355247	-	1101	61.8157	0	279.313	0.540629	0.4304	0
LOC103415028	pentatricopeptide repeat-containing protein At1g63330-like	protein_coding	8.01582	2.25403e-06	5.83725e-08	109.783	1.47792	5.42372	LOC103415028	GeneID:103415028	NC_091674.1	8895472	8903718	-	8247	790.726	261.52	185.163	4.32503	0	0
LOC103443383	U-box domain-containing protein 35	protein_coding	8.00731	0.0239455	0.0050408	9.03919	2.85525	2.80442	LOC103443383	GeneID:103443383	NC_091669.1	13148964	13154274	-	5311	23.1809	30.5673	53.3519	0	0	0
LOC114822666	uncharacterized LOC114822666	lncRNA	8.00538	3.83245e-05	1.84896e-06	41.6325	1.67853	4.76927	LOC114822666	GeneID:114822666	NC_091677.1	16656849	16660177	-	3329	231.809	74.72	191.439	1.62189	0	0
LOC103418054	expansin-A4-like	protein_coding	8.00153	0.000121843	7.40244e-06	37.6908	1.78535	4.48178	LOC103418054	GeneID:103418054	NC_091663.1	4146369	4148138	+	1770	66.967	20.3782	18.8301	0	0	0
LOC108171532	uncharacterized LOC108171532	lncRNA	7.99068	0.0379924	0.00914734	11.5783	3.06568	2.6065	LOC108171532	GeneID:108171532	NC_091668.1	9117570	9126062	+	8493	105.602	0	0	0	0	0
LOC103407495	uncharacterized LOC103407495	lncRNA	7.97584	6.90899e-14	8.49695e-17	887.258	0.958162	8.3241	LOC103407495	GeneID:103407495	NC_091662.1	37693929	37698141	-	4213	6452.02	1708.37	2071.31	18.3814	7.7472	14.7386
LOC103437858	uncharacterized LOC103437858	protein_coding	7.97092	0.000525024	4.33169e-05	47.5795	1.94934	4.08904	LOC103437858	GeneID:103437858	NC_091666.1	32066465	32067355	+	891	23.1809	81.5128	0	0	0	0
LOC114820451	uncharacterized LOC114820451	protein_coding	7.95863	0.0040613	0.000540146	42.0838	2.30017	3.46001	LOC114820451	GeneID:114820451	NC_091673.1	42008126	42008879	-	754	208.628	16.9818	251.068	1.62189	0	0
LOC139197072	uncharacterized LOC139197072	lncRNA	7.95161	0.00127273	0.000129264	21.8112	2.0773	3.82786	LOC139197072	GeneID:139197072	NC_091666.1	26967224	26969292	-	2069	118.48	0	75.3204	0	0.4304	0
LOC103404426	uncharacterized LOC103404426	protein_coding	7.95062	0.0087524	0.00139779	13.5297	2.48837	3.19511	LOC103404426	GeneID:103404426	NC_091677.1	3430356	3433891	-	3536	28.3322	74.72	0	0	0	0
LOC103402879	photosynthetic NDH subunit of lumenal location 2, chloroplastic	protein_coding	7.9436	0.00771505	0.00119254	16.8521	2.45123	3.24066	LOC103402879	GeneID:103402879	NC_091676.1	4825570	4828657	+	3088	48.9375	0	53.3519	0	0	0
LOC103452714	uncharacterized LOC103452714	protein_coding	7.94316	0.000659166	5.70711e-05	47.7328	1.97365	4.0246	LOC103452714	GeneID:103452714	NC_091676.1	10044359	10045376	-	1018	46.3618	33.9637	21.9684	0	0	0
LOC103412257	low affinity sulfate transporter 3-like	protein_coding	7.9396	0.0347351	0.00815558	8.68606	3.0011	2.64556	LOC103412257	GeneID:103412257	NC_091675.1	35873245	35884962	-	11718	18.0296	33.9637	50.2136	0	0	0
LOC103441202	expansin-B3-like	protein_coding	7.93252	0.0206972	0.00418103	30.4792	2.76957	2.86417	LOC103441202	GeneID:103441202	NC_091669.1	30817982	30820702	+	2721	0	101.891	0	0	0	0
LOC103446080	protein CHUP1, chloroplastic-like	protein_coding	7.93056	0.0494205	0.0130307	9.68826	3.19404	2.48293	LOC103446080	GeneID:103446080	NC_091670.1	35716184	35719685	+	3502	43.7861	57.7382	0	0	0	0
LOC114820884	NAC domain-containing protein 67-like	protein_coding	7.9208	0.0333546	0.00775909	16.4127	2.97509	2.66238	LOC114820884	GeneID:114820884	NC_091674.1	7991486	7993666	+	2181	128.783	0	59.6286	0	0.4304	0
LOC103435984	membrane protein of ER body-like protein	protein_coding	7.91787	0.000876475	8.18298e-05	62.4992	2.01013	3.93898	LOC103435984	GeneID:103435984	NC_091665.1	29370808	29374639	-	3832	646.489	54.3419	15.6917	2.70314	0	0
LOC103422315	vacuolar protein sorting-associated protein 2 homolog 2	protein_coding	7.91318	0.00215509	0.000247624	28.3655	2.1593	3.6647	LOC103422315	GeneID:103422315	NC_091670.1	35604273	35608573	+	4301	0	0	100.427	0	0	0
LOC139195239	uncharacterized LOC139195239	protein_coding	7.90236	0.000773336	6.98907e-05	30.7854	1.98719	3.97666	LOC139195239	GeneID:139195239	NC_091664.1	4923496	4931570	-	8075	231.809	50.9455	50.2136	1.08126	0	0
LOC103454737	elicitor-responsive protein 3-like	protein_coding	7.90109	0.0325367	0.00751136	17.1404	2.95558	2.67328	LOC103454737	GeneID:103454737	NC_091674.1	15152061	15153419	+	1359	123.631	81.5128	0	0.540629	0	0
LOC103451567	uncharacterized LOC103451567	lncRNA	7.9008	0.000644252	5.55534e-05	44.969	1.96004	4.03094	LOC103451567	GeneID:103451567	NC_091673.1	1618532	1619720	-	1189	48.9375	0	50.2136	0	0	0
LOC103438329	zinc-finger homeodomain protein 11-like	protein_coding	7.90037	0.00104501	0.000101236	43.2353	2.03219	3.88761	LOC103438329	GeneID:103438329	NC_091666.1	34791539	34792147	-	609	48.9375	0	50.2136	0	0	0
LOC103424237	uncharacterized LOC103424237	protein_coding	7.89883	0.00342353	0.000438723	18.8973	2.24678	3.51562	LOC103424237	GeneID:103424237	NC_091674.1	265902	268185	-	2284	18.0296	81.5128	0	0	0	0
LOC139195265	uncharacterized LOC139195265	lncRNA	7.89764	0.026148	0.00565839	8.65909	2.85428	2.76695	LOC139195265	GeneID:139195265	NC_091664.1	10998624	11000301	-	1678	25.7566	16.9818	56.4903	0	0	0
LOC103436252	auxin transporter-like protein 2	protein_coding	7.89333	6.21144e-05	3.26516e-06	39.6433	1.69625	4.65339	LOC103436252	GeneID:103436252	NC_091665.1	23730428	23735201	-	4774	252.414	16.9818	138.087	0	1.2912	0
LOC103456133	potassium channel KAT3	protein_coding	7.88843	2.57005e-06	6.85431e-08	72.6199	1.46219	5.39495	LOC103456133	GeneID:103456133	NC_091675.1	8080597	8087214	+	6618	409.529	336.24	119.257	3.24377	0	0
LOC103401383	transcription factor HEC2-like	protein_coding	7.88394	0.0322618	0.00743658	15.783	2.94547	2.67663	LOC103401383	GeneID:103401383	NC_091675.1	25455761	25456965	-	1205	0	98.4946	0	0	0	0
LOC114822183	uncharacterized LOC114822183	protein_coding	7.88389	0.0306469	0.00694904	15.2891	2.92074	2.69928	LOC114822183	GeneID:114822183	NC_091676.1	21436240	21437680	-	1441	0	98.4946	0	0	0	0
LOC103406361	uncharacterized LOC103406361	protein_coding	7.87556	2.45984e-10	1.11501e-12	157.816	1.10682	7.11551	LOC103406361	GeneID:103406361	NC_091661.1	24938182	24940042	+	1861	280.746	203.782	62.767	0	1.7216	0
LOC103426582	auxin-responsive protein IAA20-like	protein_coding	7.87089	0.0463108	0.0119259	10.5896	3.13041	2.51433	LOC103426582	GeneID:103426582	NC_091662.1	2100428	2102191	+	1764	28.3322	0	69.0437	0	0	0
LOC103436336	14-3-3 protein 7	protein_coding	7.86738	0.00262847	0.000316055	19.8215	2.18431	3.60177	LOC103436336	GeneID:103436336	NC_091675.1	45898008	45901646	-	3639	0	0	97.2888	0	0	0
LOC103456182	RNA-binding protein involved in heterochromatin assembly dri1-like	protein_coding	7.86304	0.00115752	0.000115349	35.1577	2.03927	3.85581	LOC103456182	GeneID:103456182	NC_091675.1	8812645	8814414	+	1770	25.7566	71.3237	0	0	0	0
LOC103438630	CO(2)-response secreted protease-like	protein_coding	7.8629	0.0183741	0.003571	8.88499	2.69854	2.91376	LOC103438630	GeneID:103438630	NC_091667.1	4520181	4526867	+	6687	30.9079	0	65.9053	0	0	0
LOC103431668	glycosyltransferase BC10-like	protein_coding	7.84346	0.00346757	0.000446316	16.2673	2.23393	3.51106	LOC103431668	GeneID:103431668	NC_091677.1	30065817	30070097	+	4281	56.6644	81.5128	56.4903	0.540629	0	0
LOC103412417	nucleobase-ascorbate transporter 2-like	protein_coding	7.84018	0.00335974	0.000428308	16.4989	2.22606	3.522	LOC103412417	GeneID:103412417	NC_091670.1	38694495	38697922	-	3428	0	61.1346	34.5218	0	0	0
LOC139192480	uncharacterized LOC139192480	lncRNA	7.80862	0.0122576	0.00215756	16.5957	2.54548	3.06764	LOC139192480	GeneID:139192480	NC_091675.1	22618160	22618377	-	218	146.812	3.39637	40.7985	0.540629	0	0
LOC103455878	protein SOB FIVE-LIKE 5-like	protein_coding	7.80796	0.00199914	0.000225912	30.365	2.11705	3.68813	LOC103455878	GeneID:103455878	NC_091675.1	4622391	4623733	-	1343	33.4835	0	59.6286	0	0	0
LOC103428267	type I inositol polyphosphate 5-phosphatase 5	protein_coding	7.80698	0.000272985	1.94722e-05	56.4902	1.82797	4.27086	LOC103428267	GeneID:103428267	NC_091675.1	34822381	34830076	-	7696	90.1479	163.026	417.4	0	2.5824	0
LOC114820490	uncharacterized LOC114820490	protein_coding	7.8061	0.0245843	0.00520988	8.20442	2.79412	2.79376	LOC114820490	GeneID:114820490	NC_091673.1	3365125	3365977	-	853	36.0592	6.79273	50.2136	0	0	0
LOC114822787	F-box/kelch-repeat protein At3g06240	protein_coding	7.80436	0.0106104	0.00178922	23.491	2.49887	3.12316	LOC114822787	GeneID:114822787	NC_091677.1	31779597	31781153	-	1557	2.57566	234.349	37.6602	0	0.8608	0
LOC114820691	uncharacterized LOC114820691	protein_coding	7.80153	0.000369976	2.85357e-05	22.4386	1.86423	4.18485	LOC114820691	GeneID:114820691	NC_091673.1	35504417	35512282	-	7866	92.7236	54.3419	28.2451	0	0.4304	0
LOC139192584	uncharacterized LOC139192584	protein_coding	7.80081	0.00112646	0.000111858	16.2573	2.0192	3.86332	LOC139192584	GeneID:139192584	NC_091675.1	44250236	44251884	+	1649	97.8749	23.7746	65.9053	0.540629	0	0
LOC139197652	calcium-binding protein CBP-like	protein_coding	7.78964	0.0012364	0.000124817	15.8153	2.03042	3.83647	LOC139197652	GeneID:139197652	NC_091667.1	6527720	6528391	+	672	84.9966	95.0982	6.2767	0.540629	0	0
LOC103424417	uncharacterized LOC103424417	protein_coding	7.77632	2.13037e-06	5.41968e-08	65.5092	1.43027	5.43696	LOC103424417	GeneID:103424417	NC_091674.1	22639385	22639937	-	553	48.9375	115.476	116.119	0	0.8608	0
LOC103454261	uncharacterized LOC103454261	protein_coding	7.77283	0.00633425	0.000935926	15.2948	2.34892	3.30911	LOC103454261	GeneID:103454261	NC_091674.1	6527346	6528365	-	1020	0	44.1528	47.0752	0	0	0
LOC114827027	uncharacterized LOC114827027	lncRNA	7.77209	0.0425504	0.0106679	10.0574	3.04383	2.55339	LOC114827027	GeneID:114827027	NC_091669.1	27374116	27374838	-	723	0	0	91.0121	0	0	0
LOC103403600	auxin-responsive protein IAA13	protein_coding	7.76946	5.66196e-07	1.08826e-08	105.837	1.35916	5.71637	LOC103403600	GeneID:103403600	NC_091676.1	22104035	22107067	+	3033	698.003	230.953	247.93	4.86566	0	0
LOC139188899	uncharacterized LOC139188899	lncRNA	7.76593	0.0477974	0.0124469	14.1333	3.10735	2.49921	LOC139188899	GeneID:139188899	NC_091670.1	8494037	8495232	-	1196	87.5723	0	81.5971	0	0.4304	0
LOC114824728	uncharacterized LOC114824728	lncRNA	7.76554	0.0454129	0.0116121	89.8834	3.07702	2.52372	LOC114824728	GeneID:114824728	NC_091661.1	4035063	4039065	-	4003	677.397	261.52	134.949	0	4.7344	0
LOC103453312	probable trehalose-phosphate phosphatase D	protein_coding	7.76392	0.000940031	8.88866e-05	22.5952	1.98106	3.91908	LOC103453312	GeneID:103453312	NC_091668.1	21969849	21972694	+	2846	90.1479	57.7382	122.396	0	0.8608	0
LOC139190659	uncharacterized LOC139190659	protein_coding	7.75517	0.0216686	0.00443667	16.7558	2.72559	2.84532	LOC139190659	GeneID:139190659	NC_091673.1	31514764	31519880	-	5117	79.8453	101.891	3.13835	0.540629	0	0
LOC103411701	peroxidase N1-like	protein_coding	7.75133	0.00234261	0.000274186	26.3003	2.13034	3.63854	LOC103411701	GeneID:103411701	NC_091668.1	29223800	29225392	-	1593	5.15131	84.9091	0	0	0	0
LOC103442344	transcription factor PRE1	protein_coding	7.74686	0.00183318	0.000203293	66.9321	2.08535	3.71489	LOC103442344	GeneID:103442344	NC_091669.1	3189742	3191353	-	1612	66.967	0	21.9684	0	0	0
LOC103440022	binding partner of ACD11 1	protein_coding	7.74647	0.000427952	3.38795e-05	60.082	1.86856	4.14569	LOC103440022	GeneID:103440022	NC_091667.1	36708366	36710832	-	2467	298.776	261.52	81.5971	2.70314	0	0
LOC103427039	uncharacterized LOC103427039	lncRNA	7.73952	0.0387722	0.00941	7.95719	2.98042	2.59679	LOC103427039	GeneID:103427039	NC_091676.1	17046218	17047234	-	1017	82.421	0	6.2767	0	0	0
LOC108174171	uncharacterized LOC108174171	lncRNA	7.7376	0.00999722	0.00166123	13.9087	2.46034	3.14494	LOC108174171	GeneID:108174171	NC_091669.1	13151055	13154238	+	3184	108.178	23.7746	34.5218	0	0.4304	0
LOC139189061	uncharacterized LOC139189061	lncRNA	7.73287	0.000423634	3.34334e-05	34.6548	1.86391	4.14872	LOC139189061	GeneID:139189061	NC_091670.1	23679218	23681525	-	2308	218.931	129.062	62.767	1.62189	0	0
LOC103432549	heavy metal-associated isoprenylated plant protein 36-like	protein_coding	7.72549	0.0239256	0.00503413	19.3986	2.75434	2.80484	LOC103432549	GeneID:103432549	NC_091663.1	36587267	36589230	-	1964	0	88.3055	0	0	0	0
LOC108171028	putative disease resistance RPP13-like protein 1	protein_coding	7.72286	0.030383	0.00687219	9.20872	2.85717	2.70298	LOC108171028	GeneID:108171028	NC_091667.1	5177850	5179034	-	1185	59.2401	3.39637	25.1068	0	0	0
LOC103436341	beta-glucosidase 12-like	protein_coding	7.71776	0.0074879	0.0011476	21.6435	2.37353	3.25159	LOC103436341	GeneID:103436341	NC_091665.1	21683423	21692295	-	8873	167.418	88.3055	3.13835	0	0.8608	0
LOC103411699	peroxidase N1-like	protein_coding	7.71739	0.00681299	0.0010239	15.4562	2.35009	3.28388	LOC103411699	GeneID:103411699	NC_091668.1	29232572	29234146	-	1575	23.1809	64.5309	0	0	0	0
LOC103455788	protein BIG GRAIN 1-like A	protein_coding	7.71108	0.000154879	9.88842e-06	23.3907	1.74475	4.4196	LOC103455788	GeneID:103455788	NC_091675.1	3586511	3588409	-	1899	108.178	0	65.9053	0.540629	0	0
LOC103411282	phosphatidylinositol 4-phosphate 5-kinase 6-like	protein_coding	7.70556	0.000584965	4.93517e-05	22.4881	1.89854	4.05868	LOC103411282	GeneID:103411282	NC_091662.1	34375462	34380728	+	5267	97.8749	30.5673	131.811	0	0.8608	0
LOC103442498	uncharacterized LOC103442498	protein_coding	7.69896	2.76905e-05	1.25322e-06	79.6596	1.58839	4.84703	LOC103442498	GeneID:103442498	NC_091669.1	5716772	5720766	-	3995	504.828	414.357	3.13835	0	3.8736	0
LOC103411905	putative clathrin assembly protein At1g25240	protein_coding	7.68761	0.00858953	0.00136303	14.6504	2.4006	3.20237	LOC103411905	GeneID:103411905	NC_091676.1	936857	938497	-	1641	95.2992	61.1346	18.8301	0.540629	0	0
LOC103400900	kinesin-like protein KIN-7B	protein_coding	7.67905	0.000555638	4.6526e-05	60.4359	1.88562	4.07243	LOC103400900	GeneID:103400900	NC_091675.1	18097881	18103526	+	5646	352.865	173.215	175.748	0	3.0128	0
LOC103453616	NAC domain-containing protein 104-like	protein_coding	7.66938	0.0388339	0.00943044	17.0185	2.95426	2.59604	LOC103453616	GeneID:103453616	NC_091668.1	28261151	28262558	+	1408	0	84.9091	0	0	0	0
LOC103421978	basic leucine zipper 34-like	protein_coding	7.66931	0.0373983	0.00895698	16.6188	2.93428	2.61369	LOC103421978	GeneID:103421978	NC_091669.1	29628338	29632180	-	3843	0	84.9091	0	0	0	0
LOC103405695	uncharacterized protein At4g06744-like	protein_coding	7.66513	0.000549303	4.58798e-05	21.4661	1.8807	4.07568	LOC103405695	GeneID:103405695	NC_091665.1	18284675	18288508	-	3834	30.9079	0	53.3519	0	0	0
LOC103449340	uncharacterized LOC103449340	lncRNA	7.65682	0.00153668	0.000162475	42.2835	2.03035	3.77118	LOC103449340	GeneID:103449340	NC_091675.1	31595363	31597095	-	1733	193.174	135.855	163.194	2.16252	0	0
LOC103436407	agamous-like MADS-box protein AGL80	protein_coding	7.64333	0.00545417	0.000773309	150.598	2.27333	3.36218	LOC103436407	GeneID:103436407	NC_091666.1	1569130	1570030	+	901	373.47	1158.16	254.206	8.65006	0	0
LOC103435912	uncharacterized LOC103435912	protein_coding	7.63088	0.00177062	0.000194551	13.2498	2.04802	3.72599	LOC103435912	GeneID:103435912	NC_091675.1	46042627	46047704	+	5078	20.6052	30.5673	31.3835	0	0	0
LOC139198102	uncharacterized LOC139198102	protein_coding	7.62771	0.0424209	0.010622	9.06176	2.98553	2.55489	LOC139198102	GeneID:139198102	NC_091668.1	21850893	21854272	-	3380	38.6348	37.36	6.2767	0	0	0
LOC103408322	uncharacterized LOC103408322	protein_coding	7.62146	0.00254321	0.000302786	27.5897	2.10951	3.6129	LOC103408322	GeneID:103408322	NC_091673.1	41222772	41228134	-	5363	203.477	10.1891	116.119	0	1.2912	0
LOC103417857	subtilisin-like protease SBT1.3	protein_coding	7.6101	0.0347049	0.00814484	16.042	2.87607	2.64601	LOC103417857	GeneID:103417857	NC_091661.1	28840645	28842156	+	1512	0	81.5128	0	0	0	0
LOC103403747	universal stress protein PHOS32-like	protein_coding	7.60007	0.0384688	0.00931474	25.5392	2.92279	2.60028	LOC103403747	GeneID:103403747	NC_091676.1	13005421	13006809	+	1389	118.48	152.836	0	1.08126	0	0
BHLH18	transcription factor bHLH106-like	protein_coding	7.59883	0.000860619	8.01378e-05	43.157	1.92669	3.94399	BHLH18	GeneID:103440683	NC_091674.1	13246826	13248619	+	1794	154.539	183.404	172.609	0	0	3.68465
LOC103428945	TMV resistance protein N-like	protein_coding	7.58771	0.0442317	0.0112228	8.31451	2.99237	2.53568	LOC103428945	GeneID:103428945	NC_091663.1	27160584	27166079	+	5496	25.7566	54.3419	0	0	0	0
LOC103439996	cell division cycle 20.2, cofactor of APC complex	protein_coding	7.58418	0.0257837	0.00554741	9.0037	2.73462	2.7734	LOC103439996	GeneID:103439996	NC_091667.1	36495797	36498434	+	2638	15.4539	64.5309	0	0	0	0
LOC103445228	two-component response regulator ORR9-like	protein_coding	7.57848	0.0372509	0.00889944	10.2421	2.89709	2.61589	LOC103445228	GeneID:103445228	NC_091675.1	41756947	41759744	-	2798	38.6348	0	40.7985	0	0	0
LOC114821404	uncharacterized LOC114821404	lncRNA	7.57225	0.0359982	0.00855082	7.64544	2.87972	2.62951	LOC114821404	GeneID:114821404	NC_091662.1	27119464	27120900	+	1437	69.5427	0	9.41505	0	0	0
LOC139193863	uncharacterized LOC139193863	protein_coding	7.56753	0.00347665	0.000447852	13.4709	2.1559	3.51015	LOC139193863	GeneID:139193863	NC_091677.1	10839506	10841805	-	2300	41.2105	40.7564	78.4587	0.540629	0	0
LOC103428499	21 kDa protein-like	protein_coding	7.55509	0.000495218	4.05097e-05	543.239	1.84066	4.10455	LOC103428499	GeneID:103428499	NC_091667.1	32631463	32633793	-	2331	347.713	563.797	483.306	7.02818	0	0
LOC103431330	basic leucine zipper 9	protein_coding	7.54775	0.0221876	0.00457021	15.3211	2.66153	2.83586	LOC103431330	GeneID:103431330	NC_091675.1	7299568	7302467	-	2900	0	78.1164	0	0	0	0
LOC114819689	uncharacterized LOC114819689	lncRNA	7.54641	0.00975276	0.00160621	8.62886	2.39206	3.15478	LOC114819689	GeneID:114819689	NC_091665.1	9549365	9551263	+	1899	64.3914	6.79273	6.2767	0	0	0
LOC103439743	WD repeat-containing protein RUP2	protein_coding	7.5464	0.0165074	0.00311853	10.7707	2.55308	2.95581	LOC103439743	GeneID:103439743	NC_091667.1	33882372	33883916	+	1545	61.8157	0	15.6917	0	0	0
LOC114824413	uncharacterized LOC114824413	lncRNA	7.53434	0.0221424	0.00455623	13.7357	2.65589	2.83684	LOC114824413	GeneID:114824413	NC_091664.1	24770379	24775157	-	4779	87.5723	64.5309	6.2767	0.540629	0	0
LOC139191577	uncharacterized LOC139191577	lncRNA	7.53236	0.0108679	0.00184751	13.8041	2.41909	3.11371	LOC139191577	GeneID:139191577	NC_091674.1	7189350	7190733	-	1384	121.056	13.5855	28.2451	0	0	1.84233
LOC103440034	peroxidase 66	protein_coding	7.52537	0.00560949	0.000800849	19.4394	2.2447	3.3525	LOC103440034	GeneID:103440034	NC_091661.1	29234112	29236241	-	2130	95.2992	30.5673	34.5218	0	0	1.84233
LOC103430137	B3 domain-containing protein At4g01580-like	protein_coding	7.50696	0.0109766	0.0018714	12.0323	2.41388	3.10992	LOC103430137	GeneID:103430137	NC_091671.1	34658416	34663409	-	4994	23.1809	30.5673	21.9684	0	0	0
LOC103448837	E3 ubiquitin-protein ligase At1g12760-like	protein_coding	7.506	0.0383313	0.00926624	18.5359	2.88463	2.60207	LOC103448837	GeneID:103448837	NC_091671.1	34802695	34806758	+	4064	149.388	0	72.182	0	0.8608	0
LOC139197856	uncharacterized LOC139197856	lncRNA	7.50031	0.00836038	0.00131697	12.9631	2.3349	3.21226	LOC139197856	GeneID:139197856	NC_091667.1	19761906	19763727	-	1822	90.1479	50.9455	12.5534	0.540629	0	0
LOC103411632	jacalin-related lectin 19-like	protein_coding	7.49912	0.00641575	0.000952928	18.0894	2.26966	3.30407	LOC103411632	GeneID:103411632	NC_091669.1	17386780	17388866	-	2087	56.6644	84.9091	0	0	0.4304	0
LOC103450952	uncharacterized GPI-anchored protein At3g06035-like	protein_coding	7.4869	0.0211504	0.00430381	10.6928	2.62239	2.85499	LOC103450952	GeneID:103450952	NC_091672.1	28583399	28584618	-	1220	61.8157	0	12.5534	0	0	0
LOC103452730	pentatricopeptide repeat-containing protein At5g66520	protein_coding	7.48359	0.026127	0.00565065	14.146	2.7042	2.76739	LOC103452730	GeneID:103452730	NC_091676.1	10259823	10261601	+	1779	0	74.72	0	0	0	0
LOC103438081	thaumatin-like protein	protein_coding	7.47279	0.00577019	0.000831699	26.7105	2.23601	3.34202	LOC103438081	GeneID:103438081	NC_091666.1	34334264	34335585	-	1322	36.0592	0	37.6602	0	0	0
LOC108172200	protein ACCELERATED CELL DEATH 6-like	protein_coding	7.46371	0.0205464	0.00413975	10.0156	2.60304	2.86731	LOC108172200	GeneID:108172200	NC_091663.1	7959902	7962948	-	3047	23.1809	0	50.2136	0	0	0
LOC103451936	probable serine/threonine-protein kinase PBL28	protein_coding	7.46086	0.0174721	0.00334475	10.507	2.54278	2.93414	LOC103451936	GeneID:103451936	NC_091673.1	5850238	5853031	-	2794	30.9079	20.3782	21.9684	0	0	0
LOC103422692	uncharacterized LOC103422692	protein_coding	7.45289	0.0229713	0.0047834	10.4006	2.64168	2.82127	LOC103422692	GeneID:103422692	NC_091671.1	6787724	6790242	+	2519	25.7566	0	47.0752	0	0	0
LOC103440955	pentatricopeptide repeat-containing protein At2g03880, mitochondrial	protein_coding	7.45281	0.0266368	0.00579834	7.79557	2.7013	2.75897	LOC103440955	GeneID:103440955	NC_091665.1	26774550	26776987	+	2438	25.7566	0	47.0752	0	0	0
LOC139192860	uncharacterized LOC139192860	protein_coding	7.45088	0.0117461	0.00204015	11.7646	2.41573	3.08432	LOC139192860	GeneID:139192860	NC_091676.1	31941530	31954237	-	12708	110.753	6.79273	18.8301	0	0.4304	0
LOC114823814	small nucleolar RNA Z221/R21b	snoRNA	7.44996	9.0459e-05	5.12386e-06	27.2931	1.63389	4.55965	LOC114823814	GeneID:114823814	NC_091662.1	34373082	34373175	-	94	172.569	78.1164	75.3204	1.08126	0.4304	0
LOC139193504	condensin complex subunit 2-like	protein_coding	7.44922	2.04389e-05	8.6757e-07	102.969	1.51422	4.91952	LOC139193504	GeneID:139193504	NC_091677.1	8856083	8886995	-	30913	867.996	163.026	191.439	6.48755	0	0
LOC139194033	uncharacterized LOC139194033	protein_coding	7.43733	0.0403245	0.00992279	15.084	2.88436	2.57851	LOC139194033	GeneID:139194033	NC_091661.1	20236753	20239737	+	2985	0	0	72.182	0	0	0
LOC139188281	cell division topological specificity factor homolog, chloroplastic-like	protein_coding	7.43656	0.0315563	0.00722293	17.8941	2.76824	2.68639	LOC139188281	GeneID:139188281	NC_091669.1	3686365	3688054	-	1690	123.631	0	87.8738	0	0.8608	0
LOC139194371	uncharacterized LOC139194371	lncRNA	7.43239	6.96828e-05	3.73157e-06	38.9513	1.60673	4.6258	LOC139194371	GeneID:139194371	NC_091663.1	2120640	2121065	+	426	327.108	40.7564	97.2888	0.540629	1.7216	0
LOC103431213	protein MIZU-KUSSEI 1-like	protein_coding	7.41985	0.000377582	2.9255e-05	18.3315	1.77543	4.17919	LOC103431213	GeneID:103431213	NC_091674.1	29373973	29375327	+	1355	28.3322	27.1709	15.6917	0	0	0
LOC103421923	caffeic acid 3-O-methyltransferase 1-like	protein_coding	7.41748	8.05573e-06	2.7712e-07	93.4122	1.44355	5.13838	LOC103421923	GeneID:103421923	NC_091661.1	20401411	20404400	-	2990	175.145	156.233	97.2888	2.16252	0	0
LOC103454621	high mobility group B protein 6-like	protein_coding	7.41567	0.0206765	0.00417396	29.8739	2.58863	2.86471	LOC103454621	GeneID:103454621	NC_091666.1	22862240	22864990	+	2751	0	71.3237	0	0	0	0
LOC103443925	uncharacterized LOC103443925	protein_coding	7.41556	0.0195491	0.00386669	37.4921	2.56697	2.88884	LOC103443925	GeneID:103443925	NC_091669.1	25705781	25706864	+	1084	0	71.3237	0	0	0	0
LOC103442303	ABC transporter B family member 15-like	protein_coding	7.41438	0.00445022	0.000602974	26.6297	2.16145	3.43027	LOC103442303	GeneID:103442303	NC_091669.1	2584116	2591690	-	7575	79.8453	67.9273	0	0	0	1.84233
LOC114824873	uncharacterized LOC114824873	lncRNA	7.41308	0.000837802	7.74278e-05	42.6351	1.87567	3.95223	LOC114824873	GeneID:114824873	NC_091667.1	18444128	18445548	+	1421	386.348	84.9091	37.6602	2.70314	0	0
LOC103447439	expansin-A4	protein_coding	7.39616	0.00778756	0.0012084	12.6184	2.28496	3.23689	LOC103447439	GeneID:103447439	NC_091671.1	8958591	8962335	+	3745	36.0592	33.9637	0	0	0	0
LOC139190825	protein FAR1-RELATED SEQUENCE 5-like	protein_coding	7.39211	1.26429e-05	4.8068e-07	40.9557	1.46848	5.03387	LOC139190825	GeneID:139190825	NC_091673.1	16847847	16850288	-	2442	278.171	105.287	103.566	1.62189	0.8608	0
LOC103426301	RHOMBOID-like protein 1	protein_coding	7.3883	0.0191531	0.00376816	11.9474	2.55038	2.89694	LOC103426301	GeneID:103426301	NC_091671.1	8660604	8667670	+	7067	79.8453	44.1528	18.8301	0.540629	0	0
LOC103456394	origin of replication complex subunit 1A-like	protein_coding	7.37769	0.0498636	0.01319	8.0081	2.97656	2.4786	LOC103456394	GeneID:103456394	NC_091663.1	23286838	23293830	-	6993	28.3322	0	40.7985	0	0	0
LOC114827618	uncharacterized LOC114827618	protein_coding	7.37295	0.0290033	0.00646941	21.949	2.70767	2.72299	LOC114827618	GeneID:114827618	NC_091670.1	21364318	21367292	-	2975	0	0	69.0437	0	0	0
LOC103431980	probable LRR receptor-like serine/threonine-protein kinase At1g56130	protein_coding	7.36694	0.0011745	0.000117413	17.1186	1.91276	3.85147	LOC103431980	GeneID:103431980	NC_091665.1	37692597	37700490	+	7894	41.2105	50.9455	37.6602	0	0.4304	0
LOC103429613	probable membrane-associated kinase regulator 1	protein_coding	7.36472	0.00257511	0.000307649	29.9306	2.04078	3.60877	LOC103429613	GeneID:103429613	NC_091676.1	15452778	15454253	-	1476	41.2105	27.1709	0	0	0	0
LOC103417602	uncharacterized LOC103417602	lncRNA	7.36466	0.000646352	5.57572e-05	12.9713	1.82742	4.03008	LOC103417602	GeneID:103417602	NC_091661.1	17008917	17011088	+	2172	72.1183	10.1891	47.0752	0	0.4304	0
LOC103424389	uncharacterized LOC103424389	protein_coding	7.36044	0.000141734	8.83008e-06	39.6268	1.65626	4.444	LOC103424389	GeneID:103424389	NC_091670.1	23886769	23891827	-	5059	224.082	81.5128	134.949	0.540629	1.7216	0
LOC103430362	uncharacterized LOC103430362	protein_coding	7.35954	0.000359187	2.74764e-05	43.8761	1.75502	4.19343	LOC103430362	GeneID:103430362	NC_091672.1	20592840	20593387	+	548	216.355	203.782	75.3204	0	2.5824	0
LOC103416793	sodium/hydrogen exchanger 1-like	protein_coding	7.35147	9.51338e-05	5.45886e-06	49.1234	1.61701	4.54633	LOC103416793	GeneID:103416793	NC_091676.1	13853757	13858193	+	4437	239.536	81.5128	254.206	0	3.0128	0
LOC103454534	cytokinin dehydrogenase 1-like	protein_coding	7.35057	0.047531	0.0123525	11.8168	2.93798	2.50191	LOC103454534	GeneID:103454534	NC_091674.1	9311330	9314514	-	3185	72.1183	67.9273	0	0.540629	0	0
LOC103409407	glucan endo-1,3-beta-D-glucosidase-like	protein_coding	7.33161	0.011079	0.00189752	19.4503	2.3606	3.10582	LOC103409407	GeneID:103409407	NC_091666.1	777322	779627	-	2306	12.8783	54.3419	0	0	0	0
LOC139192995	pentatricopeptide repeat-containing protein At3g48810-like	protein_coding	7.33034	0.00380604	0.000498842	28.2598	2.10559	3.48138	LOC139192995	GeneID:139192995	NC_091676.1	11147140	11148846	-	1707	175.145	152.836	9.41505	0	1.7216	0
LOC114820648	MLP-like protein 31	protein_coding	7.32304	3.0956e-05	1.43582e-06	95.2084	1.51931	4.81997	LOC114820648	GeneID:114820648	NC_091673.1	1581212	1582265	-	1054	247.263	101.891	282.451	0	0	5.52698
LOC139198367	uncharacterized LOC139198367	lncRNA	7.31162	0.000205033	1.38471e-05	23.8017	1.68227	4.34627	LOC139198367	GeneID:139198367	NC_091668.1	696374	698430	+	2057	84.9966	61.1346	138.087	0.540629	0.8608	0
LOC114825969	transcription repressor OFP13-like	protein_coding	7.30778	0.0381526	0.00919727	9.3757	2.80569	2.60463	LOC114825969	GeneID:114825969	NC_091667.1	5712310	5713637	+	1328	43.7861	0	21.9684	0	0	0
LOC103421585	triacylglycerol lipase 2-like	protein_coding	7.29565	0.0263212	0.0057092	88.8157	2.6395	2.76403	LOC103421585	GeneID:103421585	NC_091669.1	795146	799235	-	4090	582.098	237.746	232.238	6.48755	0	0
LOC108171733	uncharacterized LOC108171733	lncRNA	7.29372	0.0327808	0.00759652	9.62829	2.73225	2.6695	LOC108171733	GeneID:108171733	NC_091663.1	13582778	13584421	+	1644	7.72697	57.7382	0	0	0	0
LOC139193562	uncharacterized LOC139193562	lncRNA	7.29346	0.0412823	0.0102484	8.64163	2.84087	2.56733	LOC139193562	GeneID:139193562	NC_091677.1	25227168	25228062	+	895	51.5131	13.5855	0	0	0	0
LOC139197914	uncharacterized LOC139197914	lncRNA	7.29187	0.000808201	7.38085e-05	35.9842	1.83968	3.96366	LOC139197914	GeneID:139197914	NC_091668.1	25596360	25597979	-	1620	339.986	13.5855	72.182	1.08126	1.2912	0
LOC139195155	uncharacterized LOC139195155	lncRNA	7.28989	0.0118716	0.00206864	20.0137	2.3667	3.0802	LOC139195155	GeneID:139195155	NC_091664.1	15873189	15875001	-	1813	84.9966	105.287	28.2451	1.08126	0	0
LOC139191749	uncharacterized LOC139191749	protein_coding	7.28238	0.00744066	0.00113732	16.0785	2.23787	3.25415	LOC139191749	GeneID:139191749	NC_091675.1	19397639	19401793	+	4155	90.1479	61.1346	40.7985	0	0.8608	0
LOC103444817	peroxidase 17	protein_coding	7.26342	0.00470111	0.000644733	17.3464	2.12875	3.41206	LOC103444817	GeneID:103444817	NC_091675.1	32771400	32772844	-	1445	136.51	0	53.3519	0	0.8608	0
LOC139196307	uncharacterized LOC139196307	lncRNA	7.2572	0.00897846	0.00144619	17.2022	2.27836	3.18527	LOC139196307	GeneID:139196307	NC_091665.1	213070	215343	+	2274	131.358	3.39637	65.9053	0.540629	0.4304	0
LOC103444771	expansin-A7	protein_coding	7.24623	0.000370982	2.86411e-05	45.5541	1.73189	4.18401	LOC103444771	GeneID:103444771	NC_091664.1	9464053	9465751	-	1699	321.957	64.5309	156.917	3.24377	0	0
LOC103434869	heavy metal-associated isoprenylated plant protein 28-like	protein_coding	7.23502	0.0213462	0.00435115	30.3322	2.53725	2.85151	LOC103434869	GeneID:103434869	NC_091665.1	42208007	42209589	-	1583	0	0	62.767	0	0	0
LOC114825987	uncharacterized LOC114825987	lncRNA	7.21581	0.00492805	0.000681916	31.9464	2.12433	3.39675	LOC114825987	GeneID:114825987	NC_091667.1	7551123	7553216	+	2094	244.687	3.39637	112.981	2.16252	0	0
LOC103410312	uncharacterized LOC103410312	lncRNA	7.21184	2.53785e-06	6.72384e-08	48.5952	1.33592	5.3984	LOC103410312	GeneID:103410312	NC_091667.1	34877990	34888474	+	10485	365.743	132.458	81.5971	1.62189	1.7216	0
LOC103427643	non-specific lipid-transfer protein 3-like	protein_coding	7.20289	6.80493e-08	9.39716e-10	164.542	1.17707	6.11933	LOC103427643	GeneID:103427643	NC_091664.1	25918643	25919709	+	1067	203.477	217.367	203.993	0	3.4432	0
LOC139190471	uncharacterized LOC139190471	protein_coding	7.19661	0.026078	0.00563584	20.0084	2.5997	2.76825	LOC139190471	GeneID:139190471	NC_091673.1	4721988	4723275	+	1288	167.418	37.36	0	1.08126	0	0
LOC103406494	65-kDa microtubule-associated protein 3-like	protein_coding	7.18998	0.046872	0.0121091	9.47765	2.86573	2.50895	LOC103406494	GeneID:103406494	NC_091661.1	28429994	28434677	-	4684	38.6348	0	21.9684	0	0	0
LOC139190478	uncharacterized LOC139190478	protein_coding	7.17422	0.000144291	9.0427e-06	29.121	1.61622	4.43888	LOC139190478	GeneID:139190478	NC_091673.1	9942515	9943941	-	1427	154.539	142.647	50.2136	1.62189	0.4304	0
LOC103421146	auxin-responsive protein IAA28-like	protein_coding	7.17197	0.0060086	0.000874086	24.3095	2.15491	3.3282	LOC103421146	GeneID:103421146	NC_091668.1	9265829	9268532	-	2704	36.0592	23.7746	0	0	0	0
LOC114820945	isoaspartyl peptidase/L-asparaginase-like	protein_coding	7.16292	0.0110612	0.00189177	37.4756	2.30562	3.10672	LOC114820945	GeneID:114820945	NC_091674.1	29137749	29138135	-	387	249.839	112.08	50.2136	0	2.5824	0
LOC103439074	protein unc-13 homolog	protein_coding	7.16228	0.00335974	0.000428424	37.6017	2.03362	3.52193	LOC103439074	GeneID:103439074	NC_091676.1	21622122	21628666	-	6545	247.263	95.0982	81.5971	2.70314	0	0
LOC103410648	uncharacterized LOC103410648	lncRNA	7.1614	0.0458726	0.0117812	9.01655	2.84337	2.51863	LOC103410648	GeneID:103410648	NC_091665.1	26903595	26904405	-	811	0	0	59.6286	0	0	0
LOC103403131	beta-amyrin 28-monooxygenase-like	protein_coding	7.16109	0.000781176	7.07365e-05	36.0098	1.80208	3.97379	LOC103403131	GeneID:103403131	NC_091677.1	27041603	27045848	+	4246	249.839	91.7019	87.8738	2.70314	0	0
LOC139193854	uncharacterized LOC139193854	lncRNA	7.15803	0.0199423	0.00397244	9.38983	2.48513	2.88034	LOC139193854	GeneID:139193854	NC_091677.1	4350679	4351101	+	423	72.1183	20.3782	18.8301	0	0.4304	0
LOC103441875	calmodulin-like protein 30	protein_coding	7.13789	2.13263e-09	1.5437e-11	59.8307	1.05845	6.74373	LOC103441875	GeneID:103441875	NC_091670.1	14234378	14238300	-	3923	126.207	50.9455	91.0121	1.08126	0.4304	0
LOC139192610	uncharacterized LOC139192610	lncRNA	7.12822	0.0163791	0.00308832	117.68	2.40915	2.95881	LOC139192610	GeneID:139192610	NC_091675.1	42083184	42084455	+	1272	937.539	190.196	257.345	2.70314	6.8864	0
LOC103423198	uncharacterized protein At3g28850-like	protein_coding	7.12678	0.0338247	0.00789072	25.8536	2.68256	2.65671	LOC103423198	GeneID:103423198	NC_091672.1	2732374	2733959	+	1586	203.477	0	62.767	1.62189	0	0
LOC139188834	uncharacterized LOC139188834	lncRNA	7.11083	9.52901e-13	1.84158e-15	182.484	0.894268	7.95157	LOC139188834	GeneID:139188834	NC_091670.1	6957728	6958219	-	492	927.236	737.011	511.551	3.24377	10.76	0
LOC114825668	protein SPIRAL1-like 5	protein_coding	7.10725	0.0264996	0.00576027	126.988	2.57404	2.76112	LOC114825668	GeneID:114825668	NC_091666.1	20672821	20673720	+	900	1097.23	190.196	207.131	1.08126	9.4688	0
LOC103433574	uncharacterized LOC103433574	protein_coding	7.10404	0.0175772	0.00337255	9.56156	2.42329	2.93157	LOC103433574	GeneID:103433574	NC_091664.1	22978945	22983012	+	4068	20.6052	71.3237	15.6917	0	0.4304	0
LOC114821092	NAC domain-containing protein 90-like	protein_coding	7.10163	0.000174966	1.14537e-05	118.411	1.61852	4.38774	LOC114821092	GeneID:114821092	NC_091674.1	2933586	2935551	+	1966	553.766	516.248	273.036	2.70314	6.456	0
LOC103418050	NAC domain-containing protein 75-like	protein_coding	7.10024	0.0140509	0.00255658	29.4127	2.35375	3.01656	LOC103418050	GeneID:103418050	NC_091662.1	5318860	5324603	-	5744	144.237	186.8	0	2.16252	0	0
LOC103417829	subtilisin-like protease SBT1.3	protein_coding	7.09792	0.0312141	0.007115	20.4822	2.63725	2.69141	LOC103417829	GeneID:103417829	NC_091661.1	28677077	28679873	+	2797	56.6644	0	0	0	0	0
LOC103452436	F-box/kelch-repeat protein At1g57790-like	protein_coding	7.09682	0.0436802	0.0110401	12.1968	2.79246	2.54143	LOC103452436	GeneID:103452436	NC_091663.1	920750	924915	-	4166	56.6644	0	0	0	0	0
LOC139191184	uncharacterized LOC139191184	protein_coding	7.09386	5.82265e-06	1.82706e-07	55.2366	1.35999	5.21612	LOC139191184	GeneID:139191184	NC_091674.1	15399210	15401187	+	1978	342.562	203.782	100.427	3.7844	0.4304	0
LOC103455388	flavin-containing monooxygenase FMO GS-OX-like 9	protein_coding	7.09292	0.000647988	5.59667e-05	34.5625	1.76038	4.0292	LOC103455388	GeneID:103455388	NC_091674.1	28573342	28576921	-	3580	118.48	258.124	34.5218	2.70314	0	0
LOC139197222	uncharacterized LOC139197222	lncRNA	7.09149	0.00636144	0.000942626	23.6202	2.14431	3.30711	LOC139197222	GeneID:139197222	NC_091666.1	30748216	30762481	+	14266	154.539	91.7019	15.6917	1.62189	0	0
LOC103443890	sucrose transport protein-like	protein_coding	7.08347	0.0032118	0.000405857	20.2751	2.0031	3.53625	LOC103443890	GeneID:103443890	NC_091665.1	7144700	7149025	+	4326	43.7861	95.0982	50.2136	1.08126	0	0
LOC103443785	protein JINGUBANG-like	protein_coding	7.08284	0.0258876	0.00558068	24.3831	2.55564	2.77145	LOC103443785	GeneID:103443785	NC_091669.1	19339038	19342596	-	3559	0	0	56.4903	0	0	0
LOC103422931	uncharacterized LOC103422931	protein_coding	7.0826	0.0106856	0.0018094	15.0584	2.27017	3.11985	LOC103422931	GeneID:103422931	NC_091661.1	13377223	13380179	+	2957	61.8157	0	116.119	0.540629	0.4304	0
LOC114825771	uncharacterized LOC114825771	lncRNA	7.08065	0.0382213	0.00922975	9.24052	2.71974	2.60342	LOC114825771	GeneID:114825771	NC_091661.1	9626624	9631900	-	5277	95.2992	6.79273	3.13835	0	0.4304	0
LOC139188415	uncharacterized LOC139188415	lncRNA	7.08058	0.00122557	0.000123508	33.9761	1.84436	3.83906	LOC139188415	GeneID:139188415	NC_091670.1	23779010	23781825	-	2816	239.536	71.3237	94.1505	2.70314	0	0
LOC139190714	uncharacterized LOC139190714	protein_coding	7.08022	0.0131377	0.00234633	14.1023	2.32712	3.04249	LOC139190714	GeneID:139190714	NC_091673.1	29402839	29427651	+	24813	103.026	50.9455	12.5534	0	0.8608	0
LOC139188346	uncharacterized LOC139188346	lncRNA	7.07565	0.0141865	0.00258801	38.4388	2.34849	3.01286	LOC139188346	GeneID:139188346	NC_091670.1	207168	213135	-	5968	412.105	33.9637	0	0	3.0128	0
LOC139188466	uncharacterized LOC139188466	lncRNA	7.06964	6.82759e-06	2.24342e-07	49.6433	1.36534	5.17795	LOC139188466	GeneID:139188466	NC_091670.1	42843584	42844392	+	809	437.861	57.7382	75.3204	3.7844	0	0
LOC103412504	uncharacterized LOC103412504	protein_coding	7.05704	0.0469287	0.01213	68.8425	2.81343	2.50834	LOC103412504	GeneID:103412504	NC_091670.1	41145665	41149647	+	3983	471.345	81.5128	263.621	5.94692	0	0
LOC103440247	thaumatin-like protein 1	protein_coding	7.05408	0.0123701	0.00218115	15.8885	2.30195	3.06439	LOC103440247	GeneID:103440247	NC_091668.1	851698	853477	-	1780	18.0296	37.36	0	0	0	0
LOC139189130	uncharacterized LOC139189130	lncRNA	7.05311	0.0284857	0.00631393	15.5329	2.58259	2.73102	LOC139189130	GeneID:139189130	NC_091671.1	34292684	34293152	-	469	159.691	6.79273	18.8301	1.08126	0	0
LOC103440114	sorbitol dehydrogenase-like	protein_coding	7.0516	0.00316807	0.000398305	47.9659	1.9913	3.5412	LOC103440114	GeneID:103440114	NC_091661.1	29339289	29341380	+	2092	301.352	224.16	15.6917	3.7844	0	0
LOC114822053	gamma-glutamyl peptidase 5-like	protein_coding	7.04867	0.0312851	0.00713558	13.4512	2.61989	2.69045	LOC114822053	GeneID:114822053	NC_091676.1	30076332	30077632	-	1301	36.0592	0	18.8301	0	0	0
LOC103441014	transcription factor MYB87-like	protein_coding	7.04753	0.00839398	0.00132256	21.6763	2.19478	3.21104	LOC103441014	GeneID:103441014	NC_091668.1	5805057	5806794	+	1738	87.5723	125.666	40.7985	1.62189	0	0
LOC103426370	protein LURP-one-related 17-like	protein_coding	7.04538	2.72728e-05	1.22952e-06	45.9371	1.45241	4.85082	LOC103426370	GeneID:103426370	NC_091666.1	21189024	21190084	-	1061	213.779	57.7382	276.175	0.540629	3.0128	0
LOC103428688	uncharacterized LOC103428688	lncRNA	7.0418	0.00016504	1.063e-05	23.8839	1.59897	4.40395	LOC103428688	GeneID:103428688	NC_091668.1	28478108	28479592	+	1485	108.178	74.72	100.427	0	0.8608	1.84233
LOC103450701	uncharacterized LOC103450701	lncRNA	7.04045	0.0025597	0.000305628	32.8353	1.95	3.61048	LOC103450701	GeneID:103450701	NC_091664.1	347605	352178	+	4574	280.746	50.9455	59.6286	2.70314	0	0
LOC103406327	histone H4	protein_coding	7.0378	0.0260743	0.00563192	23.2134	2.54212	2.76848	LOC103406327	GeneID:103406327	NC_091661.1	23726917	23727414	-	498	23.1809	0	31.3835	0	0	0
LOC139197433	uncharacterized LOC139197433	lncRNA	7.03413	3.28046e-05	1.54923e-06	106.217	1.46399	4.80478	LOC139197433	GeneID:139197433	NC_091667.1	24891551	24894033	+	2483	986.476	142.647	103.566	4.86566	3.8736	0
LOC103449525	cysteine-rich receptor-like protein kinase 44	protein_coding	7.02816	0.00164592	0.000176974	23.0872	1.87428	3.7498	LOC103449525	GeneID:103449525	NC_091665.1	5557613	5561220	-	3608	25.7566	0	28.2451	0	0	0
LOC114825421	uncharacterized LOC114825421	protein_coding	7.02016	2.16069e-09	1.57161e-11	198.692	1.04139	6.74113	LOC114825421	GeneID:114825421	NC_091663.1	12448256	12451907	+	3652	1347.07	777.768	232.238	8.65006	8.1776	0
LOC114826563	ferric reduction oxidase 2-like	protein_coding	7.01905	0.0245512	0.00520133	107.717	2.51192	2.79429	LOC114826563	GeneID:114826563	NC_091661.1	17446851	17452349	-	5499	813.907	217.367	191.439	9.19069	0	0
LOC103414970	cytokinin riboside 5'-monophosphate phosphoribohydrolase LOG8-like	protein_coding	7.01813	0.0327808	0.00759616	124.908	2.62899	2.66951	LOC103414970	GeneID:103414970	NC_091663.1	453264	456750	+	3487	826.785	326.051	207.131	10.2719	0	0
LOC103419039	UDP-glycosyltransferase 79B6-like	protein_coding	7.01802	0.00411983	0.000549812	41.1739	2.03113	3.45524	LOC103419039	GeneID:103419039	NC_091663.1	31354930	31356712	-	1783	350.289	40.7564	72.182	1.08126	2.152	0
LOC103449018	uncharacterized LOC103449018	protein_coding	7.01486	0.00594699	0.000861988	32.7894	2.10525	3.33208	LOC103449018	GeneID:103449018	NC_091662.1	3794923	3796050	+	1128	108.178	169.818	103.566	2.70314	0	0
LOC139188113	uncharacterized LOC139188113	lncRNA	7.00133	2.14009e-06	5.45193e-08	103.491	1.28798	5.4359	LOC139188113	GeneID:139188113	NC_091669.1	6127029	6128661	+	1633	247.263	557.004	414.262	2.16252	6.456	0
LOC139188385	auxin-induced protein 15A-like	protein_coding	7.00059	0.0416828	0.0103727	15.3044	2.73125	2.56315	LOC139188385	GeneID:139188385	NC_091670.1	7724808	7725494	+	687	0	0	53.3519	0	0	0
LOC103417226	transcription factor PAR2-like	protein_coding	7.00055	0.0191948	0.00377839	30.661	2.41724	2.89609	LOC103417226	GeneID:103417226	NC_091677.1	12767795	12768596	+	802	0	44.1528	9.41505	0	0	0
LOC103450435	beta-galactosidase 5	protein_coding	7.00049	0.0367072	0.00874502	19.2985	2.67004	2.62186	LOC103450435	GeneID:103450435	NC_091675.1	1259533	1264624	-	5092	0	0	53.3519	0	0	0
LOC139194135	uncharacterized LOC139194135	lncRNA	6.97078	0.00656208	0.000978337	15.5225	2.11448	3.29668	LOC139194135	GeneID:139194135	NC_091663.1	32181245	32186055	-	4811	25.7566	57.7382	81.5971	0.540629	0.4304	0
LOC139189224	zinc finger CCCH domain-containing protein 53-like	protein_coding	6.97068	0.0184756	0.00359658	22.8136	2.39416	2.91153	LOC139189224	GeneID:139189224	NC_091671.1	25672622	25676575	-	3954	28.3322	23.7746	0	0	0	0
LOC139196974	uncharacterized LOC139196974	lncRNA	6.96994	0.00530912	0.0007464	13.8221	2.06704	3.37194	LOC139196974	GeneID:139196974	NC_091666.1	2152350	2153786	+	1437	72.1183	64.5309	28.2451	0.540629	0.4304	0
LOC139193898	uncharacterized LOC139193898	protein_coding	6.96418	0.00127107	0.000128988	49.0316	1.81909	3.82838	LOC139193898	GeneID:139193898	NC_091677.1	19022494	19026520	+	4027	231.809	254.727	84.7354	3.7844	0.4304	0
LOC103436378	uncharacterized LOC103436378	protein_coding	6.95476	0.000106395	6.28821e-06	35.773	1.53987	4.51646	LOC103436378	GeneID:103436378	NC_091672.1	10299660	10307207	+	7548	177.72	108.684	40.7985	0	2.152	0
LOC103454562	BTB/POZ domain and ankyrin repeat-containing protein NBCL	protein_coding	6.94827	0.0253536	0.0054237	21.1597	2.49872	2.78073	LOC103454562	GeneID:103454562	NC_091674.1	10246652	10251398	+	4747	180.296	20.3782	3.13835	0	1.2912	0
LOC103405601	tubby-like protein 8	protein_coding	6.94666	2.40391e-05	1.04742e-06	79.7624	1.42276	4.88251	LOC103405601	GeneID:103405601	NC_091677.1	27787855	27790956	-	3102	589.825	237.746	116.119	4.86566	2.152	0
LOC139192140	uncharacterized LOC139192140	lncRNA	6.94376	0.0190762	0.00374902	13.6687	2.3956	2.89854	LOC139192140	GeneID:139192140	NC_091675.1	55939406	55940722	-	1317	144.237	16.9818	0	0.540629	0.4304	0
LOC103429852	protein ZW2-like	protein_coding	6.94057	0.0202032	0.00404575	13.564	2.41447	2.87457	LOC103429852	GeneID:103429852	NC_091671.1	3403945	3404634	-	690	10.3026	0	40.7985	0	0	0
LOC114825459	uncharacterized LOC114825459	protein_coding	6.93502	0.000494653	4.04288e-05	28.2453	1.6894	4.10502	LOC114825459	GeneID:114825459	NC_091666.1	20735811	20739989	-	4179	236.96	30.5673	69.0437	1.08126	1.2912	0
LOC103442711	uncharacterized LOC103442711	protein_coding	6.93466	0.000180029	1.18421e-05	20.3374	1.58308	4.38047	LOC103442711	GeneID:103442711	NC_091669.1	611028	611423	+	396	38.6348	71.3237	59.6286	1.08126	0	0
LOC103434338	uncharacterized LOC103434338	protein_coding	6.92341	0.0270885	0.00592237	9.28778	2.51573	2.75205	LOC103434338	GeneID:103434338	NC_091662.1	31576182	31577576	-	1395	43.7861	50.9455	0	0	0.4304	0
LOC139190709	uncharacterized LOC139190709	protein_coding	6.92135	0.000229267	1.5843e-05	46.0082	1.60342	4.31663	LOC139190709	GeneID:139190709	NC_091662.1	6080846	6082831	+	1986	422.407	84.9091	40.7985	0.540629	3.4432	0
LOC114823239	pentatricopeptide repeat-containing protein At1g50270-like	protein_coding	6.91802	0.0188015	0.00367653	13.2819	2.3817	2.90466	LOC114823239	GeneID:114823239	NC_091673.1	42962521	42963432	+	912	123.631	3.39637	31.3835	0.540629	0.4304	0
LOC103428707	uncharacterized LOC103428707	protein_coding	6.91094	0.00132411	0.000135487	47.2312	1.81092	3.81627	LOC103428707	GeneID:103428707	NC_091664.1	13067486	13076800	+	9315	409.529	71.3237	81.5971	4.32503	0	0
LOC114821366	uncharacterized LOC114821366	protein_coding	6.90953	0.0104518	0.00175751	18.8204	2.20864	3.12842	LOC114821366	GeneID:114821366	NC_091675.1	29124955	29128755	+	3801	30.9079	0	18.8301	0	0	0
LOC114824079	putative receptor-like protein kinase At3g47110	protein_coding	6.90765	0.00258431	0.000309293	35.8145	1.91486	3.60739	LOC114824079	GeneID:114824079	NC_091663.1	36456406	36465676	-	9271	236.96	173.215	3.13835	2.70314	0.4304	0
LOC103407153	zinc finger protein ZAT9-like	protein_coding	6.89639	0.00306843	0.000382328	31.6981	1.94156	3.55199	LOC103407153	GeneID:103407153	NC_091662.1	21914873	21916264	+	1392	167.418	0	185.163	0	2.5824	0
LOC103447361	INCREASED PETAL GROWTH ANISOTROPY 1-like protein 1	protein_coding	6.8937	0.00997317	0.00165443	17.155	2.19116	3.14614	LOC103447361	GeneID:103447361	NC_091671.1	5728117	5730979	-	2863	48.9375	0	0	0	0	0
LOC108173091	uncharacterized LOC108173091	protein_coding	6.89282	4.20276e-05	2.06158e-06	81.8521	1.45195	4.74729	LOC108173091	GeneID:108173091	NC_091663.1	18565579	18571520	-	5942	649.065	152.836	169.471	0.540629	6.8864	0
LOC139194188	xyloglucan endotransglucosylase/hydrolase protein 31-like	protein_coding	6.89263	0.0039003	0.000514347	26.0741	1.98453	3.47317	LOC139194188	GeneID:139194188	NC_091663.1	11697222	11699739	+	2518	48.9375	207.178	34.5218	2.16252	0	0
LOC103450369	uncharacterized LOC103450369	protein_coding	6.88686	0.0462775	0.0119141	17.9405	2.73867	2.51468	LOC103450369	GeneID:103450369	NC_091675.1	577688	579072	-	1385	48.9375	0	0	0	0	0
LOC103416630	AUGMIN subunit 3-like	protein_coding	6.88413	0.0214616	0.00438431	20.8133	2.41625	2.8491	LOC103416630	GeneID:103416630	NC_091665.1	28378623	28403893	+	25271	141.661	33.9637	50.2136	1.62189	0	0
LOC103435881	uncharacterized LOC103435881	lncRNA	6.88031	3.98861e-06	1.14225e-07	153.09	1.29756	5.3025	LOC103435881	GeneID:103435881	NC_091665.1	29076281	29079122	-	2842	762.394	397.375	150.641	3.7844	6.456	0
LOC103425240	uncharacterized LOC103425240	protein_coding	6.87928	0.0103486	0.00173495	215.581	2.1963	3.13221	LOC103425240	GeneID:103425240	NC_091675.1	42066401	42068867	+	2467	1200.26	849.091	470.752	16.7595	4.304	0
LOC139195272	uncharacterized LOC139195272	lncRNA	6.87829	0.00793868	0.0012352	18.9822	2.12909	3.23063	LOC139195272	GeneID:139195272	NC_091664.1	13742883	13749141	-	6259	66.967	71.3237	87.8738	1.62189	0	0
LOC139188138	uncharacterized LOC139188138	lncRNA	6.8715	0.00322698	0.000408432	29.2498	1.94408	3.53457	LOC139188138	GeneID:139188138	NC_091669.1	21865585	21868027	+	2443	188.023	44.1528	116.119	2.70314	0	0
LOC114824838	uncharacterized LOC114824838	protein_coding	6.86744	0.000108152	6.40346e-06	39.3842	1.52183	4.51261	LOC114824838	GeneID:114824838	NC_091665.1	23414472	23416626	+	2155	123.631	146.044	21.9684	2.16252	0	0
LOC139192131	uncharacterized LOC139192131	protein_coding	6.85844	0.0210843	0.00428516	7.92466	2.4011	2.85637	LOC139192131	GeneID:139192131	NC_091675.1	55823604	55826945	-	3342	77.2697	6.79273	6.2767	0	0.4304	0
LOC103415956	laccase-11-like	protein_coding	6.8396	0.0200183	0.00399272	13.6647	2.37591	2.87874	LOC103415956	GeneID:103415956	NC_091675.1	21675920	21678576	+	2657	28.3322	81.5128	50.2136	1.08126	0	0
LOC103442361	expansin-A10	protein_coding	6.83467	0.000121557	7.37225e-06	59.6334	1.5247	4.48265	LOC103442361	GeneID:103442361	NC_091669.1	3424587	3426318	-	1732	48.9375	0	40.7985	0	0.4304	0
LOC139190555	uncharacterized LOC139190555	lncRNA	6.83464	6.04809e-08	8.16483e-10	173.881	1.11283	6.14169	LOC139190555	GeneID:139190555	NC_091673.1	27045128	27048133	+	3006	1226.01	523.04	304.42	10.8126	6.0256	0
LOC103430611	dirigent protein 22-like	protein_coding	6.82677	0.0303836	0.00687393	90.5812	2.52573	2.70289	LOC103430611	GeneID:103430611	NC_091667.1	2619051	2619605	-	555	437.861	472.095	160.056	9.19069	0	0
LOC114822020	uncharacterized LOC114822020	protein_coding	6.82222	0.00296422	0.000366114	24.1306	1.91454	3.56338	LOC114822020	GeneID:114822020	NC_091676.1	52010	54555	-	2546	188.023	13.5855	65.9053	1.62189	0.4304	0
LOC114823760	uncharacterized LOC114823760	lncRNA	6.821	0.000148673	9.43474e-06	32.7007	1.53982	4.42974	LOC114823760	GeneID:114823760	NC_091662.1	14782804	14784474	-	1671	252.414	67.9273	69.0437	2.16252	0.8608	0
LOC139193707	NEDD8-conjugating enzyme Ubc12-like	protein_coding	6.8207	0.00656826	0.000979504	16.6668	2.06917	3.29635	LOC139193707	GeneID:139193707	NC_091677.1	22502582	22504240	+	1659	128.783	10.1891	59.6286	0.540629	0.8608	0
LOC103428772	uncharacterized LOC103428772	protein_coding	6.8139	0.000280116	2.00695e-05	64.4075	1.59796	4.26412	LOC103428772	GeneID:103428772	NC_091663.1	26976429	26981208	+	4780	378.621	278.502	97.2888	2.70314	3.4432	0
LOC139192932	uncharacterized LOC139192932	lncRNA	6.80891	5.53252e-06	1.71852e-07	154.261	1.30253	5.22746	LOC139192932	GeneID:139192932	NC_091676.1	8422361	8423950	-	1590	1429.49	47.5491	332.665	8.10943	2.5824	5.52698
LOC114824919	LOB domain-containing protein 16	protein_coding	6.80754	2.08196e-05	8.85924e-07	87.9931	1.38494	4.91542	LOC114824919	GeneID:114824919	NC_091665.1	32041805	32043167	-	1363	546.039	309.069	144.364	4.32503	3.8736	0
LOC108171387	cation/H(+) antiporter 15-like	protein_coding	6.80537	0.0208668	0.00422337	141.694	2.37869	2.86098	LOC108171387	GeneID:108171387	NC_091661.1	26338284	26341591	+	3308	849.966	499.266	313.835	14.597	0	0
LOC103446280	agamous-like MADS-box protein AGL12	protein_coding	6.79745	0.00710959	0.00107547	34.0337	2.07873	3.27	LOC103446280	GeneID:103446280	NC_091675.1	50685667	50690596	-	4930	151.964	176.611	0	2.70314	0	0
LOC103408548	kinesin-like protein KIN-14S	protein_coding	6.7811	0.00231262	0.000269268	47.8981	1.8613	3.6432	LOC103408548	GeneID:103408548	NC_091664.1	28615545	28620167	+	4623	311.654	105.287	9.41505	0	3.4432	0
LOC139192138	uncharacterized LOC139192138	protein_coding	6.78019	0.00771328	0.001192	12.1586	2.09214	3.24079	LOC139192138	GeneID:139192138	NC_091675.1	55921710	55924322	-	2613	108.178	20.3782	15.6917	0.540629	0.4304	0
LOC103414824	uncharacterized LOC103414824	lncRNA	6.77995	1.34641e-05	5.20415e-07	88.0055	1.35096	5.01863	LOC103414824	GeneID:103414824	NC_091673.1	26533765	26537440	+	3676	736.637	186.8	103.566	6.48755	2.152	0
LOC139192728	uncharacterized LOC139192728	lncRNA	6.77928	0.00929797	0.00151189	27.4653	2.13696	3.17239	LOC139192728	GeneID:139192728	NC_091676.1	4136524	4137133	+	610	239.536	27.1709	56.4903	2.70314	0	0
LOC114825339	heavy metal-associated isoprenylated plant protein 30-like	protein_coding	6.77372	1.17822e-06	2.59167e-08	90.9488	1.21676	5.567	LOC114825339	GeneID:114825339	NC_091666.1	25434704	25436738	-	2035	48.9375	376.997	257.345	1.08126	4.304	0
LOC114827144	(-)-isopiperitenol/(-)-carveol dehydrogenase, mitochondrial-like	protein_coding	6.77223	0.000793944	7.21438e-05	49.5214	1.70624	3.9691	LOC114827144	GeneID:114827144	NC_091669.1	24289394	24292347	+	2954	445.588	84.9091	50.2136	2.70314	2.152	0
LOC103400248	probable polygalacturonase At3g15720	protein_coding	6.76838	7.36922e-06	2.48066e-07	102.615	1.31192	5.15916	LOC103400248	GeneID:103400248	NC_091675.1	9067863	9071703	-	3841	643.914	237.746	298.143	7.02818	3.0128	0
LOC139193910	uncharacterized LOC139193910	lncRNA	6.76755	0.00111071	0.000109966	21.0838	1.74986	3.86748	LOC139193910	GeneID:139193910	NC_091677.1	20400558	20401158	-	601	149.388	57.7382	43.9369	1.08126	0.8608	0
LOC108169586	uncharacterized LOC108169586	lncRNA	6.76532	0.00112495	0.000111669	68.7309	1.75098	3.86373	LOC108169586	GeneID:108169586	NC_091664.1	13581388	13584205	-	2818	646.489	115.476	43.9369	2.16252	4.7344	0
LOC103422414	putative 12-oxophytodienoate reductase 11	protein_coding	6.7569	0.00171052	0.000185904	47.6894	1.8079	3.73744	LOC103422414	GeneID:103422414	NC_091675.1	50717045	50719934	-	2890	404.378	95.0982	65.9053	4.86566	0	0
LOC114820297	small nucleolar RNA snoR69Y	snoRNA	6.75668	9.30491e-11	3.56385e-13	128.026	0.929243	7.27117	LOC114820297	GeneID:114820297	NC_091672.1	27774846	27774938	-	93	584.674	502.662	436.231	9.73132	3.0128	0
LOC103441367	DDT domain-containing protein DDR4	protein_coding	6.75333	0.000819942	7.53993e-05	32.5956	1.706	3.95857	LOC103441367	GeneID:103441367	NC_091668.1	11889159	11893093	+	3935	56.6644	180.007	150.641	3.24377	0	0
LOC139192015	6-phosphofructo-2-kinase/fructose-2,6-bisphosphatase-like	protein_coding	6.74462	0.00232161	0.000271	32.539	1.85213	3.64155	LOC139192015	GeneID:139192015	NC_091675.1	55555013	55555531	+	519	182.872	54.3419	141.226	0.540629	2.5824	0
LOC103447551	DEAD-box ATP-dependent RNA helicase 20-like	protein_coding	6.74079	0.00539836	0.000762724	19.582	2.00263	3.36598	LOC103447551	GeneID:103447551	NC_091671.1	3177258	3181106	-	3849	144.237	78.1164	3.13835	0	1.7216	0
LOC139190294	pollen-specific leucine-rich repeat extensin-like protein 1	protein_coding	6.7364	0.00483384	0.000666163	26.6039	1.97947	3.40314	LOC139190294	GeneID:139190294	NC_091673.1	14454427	14459229	-	4803	175.145	84.9091	56.4903	2.70314	0	0
LOC139193347	uncharacterized LOC139193347	protein_coding	6.73567	0.00517826	0.000724727	26.6014	1.99277	3.38005	LOC139193347	GeneID:139193347	NC_091677.1	10353319	10354599	-	1281	51.5131	183.404	81.5971	2.70314	0	0
LOC139198423	uncharacterized LOC139198423	lncRNA	6.73387	0.0147854	0.002722	14.289	2.24649	2.9975	LOC139198423	GeneID:139198423	NC_091668.1	4231794	4232786	+	993	43.7861	0	0	0	0	0
LOC139189465	leucine aminopeptidase 1-like	protein_coding	6.72984	5.08748e-06	1.54274e-07	55.1216	1.28251	5.24738	LOC139189465	GeneID:139189465	NC_091671.1	18491511	18492062	+	552	412.105	152.836	91.0121	3.7844	1.7216	0
LOC103425170	ferritin-like catalase Nec2	protein_coding	6.72807	0.0456845	0.0117233	18.224	2.66948	2.52036	LOC103425170	GeneID:103425170	NC_091671.1	1098544	1101389	-	2846	43.7861	0	0	0	0	0
LOC103419632	stigma-specific STIG1-like protein 3	protein_coding	6.72692	0.00861632	0.00136818	24.3317	2.10132	3.20128	LOC103419632	GeneID:103419632	NC_091665.1	45625384	45625866	-	483	149.388	71.3237	53.3519	0.540629	1.7216	0
LOC103439008	uclacyanin-3	protein_coding	6.72165	0.0487159	0.0127648	13.8587	2.69917	2.49026	LOC103439008	GeneID:103439008	NC_091667.1	12255980	12256900	+	921	59.2401	88.3055	0	1.08126	0	0
LOC103429149	transcription factor UPBEAT1-like	protein_coding	6.71994	0.0451044	0.0114984	18.6435	2.65907	2.52718	LOC103429149	GeneID:103429149	NC_091669.1	4274312	4274656	+	345	0	0	43.9369	0	0	0
LOC103449282	BRCT domain-containing protein At4g02110-like	protein_coding	6.7146	1.53908e-08	1.61111e-10	65.8713	1.05006	6.39446	LOC103449282	GeneID:103449282	NC_091671.1	40990782	40996141	-	5360	430.134	27.1709	200.854	3.24377	2.152	0
LOC103436645	protein NRT1/ PTR FAMILY 4.4-like	protein_coding	6.71309	0.00980834	0.00161881	21.7082	2.12945	3.1525	LOC103436645	GeneID:103436645	NC_091665.1	791854	796571	+	4718	69.5427	129.062	56.4903	2.16252	0	0
LOC108172462	uncharacterized LOC108172462	lncRNA	6.71174	5.91131e-06	1.8677e-07	131.65	1.28774	5.21204	LOC108172462	GeneID:108172462	NC_091674.1	18928251	18929270	-	1020	973.598	414.357	163.194	9.19069	4.7344	0
LOC114820636	zinc finger CCCH domain-containing protein 15-like	protein_coding	6.70684	0.000269732	1.91833e-05	81.3115	1.56915	4.27419	LOC114820636	GeneID:114820636	NC_091673.1	2186871	2188961	-	2091	661.943	88.3055	178.886	4.86566	3.4432	0
LOC139190154	pentatricopeptide repeat-containing protein At2g29760, chloroplastic-like	protein_coding	6.70552	0.00418692	0.000561414	45.3766	1.94385	3.4496	LOC139190154	GeneID:139190154	NC_091672.1	6552768	6555211	-	2444	339.986	91.7019	47.0752	1.62189	2.5824	0
LOC114826870	small nucleolar RNA snoR145	snoRNA	6.69998	8.39409e-06	2.94954e-07	56.533	1.3069	5.12664	LOC114826870	GeneID:114826870	NC_091661.1	18023159	18023309	+	151	486.799	40.7564	141.226	2.70314	3.0128	0
LOC139193729	uncharacterized LOC139193729	protein_coding	6.69424	0.0213897	0.00436528	25.3647	2.34846	2.85048	LOC139193729	GeneID:139193729	NC_091677.1	8592725	8594456	-	1732	229.233	3.39637	69.0437	2.70314	0	0
LOC114826518	uncharacterized LOC114826518	lncRNA	6.69232	0.000841865	7.80956e-05	24.8247	1.69419	3.95017	LOC114826518	GeneID:114826518	NC_091668.1	9192627	9202393	+	9767	167.418	91.7019	34.5218	1.62189	0.8608	0
LOC114826771	norbelladine synthase-like	protein_coding	6.68466	0.000343015	2.57571e-05	96.5665	1.58854	4.20806	LOC114826771	GeneID:114826771	NC_091669.1	29980149	29982865	+	2717	837.088	108.684	106.704	2.70314	6.8864	0
LOC103431069	5-amino-6-(5-phospho-D-ribitylamino)uracil phosphatase, chloroplastic-like	protein_coding	6.68411	0.00211727	0.000242311	41.2997	1.82116	3.67025	LOC103431069	GeneID:103431069	NC_091674.1	16080057	16081198	-	1142	327.108	54.3419	109.842	0	4.304	0
LOC103440719	plasma membrane ATPase 4-like	protein_coding	6.68383	0.000366516	2.81915e-05	94.5173	1.5961	4.1876	LOC103440719	GeneID:103440719	NC_091668.1	4210844	4211772	-	929	821.634	149.44	141.226	8.10943	2.152	0
LOC103446085	transcription factor bHLH18-like	protein_coding	6.6833	0.00798653	0.00124348	33.7888	2.06996	3.22871	LOC103446085	GeneID:103446085	NC_091661.1	15148590	15151032	+	2443	113.329	200.386	78.4587	0	3.4432	0
LOC103440605	uncharacterized LOC103440605	protein_coding	6.67413	4.21817e-11	1.30433e-13	153.943	0.901211	7.40573	LOC103440605	GeneID:103440605	NC_091675.1	32910843	32912830	+	1988	842.239	241.142	273.036	4.86566	6.8864	0
LOC139188849	probable sodium/metabolite cotransporter BASS3, chloroplastic	protein_coding	6.66971	0.00418322	0.000560693	15.8215	1.93328	3.44995	LOC139188849	GeneID:139188849	NC_091670.1	26546874	26547926	+	1053	136.51	13.5855	37.6602	1.08126	0.4304	0
LOC103438900	glycine-rich protein A3-like	protein_coding	6.66723	0.037584	0.00901519	26.9508	2.55305	2.61148	LOC103438900	GeneID:103438900	NC_091667.1	7829573	7831649	-	2077	149.388	0	144.364	2.70314	0	0
MIR7124B	microRNA MIR7124b	miRNA	6.66506	0.010655	0.00180047	155.528	2.13534	3.12131	MIR7124B	miRBase:MI0023159	NC_091661.1	27146965	27147162	+	198	708.305	835.506	257.345	13.5157	3.8736	0
LOC114820172	uncharacterized LOC114820172	lncRNA	6.6635	0.0447856	0.0113904	8.10109	2.63329	2.53049	LOC114820172	GeneID:114820172	NC_091672.1	29658713	29660133	-	1421	0	20.3782	21.9684	0	0	0
LOC103411084	uncharacterized LOC103411084	lncRNA	6.65802	0.00716446	0.00108604	30.2868	2.03782	3.26723	LOC103411084	GeneID:103411084	NC_091668.1	30322447	30323619	+	1173	79.8453	156.233	119.257	3.24377	0	0
LOC108173615	cyclin-dependent kinase G-2-like	protein_coding	6.65167	0.00152592	0.000161123	44.3256	1.76284	3.77327	LOC108173615	GeneID:108173615	NC_091666.1	27685765	27687650	-	1886	311.654	108.684	106.704	4.86566	0	0
LOC139193530	uncharacterized LOC139193530	lncRNA	6.65116	0.00263104	0.000316642	39.4303	1.84688	3.60129	LOC139193530	GeneID:139193530	NC_091677.1	9271651	9273742	+	2092	306.503	71.3237	91.0121	4.32503	0	0
LOC103412577	F-box protein CPR1-like	protein_coding	6.64821	2.81391e-06	7.5739e-08	118.328	1.23642	5.377	LOC103412577	GeneID:103412577	NC_091663.1	1958923	1961233	+	2311	579.522	478.888	260.483	11.8938	0.4304	0
LOC103432611	endoglucanase 17-like	protein_coding	6.64299	0.0353029	0.00833357	28.8216	2.51795	2.63825	LOC103432611	GeneID:103432611	NC_091663.1	37194685	37197564	+	2880	41.2105	0	0	0	0	0
LOC114824261	U6 spliceosomal RNA	snRNA	6.63618	0.0400035	0.00982693	22.4246	2.57031	2.58186	LOC114824261	GeneID:114824261	NC_091663.1	30771395	30771497	-	103	175.145	47.5491	15.6917	2.16252	0	0
LOC103409149	large ribosomal subunit protein P1-like	protein_coding	6.6357	0.0144818	0.00264864	35.167	2.20762	3.00582	LOC103409149	GeneID:103409149	NC_091665.1	30939445	30940187	+	743	162.266	176.611	62.767	3.7844	0	0
LOC139196363	uncharacterized LOC139196363	protein_coding	6.62014	1.70968e-05	6.90263e-07	70.8776	1.33361	4.96408	LOC139196363	GeneID:139196363	NC_091665.1	7906921	7909355	+	2435	628.46	135.855	78.4587	2.16252	5.5952	0
LOC103406216	cytochrome P450 78A9-like	protein_coding	6.61766	0.00147812	0.000154881	27.1399	1.74926	3.78311	LOC103406216	GeneID:103406216	NC_091661.1	19528315	19530400	-	2086	188.023	61.1346	47.0752	0	2.5824	0
LOC103426163	cell number regulator 6-like	protein_coding	6.61607	0.00176668	0.00019387	19.3497	1.77523	3.72687	LOC103426163	GeneID:103426163	NC_091673.1	30841282	30842606	-	1325	169.993	47.5491	9.41505	0.540629	0.4304	1.84233
LOC103418759	uncharacterized LOC103418759	protein_coding	6.61186	0.0229217	0.00476492	11.3651	2.34254	2.82251	LOC103418759	GeneID:103418759	NC_091663.1	6240465	6242188	-	1724	0	0	40.7985	0	0	0
LOC103449059	WAT1-related protein At1g68170-like	protein_coding	6.60617	0.0114901	0.00198399	24.3257	2.13611	3.09262	LOC103449059	GeneID:103449059	NC_091671.1	39174313	39176429	-	2117	77.2697	74.72	131.811	0	2.5824	0
LOC103434455	uncharacterized LOC103434455	protein_coding	6.6035	1.19421e-09	7.67911e-12	159.976	0.964802	6.84441	LOC103434455	GeneID:103434455	NC_091665.1	45940250	45944137	+	3888	169.993	125.666	191.439	4.32503	0	0
LOC103420522	uncharacterized LOC103420522	protein_coding	6.60022	0.000807704	7.36779e-05	19.2169	1.665	3.96409	LOC103420522	GeneID:103420522	NC_091667.1	4453065	4458490	+	5426	128.783	23.7746	72.182	1.08126	0.8608	0
LOC103451178	uncharacterized LOC103451178	lncRNA	6.5988	0.0100995	0.00168213	15.6667	2.10068	3.14128	LOC103451178	GeneID:103451178	NC_091662.1	7130568	7132557	-	1990	28.3322	0	53.3519	0.540629	0	0
LOC103436242	dirigent protein 4	protein_coding	6.59646	0.0383878	0.00928838	24.6868	2.53588	2.60125	LOC103436242	GeneID:103436242	NC_091665.1	23565450	23566155	+	706	244.687	6.79273	28.2451	2.70314	0	0
LOC139196491	uncharacterized LOC139196491	lncRNA	6.59631	0.00010071	5.85669e-06	78.7842	1.45566	4.5315	LOC139196491	GeneID:139196491	NC_091665.1	29930517	29937450	+	6934	651.641	112.08	172.609	8.65006	0.4304	0
LOC103432813	uncharacterized LOC103432813	lncRNA	6.59409	0.00164552	0.000176874	15.7801	1.75845	3.74994	LOC103432813	GeneID:103432813	NC_091667.1	29856188	29858314	+	2127	15.4539	37.36	81.5971	1.08126	0	0
LOC103406706	methanol O-anthraniloyltransferase-like	protein_coding	6.59226	0.0170462	0.00324525	28.3408	2.2396	2.9435	LOC103406706	GeneID:103406706	NC_091662.1	1103752	1106247	-	2496	273.019	0	62.767	3.24377	0	0
LOC103449181	outer envelope pore protein 16-4, chloroplastic	protein_coding	6.59002	2.40714e-05	1.0499e-06	76.7598	1.34985	4.88205	LOC103449181	GeneID:103449181	NC_091671.1	40479029	40481180	+	2152	543.463	176.611	175.748	8.65006	0	0
LOC139196246	glutathione S-transferase T3-like	protein_coding	6.58487	0.000351099	2.65986e-05	70.5753	1.56753	4.20079	LOC139196246	GeneID:139196246	NC_091665.1	36899569	36900866	+	1298	236.96	468.698	122.396	8.10943	0	0
LOC103450975	histidine-containing phosphotransfer protein 1	protein_coding	6.58429	0.00417143	0.000558604	45.8683	1.90796	3.45096	LOC103450975	GeneID:103450975	NC_091672.1	29089474	29091305	+	1832	218.931	261.52	18.8301	4.86566	0	0
LOC103439649	probable serine/threonine protein kinase IRE	protein_coding	6.56833	0.0252371	0.00538723	37.3396	2.36023	2.78292	LOC103439649	GeneID:103439649	NC_091667.1	32648735	32657020	-	8286	311.654	0	69.0437	3.7844	0	0
LOC103445470	subtilisin-like protease SBT1.2	protein_coding	6.56455	2.36642e-07	3.97971e-09	117.488	1.11547	5.88503	LOC103445470	GeneID:103445470	NC_091670.1	28942786	28945946	+	3161	829.361	254.727	266.76	7.5688	5.5952	0
LOC103420397	phragmoplastin DRP1E-like	protein_coding	6.55957	0.0385147	0.00933129	32.8843	2.52323	2.59967	LOC103420397	GeneID:103420397	NC_091675.1	55553804	55554883	+	1080	260.141	64.5309	0	3.24377	0	0
LOC103414279	uncharacterized LOC103414279	protein_coding	6.55933	0.000661866	5.74211e-05	49.5446	1.63039	4.02317	LOC103414279	GeneID:103414279	NC_091673.1	4057591	4060238	-	2648	314.23	268.313	6.2767	2.70314	3.0128	0
LOC103443827	GATA transcription factor 12-like	protein_coding	6.55931	1.91731e-05	7.93631e-07	42.0083	1.32862	4.93693	LOC103443827	GeneID:103443827	NC_091669.1	19047898	19049639	+	1742	82.421	213.971	106.704	3.7844	0	0
LOC103411500	GDSL esterase/lipase At2g42990	protein_coding	6.55655	0.0151731	0.00280814	42.9415	2.1943	2.988	LOC103411500	GeneID:103411500	NC_091669.1	11310280	11313452	-	3173	38.6348	0	0	0	0	0
LOC103435608	187-kDa microtubule-associated protein AIR9-like	protein_coding	6.55601	1.62574e-07	2.57066e-09	59.3283	1.10057	5.9569	LOC103435608	GeneID:103435608	NC_091665.1	39703416	39719588	+	16173	412.105	173.215	53.3519	3.7844	2.152	0
LOC103403755	protein MTL1-like	protein_coding	6.54999	0.0434122	0.0109465	12.9582	2.57427	2.5444	LOC103403755	GeneID:103403755	NC_091676.1	12922847	12924568	+	1722	38.6348	0	0	0	0	0
LOC139198200	uncharacterized LOC139198200	lncRNA	6.54818	0.0174783	0.00334739	37.6959	2.23191	2.93389	LOC139198200	GeneID:139198200	NC_091668.1	26791871	26792984	+	1114	254.99	98.4946	75.3204	4.32503	0	0
LOC103439823	probable membrane-associated kinase regulator 6	protein_coding	6.53146	1.19646e-06	2.64441e-08	105.539	1.17399	5.56348	LOC103439823	GeneID:103439823	NC_091667.1	34808138	34809527	-	1390	546.039	44.1528	178.886	7.5688	0	0
LOC114827362	uncharacterized LOC114827362	protein_coding	6.5302	0.00634562	0.000938721	243.71	1.9739	3.30828	LOC114827362	GeneID:114827362	NC_091670.1	6939895	6948782	+	8888	1547.97	662.291	643.362	11.8938	18.5072	0
LOC103402329	probable pectate lyase 8	protein_coding	6.52807	1.42683e-05	5.59021e-07	173.812	1.30435	5.00486	LOC103402329	GeneID:103402329	NC_091676.1	23673885	23677976	+	4092	77.2697	176.611	87.8738	3.24377	0	0
LOC103409582	RHOMBOID-like protein 5	protein_coding	6.51402	0.000607299	5.17908e-05	48.2793	1.60943	4.0474	LOC103409582	GeneID:103409582	NC_091677.1	25607072	25609481	-	2410	262.717	241.142	40.7985	1.08126	4.304	0
LOC108169883	uncharacterized LOC108169883	lncRNA	6.50013	8.63568e-06	3.05365e-07	119.4	1.26953	5.12011	LOC108169883	GeneID:108169883	NC_091673.1	12039568	12040997	+	1430	893.752	217.367	279.313	9.73132	4.7344	0
LOC139197705	protein WEAK CHLOROPLAST MOVEMENT UNDER BLUE LIGHT 1-like	protein_coding	6.49442	0.000149252	9.48723e-06	38.0191	1.46649	4.42854	LOC139197705	GeneID:139197705	NC_091667.1	11984085	11986067	+	1983	169.993	33.9637	235.376	2.16252	2.152	0
LOC108173768	SART-1 family protein DOT2-like	protein_coding	6.49186	0.0177067	0.0034052	35.9782	2.21673	2.92857	LOC108173768	GeneID:108173768	NC_091667.1	35225602	35226432	-	831	229.233	142.647	40.7985	4.32503	0	0
LOC103432425	uncharacterized LOC103432425	protein_coding	6.4822	0.017132	0.00326578	14.2362	2.20367	2.94155	LOC103432425	GeneID:103432425	NC_091663.1	34853841	34855756	+	1916	69.5427	40.7564	0	0	0.8608	0
LOC103438336	chaperone protein dnaJ 11, chloroplastic-like	protein_coding	6.4819	2.51482e-10	1.14876e-12	713.69	0.911481	7.11139	LOC103438336	GeneID:103438336	NC_091670.1	21809078	21809431	+	354	687.7	1025.7	762.619	12.9751	12.912	0
LOC139196507	uncharacterized LOC139196507	lncRNA	6.46502	6.44746e-06	2.10014e-07	57.9455	1.24561	5.19025	LOC139196507	GeneID:139196507	NC_091665.1	32721635	32722525	+	891	365.743	268.313	53.3519	4.86566	2.152	0
LOC103413730	uncharacterized LOC103413730	lncRNA	6.45931	1.11685e-06	2.43707e-08	127.063	1.15806	5.57771	LOC103413730	GeneID:103413730	NC_091668.1	13957472	13958382	+	911	494.526	791.353	219.684	6.48755	9.4688	0
LOC103439378	monocopper oxidase-like protein SKS1	protein_coding	6.45566	0.00090699	8.52284e-05	65.384	1.643	3.9292	LOC103439378	GeneID:103439378	NC_091661.1	27999799	28004591	+	4793	432.71	207.178	125.534	6.48755	1.7216	0
LOC114821793	disease resistance protein RPS4-like	protein_coding	6.45512	0.00600538	0.000872905	38.7659	1.9393	3.32858	LOC114821793	GeneID:114821793	NC_091675.1	46763938	46772408	+	8471	154.539	207.178	94.1505	4.86566	0	0
LOC103439325	phragmoplastin DRP1B	protein_coding	6.45049	0.000425601	3.36784e-05	91.9668	1.55544	4.14705	LOC103439325	GeneID:103439325	NC_091667.1	21991908	21996963	-	5056	507.404	288.691	197.716	1.62189	9.0384	0
LOC103438747	ethylene-responsive transcription factor WRI1-like	protein_coding	6.44965	0.000355144	2.70298e-05	35.507	1.53668	4.19715	LOC103438747	GeneID:103438747	NC_091667.1	4974015	4979248	-	5234	126.207	78.1164	112.981	3.24377	0	0
LOC103435983	uncharacterized LOC103435983	protein_coding	6.44867	0.037584	0.0090148	25.4548	2.46934	2.61149	LOC103435983	GeneID:103435983	NC_091665.1	29440965	29444504	-	3540	151.964	149.44	0	3.24377	0	0
LOC103444028	uncharacterized LOC103444028	lncRNA	6.44356	5.47406e-08	7.25156e-10	153.45	1.04595	6.1605	LOC103444028	GeneID:103444028	NC_091664.1	11996437	11999972	-	3536	829.361	461.906	436.231	12.9751	5.5952	0
LOC139197197	uncharacterized LOC139197197	lncRNA	6.44254	0.00217013	0.000249657	32.7368	1.759	3.66261	LOC139197197	GeneID:139197197	NC_091666.1	8222456	8223029	-	574	242.112	67.9273	40.7985	3.24377	0.4304	0
LOC114821437	uncharacterized LOC114821437	protein_coding	6.43983	2.09706e-05	8.93087e-07	95.4708	1.31055	4.91384	LOC114821437	GeneID:114821437	NC_091675.1	51238194	51239474	-	1281	571.795	315.862	241.653	9.19069	3.0128	0
LOC103436756	uncharacterized LOC103436756	protein_coding	6.43936	0.0433008	0.0109123	10.7147	2.52971	2.54549	LOC103436756	GeneID:103436756	NC_091663.1	4292461	4300509	+	8049	20.6052	0	47.0752	0	0.4304	0
LOC103437138	monocopper oxidase-like protein SKU5	protein_coding	6.43891	4.14169e-10	2.11105e-12	118.759	0.916317	7.02694	LOC103437138	GeneID:103437138	NC_091666.1	11187183	11191465	+	4283	679.973	427.942	160.056	4.86566	8.1776	0
LOC139196278	uncharacterized LOC139196278	protein_coding	6.43795	0.00127157	0.000129083	25.5528	1.68172	3.8282	LOC139196278	GeneID:139196278	NC_091661.1	2335214	2347337	+	12124	100.451	152.836	50.2136	2.70314	0.4304	0
LOC139192451	uncharacterized LOC139192451	lncRNA	6.43691	0.00906591	0.00146442	21.7216	2.02314	3.18164	LOC139192451	GeneID:139192451	NC_091675.1	19559959	19562477	-	2519	123.631	98.4946	34.5218	2.70314	0	0
LOC103404740	uncharacterized LOC103404740	lncRNA	6.43208	6.95937e-08	9.70824e-10	123.254	1.052	6.11413	LOC103404740	GeneID:103404740	NC_091677.1	6779148	6781212	-	2065	703.154	346.429	332.665	4.32503	10.3296	0
LOC108172967	cytokinin dehydrogenase 2-like	protein_coding	6.42996	0.00638472	0.000946973	50.1938	1.94504	3.30582	LOC108172967	GeneID:108172967	NC_091675.1	16529249	16533976	+	4728	273.019	74.72	241.653	6.48755	0	0
LOC114824041	uncharacterized LOC114824041	protein_coding	6.4257	0.0149034	0.00275224	24.31	2.1461	2.99413	LOC114824041	GeneID:114824041	NC_091663.1	31368684	31370134	-	1451	203.477	81.5128	3.13835	0	3.0128	0
LOC103409470	ATP synthase subunit delta', mitochondrial	protein_coding	6.41604	0.0143637	0.0026225	56.6592	2.1324	3.00884	LOC103409470	GeneID:103409470	NC_091666.1	5646368	5648412	+	2045	618.157	40.7564	0	0	7.3168	0
LOC103433309	MLO-like protein 6	protein_coding	6.41401	0.0080122	0.00124945	29.4695	1.9874	3.22734	LOC103433309	GeneID:103433309	NC_091664.1	18347395	18353467	-	6073	157.115	71.3237	72.182	3.24377	0	0
LOC103444605	purple acid phosphatase 3	protein_coding	6.41354	0.0426132	0.0106881	13.2914	2.51242	2.55273	LOC103444605	GeneID:103444605	NC_091676.1	999288	1002641	+	3354	38.6348	33.9637	0	0.540629	0	0
LOC103426787	uncharacterized LOC103426787	lncRNA	6.40182	0.00562236	0.000803674	345.785	1.91012	3.35153	LOC103426787	GeneID:103426787	NC_091671.1	30732344	30746442	+	14099	2150.67	950.982	972.888	29.194	18.5072	0
LOC103421551	xanthohumol 4-O-methyltransferase	protein_coding	6.38206	3.62545e-05	1.73253e-06	75.6424	1.3345	4.78236	LOC103421551	GeneID:103421551	NC_091669.1	6185848	6187360	+	1513	422.407	159.629	182.024	5.40629	3.0128	0
LOC139192264	uncharacterized LOC139192264	lncRNA	6.37953	0.000808189	7.37505e-05	113.175	1.60943	3.96385	LOC139192264	GeneID:139192264	NC_091675.1	28174549	28176736	-	2188	710.881	261.52	329.527	5.94692	9.0384	0
LOC139194277	uncharacterized LOC139194277	protein_coding	6.37652	0.0091307	0.00147713	28.5657	2.00574	3.17914	LOC139194277	GeneID:139194277	NC_091663.1	31777452	31782116	-	4665	249.839	81.5128	3.13835	1.08126	2.5824	0
LOC103420169	uncharacterized LOC103420169	lncRNA	6.36975	0.0148263	0.00273213	167.325	2.12582	2.99637	LOC103420169	GeneID:103420169	NC_091664.1	11662602	11668224	-	5623	1048.29	451.717	477.029	7.5688	15.9248	0
LOC103437679	MADS-box protein AGL24-like	protein_coding	6.36963	9.30491e-11	3.5528e-13	121.171	0.875961	7.27159	LOC103437679	GeneID:103437679	NC_091666.1	30900463	30915465	-	15003	661.943	478.888	295.005	7.02818	8.608	0
LOC139192963	protein ANTAGONIST OF LIKE HETEROCHROMATIN PROTEIN 1-like	protein_coding	6.36143	0.0253063	0.00540912	12.3782	2.28697	2.7816	LOC139192963	GeneID:139192963	NC_091662.1	14732569	14735181	-	2613	92.7236	6.79273	43.9369	0.540629	0.8608	0
LOC103444978	serine/threonine-protein kinase STY46	protein_coding	6.3611	0.00308897	0.000386407	41.2847	1.79226	3.5492	LOC103444978	GeneID:103444978	NC_091670.1	23093495	23133782	-	40288	157.115	84.9091	188.301	4.86566	0	0
LOC103452771	copper-transporting ATPase PAA1, chloroplastic-like	protein_coding	6.35946	0.00700938	0.00105834	19.7936	1.94209	3.27454	LOC103452771	GeneID:103452771	NC_091673.1	11557762	11560398	-	2637	95.2992	0	62.767	1.62189	0	0
LOC114819440	leucine-rich repeat receptor-like serine/threonine-protein kinase RGI4	protein_coding	6.35847	0.0100383	0.00166911	23.4584	2.0227	3.14355	LOC114819440	GeneID:114819440	NC_091671.1	3207002	3210756	+	3755	33.4835	0	0	0	0	0
LOC103453424	WAT1-related protein At4g08300-like	protein_coding	6.3578	0.00171571	0.000186709	16.6936	1.70161	3.73635	LOC103453424	GeneID:103453424	NC_091673.1	19331362	19334125	+	2764	30.9079	16.9818	65.9053	1.08126	0	0
LOC103415101	melianol synthase CYP71BQ5-like	protein_coding	6.35703	1.75387e-07	2.80406e-09	67.0479	1.06973	5.94268	LOC103415101	GeneID:103415101	NC_091674.1	14880366	14882961	+	2596	203.477	404.168	188.301	4.32503	4.304	0
LOC103432958	transcription factor MYB73-like	protein_coding	6.34947	0.0106083	0.00178849	44.5955	2.03295	3.12328	LOC103432958	GeneID:103432958	NC_091667.1	30394014	30395376	+	1363	386.348	16.9818	62.767	5.40629	0	0
LOC103453481	protein unc-13 homolog	protein_coding	6.34922	0.00464727	0.000635062	33.2258	1.85857	3.41618	LOC103453481	GeneID:103453481	NC_091673.1	20825493	20830887	-	5395	169.993	64.5309	100.427	3.7844	0	0
LOC103410334	uncharacterized LOC103410334	protein_coding	6.34733	0.0328107	0.00760767	16.5452	2.37817	2.669	LOC103410334	GeneID:103410334	NC_091667.1	36322288	36323636	-	1349	61.8157	118.873	15.6917	2.16252	0	0
LOC103439972	probable ribonuclease P/MRP protein subunit POP5	protein_coding	6.34708	0.0123166	0.00216998	14.1671	2.0702	3.06592	LOC103439972	GeneID:103439972	NC_091667.1	36336263	36343659	-	7397	92.7236	20.3782	0	1.08126	0	0
LOC103428480	uncharacterized GPI-anchored protein At1g61900-like	protein_coding	6.34657	0.0440445	0.011157	16.5711	2.50087	2.53774	LOC103428480	GeneID:103428480	NC_091665.1	45241404	45245991	-	4588	33.4835	0	0	0	0	0
LOC103404162	uncharacterized LOC103404162	protein_coding	6.34367	7.10812e-09	6.49394e-11	246.185	0.971182	6.5319	LOC103404162	GeneID:103404162	NC_091662.1	16797714	16801245	-	3532	1756.6	689.462	458.199	19.4626	14.6336	0
LOC103413411	uncharacterized LOC103413411	protein_coding	6.33717	0.00928841	0.00150983	29.1403	1.99735	3.17279	LOC103413411	GeneID:103413411	NC_091673.1	3787216	3788724	+	1509	154.539	163.026	28.2451	0	3.8736	0
LOC103438248	non-specific lipid transfer protein GPI-anchored 31-like	protein_coding	6.33635	0.00882141	0.00141118	31.7702	1.98485	3.19235	LOC103438248	GeneID:103438248	NC_091675.1	44933378	44934883	-	1506	324.533	13.5855	31.3835	1.62189	2.5824	0
LOC103439497	probable LRR receptor-like serine/threonine-protein kinase At3g47570	protein_coding	6.33354	0.00159172	0.000169636	91.3635	1.68427	3.76041	LOC103439497	GeneID:103439497	NC_091667.1	24098027	24108002	+	9976	695.427	44.1528	326.388	2.70314	9.8992	0
LOC139197467	protein IQ-DOMAIN 3-like	protein_coding	6.33207	0.00387581	0.000510437	23.7857	1.82206	3.47522	LOC139197467	GeneID:139197467	NC_091661.1	22463275	22466461	+	3187	115.904	105.287	56.4903	0	3.0128	0
LOC103443942	uncharacterized LOC103443942	protein_coding	6.32422	7.73416e-05	4.22051e-06	69.9062	1.37476	4.60022	LOC103443942	GeneID:103443942	NC_091670.1	5538718	5539493	-	776	118.48	91.7019	37.6602	2.70314	0	0
LOC103418282	GDSL esterase/lipase At5g55050-like	protein_coding	6.31925	0.00407531	0.000542582	43.9955	1.82701	3.4588	LOC103418282	GeneID:103418282	NC_091662.1	9525619	9528345	+	2727	172.569	302.277	47.0752	0	6.0256	0
LOC139198513	uncharacterized LOC139198513	lncRNA	6.31828	3.06244e-05	1.41828e-06	66.1034	1.31019	4.82242	LOC139198513	GeneID:139198513	NC_091669.1	1164130	1164558	+	429	582.098	125.666	72.182	3.7844	5.1648	0
LOC103450339	serine/threonine-protein kinase STY46-like	protein_coding	6.3166	2.29791e-05	9.92349e-07	55.4228	1.29091	4.89315	LOC103450339	GeneID:103450339	NC_091675.1	351111	356570	-	5460	51.5131	33.9637	116.119	2.16252	0	0
LOC139187706	uncharacterized LOC139187706	protein_coding	6.31331	3.52812e-05	1.67982e-06	33.5339	1.31841	4.78856	LOC139187706	GeneID:139187706	NC_091666.1	2265371	2278690	+	13320	136.51	84.9091	72.182	3.24377	0	0
LOC114826068	arabinogalactan protein 16-like	protein_coding	6.30689	0.0195563	0.0038688	33.9549	2.18332	2.88867	LOC114826068	GeneID:114826068	NC_091667.1	21279319	21280653	-	1335	23.1809	0	9.41505	0	0	0
LOC103454480	UDP-URONIC ACID TRANSPORTER 1	protein_coding	6.30582	0.000143451	8.96801e-06	44.1343	1.42002	4.44067	LOC103454480	GeneID:103454480	NC_091674.1	9080168	9083381	-	3214	182.872	118.873	150.641	1.62189	3.4432	0
LOC103404274	uncharacterized LOC103404274	protein_coding	6.3049	0.0382331	0.00923565	27.33	2.42198	2.60321	LOC103404274	GeneID:103404274	NC_091677.1	1585717	1588207	-	2491	218.931	3.39637	94.1505	3.7844	0	0
LOC114819976	3'-5' exonuclease-like	protein_coding	6.30416	0.000197489	1.32057e-05	61.974	1.44701	4.35667	LOC114819976	GeneID:114819976	NC_091672.1	5851799	5852434	-	636	381.197	207.178	125.534	7.5688	0.8608	0
LOC114819859	U2 spliceosomal RNA	snRNA	6.30385	1.91634e-06	4.76744e-08	131.635	1.1546	5.45977	LOC114819859	GeneID:114819859	NC_091671.1	4025292	4025484	-	193	1094.65	271.709	194.578	13.5157	5.1648	0
LOC103408024	L-type lectin-domain containing receptor kinase IX.1-like	protein_coding	6.3	0.00539836	0.000762739	75.0178	1.87167	3.36597	LOC103408024	GeneID:103408024	NC_091663.1	31218444	31221300	-	2857	479.072	224.16	131.811	0.540629	0	11.054
LOC103403874	scarecrow-like protein 32	protein_coding	6.299	0.0135094	0.0024314	37.1636	2.07768	3.03175	LOC103403874	GeneID:103403874	NC_091662.1	16102640	16104291	-	1652	321.957	0	47.0752	0	4.304	0
LOC103445698	calmodulin calcium-dependent NAD kinase	protein_coding	6.29742	0.00515425	0.000720099	38.23	1.86215	3.38181	LOC103445698	GeneID:103445698	NC_091670.1	30905569	30909219	+	3651	254.99	132.458	65.9053	5.40629	0	0
LOC103404080	cycloartenol synthase 2-like	protein_coding	6.2946	0.018177	0.00352376	19.5922	2.15722	2.91792	LOC103404080	GeneID:103404080	NC_091676.1	24083392	24097734	+	14343	20.6052	169.818	40.7985	2.70314	0	0
LOC103437354	LIM domain-containing protein WLIM2b-like	protein_coding	6.29134	0.000203042	1.36841e-05	84.0619	1.44666	4.34887	LOC103437354	GeneID:103437354	NC_091666.1	18216809	18218863	-	2055	481.648	139.251	370.325	10.2719	1.7216	0
LOC114824067	uncharacterized LOC114824067	lncRNA	6.28319	0.000211866	1.44425e-05	55.5557	1.44873	4.33702	LOC114824067	GeneID:114824067	NC_091663.1	35564202	35570250	-	6049	345.138	190.196	94.1505	4.86566	2.5824	0
LOC114827772	uncharacterized LOC114827772	lncRNA	6.28081	0.000638654	5.49809e-05	77.911	1.55721	4.03338	LOC114827772	GeneID:114827772	NC_091670.1	39484057	39484833	-	777	355.44	383.789	172.609	8.10943	3.0128	0
LOC139191451	uncharacterized LOC139191451	lncRNA	6.2805	0.0256564	0.00551371	31.1684	2.26293	2.77538	LOC139191451	GeneID:139191451	NC_091674.1	7860027	7865966	+	5940	100.451	224.16	31.3835	4.32503	0	0
LOC103453338	beta-1,6-galactosyltransferase GALT29A-like	protein_coding	6.27796	0.0277189	0.00610011	27.7827	2.28926	2.74235	LOC103453338	GeneID:103453338	NC_091671.1	16004767	16006717	+	1951	82.421	0	144.364	2.70314	0	0
LOC103448598	diacylglycerol kinase 1-like	protein_coding	6.27763	0.000541922	4.51624e-05	85.2574	1.53888	4.07935	LOC103448598	GeneID:103448598	NC_091671.1	32670026	32675142	+	5117	618.157	251.331	128.672	4.86566	7.3168	0
LOC139192655	uncharacterized LOC139192655	lncRNA	6.2726	2.82842e-05	1.28307e-06	84.0052	1.29536	4.84236	LOC139192655	GeneID:139192655	NC_091676.1	20735996	20738863	+	2868	759.818	135.855	100.427	3.7844	8.1776	0
LOC103433046	DNA mismatch repair protein MSH4	protein_coding	6.26765	3.86027e-08	4.78821e-10	118.823	1.00671	6.22589	LOC103433046	GeneID:103433046	NC_091664.1	7995331	8013599	-	18269	373.47	584.175	276.175	3.7844	10.76	0
LOC103404411	pectate lyase-like	protein_coding	6.26359	1.03395e-05	3.74576e-07	54.0424	1.23264	5.08144	LOC103404411	GeneID:103404411	NC_091677.1	3335739	3337971	+	2233	352.865	115.476	172.609	5.40629	2.152	0
LOC103423765	lysine-rich arabinogalactan protein 19-like	protein_coding	6.25912	0.0323386	0.00745995	31.0483	2.33935	2.67558	LOC103423765	GeneID:103423765	NC_091673.1	3292562	3294313	-	1752	221.506	115.476	12.5534	4.32503	0	0
LOC114824556	uncharacterized LOC114824556	protein_coding	6.25731	0.0294097	0.0066014	28.7495	2.3036	2.71631	LOC114824556	GeneID:114824556	NC_091664.1	11887364	11888955	+	1592	133.934	64.5309	122.396	0	3.8736	0
LOC103429308	triacylglycerol lipase OBL1	protein_coding	6.25478	0.00293753	0.000361785	61.4846	1.75376	3.5665	LOC103429308	GeneID:103429308	NC_091669.1	13946365	13949723	-	3359	345.138	224.16	138.087	2.70314	6.0256	0
LOC103421455	uncharacterized LOC103421455	protein_coding	6.25468	0.000106042	6.25617e-06	53.0438	1.38453	4.51754	LOC103421455	GeneID:103421455	NC_091669.1	981714	985731	-	4018	273.019	149.44	31.3835	5.40629	0	0
LOC103423452	UPF0496 protein At1g20180-like	protein_coding	6.25406	0.0413809	0.0102772	15.5039	2.43694	2.56636	LOC103423452	GeneID:103423452	NC_091675.1	429746	431387	-	1642	23.1809	132.458	28.2451	2.16252	0	0
LOC103406572	uncharacterized protein At1g28695-like	protein_coding	6.25182	0.000534752	4.43638e-05	53.2851	1.531	4.08349	LOC103406572	GeneID:103406572	NC_091662.1	26229825	26243215	-	13391	314.23	139.251	172.609	1.08126	6.456	0
LOC103447277	transcription repressor OFP4-like	protein_coding	6.25145	0.00784999	0.00121974	47.7018	1.93291	3.23422	LOC103447277	GeneID:103447277	NC_091671.1	4565151	4566447	-	1297	213.779	271.709	75.3204	0	6.8864	0
LOC139190570	uncharacterized LOC139190570	lncRNA	6.23986	4.18659e-06	1.2166e-07	97.4525	1.17934	5.29098	LOC139190570	GeneID:139190570	NC_091673.1	5962017	5962795	+	779	744.364	292.087	109.842	8.10943	6.0256	0
LOC103455689	sucrose synthase 6-like	protein_coding	6.23932	0.0210896	0.00428848	18.4862	2.18454	2.85612	LOC103455689	GeneID:103455689	NC_091674.1	31349616	31353890	+	4275	90.1479	88.3055	40.7985	0	2.5824	0
LOC103419482	uncharacterized LOC103419482	protein_coding	6.23807	3.28106e-06	9.11951e-08	193.395	1.16742	5.34345	LOC103419482	GeneID:103419482	NC_091664.1	29177019	29181346	-	4328	1359.95	281.898	627.67	21.6252	7.3168	0
LOC103425976	glycine-rich cell wall structural protein 1-like	protein_coding	6.23275	0.0463108	0.0119263	23.25	2.4789	2.51432	LOC103425976	GeneID:103425976	NC_091677.1	8207159	8208397	+	1239	30.9079	0	0	0	0	0
LOC114822790	uncharacterized LOC114822790	protein_coding	6.2325	0.00354312	0.000457349	42.5883	1.77839	3.50457	LOC114822790	GeneID:114822790	NC_091661.1	17488486	17491446	-	2961	133.934	105.287	251.068	2.16252	3.8736	0
LOC108171533	uncharacterized LOC108171533	protein_coding	6.23095	2.03288e-13	2.85728e-16	274.541	0.761804	8.1792	LOC108171533	GeneID:108171533	NC_091663.1	30780691	30782071	+	1381	1872.5	689.462	649.638	17.3001	3.4432	23.9502
LOC114819126	glycosyl hydrolase 5 family protein-like	protein_coding	6.22658	1.1955e-05	4.48223e-07	78.1093	1.23366	5.04725	LOC114819126	GeneID:114819126	NC_091673.1	7171803	7175476	+	3674	538.312	64.5309	216.546	0	9.8992	0
LOC103401290	L-ascorbate oxidase homolog	protein_coding	6.22276	0.00598222	0.000868777	286.418	1.86876	3.3299	LOC103401290	GeneID:103401290	NC_091662.1	13545984	13549172	-	3189	1723.11	957.775	662.192	31.3565	12.912	0
LOC103433081	21 kDa protein	protein_coding	6.22259	0.000263935	1.8669e-05	39.7685	1.45379	4.28024	LOC103433081	GeneID:103433081	NC_091664.1	10993999	10995121	+	1123	15.4539	132.458	125.534	3.24377	0	0
LOC103400316	cellulose synthase A catalytic subunit 7 [UDP-forming]-like	protein_coding	6.22181	0.0478924	0.0124868	98.029	2.49064	2.49808	LOC103400316	GeneID:103400316	NC_091675.1	11038623	11044671	-	6049	898.904	61.1346	188.301	10.8126	4.304	0
LOC139192840	uncharacterized LOC139192840	lncRNA	6.22156	0.000765624	6.89516e-05	91.7223	1.56325	3.97987	LOC139192840	GeneID:139192840	NC_091676.1	30152003	30215943	+	63941	548.615	264.917	225.961	5.94692	7.3168	0
LOC103428916	uncharacterized LOC103428916	protein_coding	6.22106	1.2463e-08	1.24809e-10	930.231	0.966999	6.43337	LOC103428916	GeneID:103428916	NC_091671.1	4793582	4796998	+	3417	4448.16	4055.26	2425.94	99.4757	45.192	0
TRNAI-AAU_15	transfer RNA isoleucine (anticodon AAU)	tRNA	6.21676	1.4867e-08	1.53936e-10	291.657	0.971153	6.40142	TRNAI-AAU	GeneID:108169388	NC_091674.1	29138268	29138341	+	74	1638.12	923.811	885.015	15.6782	28.8368	0
LOC103401307	transcription factor bHLH113-like	protein_coding	6.21611	0.0410209	0.0101503	34.2312	2.41809	2.57067	LOC103401307	GeneID:103401307	NC_091670.1	18026257	18030538	-	4282	231.809	118.873	28.2451	4.86566	0	0
LOC139196493	uncharacterized LOC139196493	lncRNA	6.21509	9.60761e-10	5.87415e-12	91.8102	0.903006	6.88267	LOC139196493	GeneID:139196493	NC_091665.1	29949876	29951320	-	1445	370.894	407.564	147.502	2.70314	8.1776	0
LOC103405117	uncharacterized LOC103405117	protein_coding	6.21045	1.13908e-14	1.20076e-17	515.426	0.726125	8.55286	LOC103405117	GeneID:103405117	NC_091663.1	15890464	15892146	+	1683	515.131	502.662	229.1	9.19069	5.5952	0
LOC103437386	cleavage and polyadenylation specificity factor subunit 2-like	protein_coding	6.20904	4.89487e-05	2.4716e-06	182.577	1.31814	4.71046	LOC103437386	GeneID:103437386	NC_091661.1	29887429	29896615	+	9187	1238.89	370.204	498.998	8.10943	19.368	0
LOC139188146	uncharacterized LOC139188146	lncRNA	6.20832	0.0118769	0.00207039	195.611	2.01572	3.07994	LOC139188146	GeneID:139188146	NC_091669.1	1345349	1346672	+	1324	1202.83	815.128	288.728	24.3283	6.456	0
LOC103403976	E3 ubiquitin protein ligase DRIP2-like	protein_coding	6.20749	0.00414991	0.00055543	66.4872	1.79797	3.45249	LOC103403976	GeneID:103403976	NC_091676.1	18148184	18157657	+	9474	383.773	302.277	81.5971	8.65006	1.2912	0
LOC103401622	uncharacterized LOC103401622	protein_coding	6.20746	0.0173336	0.00331311	271.765	2.11347	2.93709	LOC103401622	GeneID:103401622	NC_091662.1	19956474	19960429	-	3956	1298.13	957.775	913.26	11.8938	30.5584	0
LOC114826708	small nucleolar RNA snoR134	snoRNA	6.20598	0.0323011	0.00744761	18.1728	2.31901	2.67614	LOC114826708	GeneID:114826708	NC_091668.1	20263436	20263581	+	146	126.207	16.9818	72.182	2.70314	0	0
LOC139197890	transcription factor bHLH118-like	protein_coding	6.20419	0.0182917	0.0035505	27.9069	2.12796	2.91556	LOC139197890	GeneID:139197890	NC_091667.1	33135321	33136711	+	1391	285.898	0	12.5534	3.7844	0	0
LOC103434059	shikimate O-hydroxycinnamoyltransferase-like	protein_coding	6.20388	2.45628e-09	1.82976e-11	145.133	0.923333	6.719	LOC103434059	GeneID:103434059	NC_091664.1	27237056	27238387	+	1332	911.782	258.124	480.167	10.8126	9.8992	0
LOC114823591	uncharacterized LOC114823591	protein_coding	6.20354	1.64161e-06	3.92823e-08	60.6929	1.12914	5.49405	LOC114823591	GeneID:114823591	NC_091667.1	2925554	2931651	+	6098	283.322	258.124	106.704	2.16252	5.5952	0
LOC108174056	intermembrane lipid transfer protein VPS13-like	protein_coding	6.2031	0.0475557	0.0123635	109.526	2.47966	2.5016	LOC108174056	GeneID:108174056	NC_091669.1	13673464	13680820	-	7357	819.058	241.142	216.546	3.24377	13.7728	0
LOC103425901	rhamnogalacturonan I rhamnosyltransferase 1-like	protein_coding	6.2022	0.000113227	6.77157e-06	97.7088	1.37804	4.50074	LOC103425901	GeneID:103425901	NC_091677.1	5246583	5250157	+	3575	332.26	397.375	332.665	5.40629	8.1776	0
LOC114819834	uncharacterized LOC114819834	lncRNA	6.19431	6.75308e-07	1.35493e-08	176.446	1.09074	5.67899	LOC114819834	GeneID:114819834	NC_091671.1	12628578	12633240	-	4663	1419.19	207.178	461.337	15.1376	12.0512	0
LOC108173905	uncharacterized LOC108173905	lncRNA	6.19371	0.00309535	0.000387312	58.2709	1.7454	3.54858	LOC108173905	GeneID:108173905	NC_091664.1	13312478	13323026	+	10549	321.957	122.269	213.408	8.10943	0.4304	0
LOC103444469	protein RALF-like 33	protein_coding	6.19088	0.019941	0.00397011	141.302	2.14922	2.88053	LOC103444469	GeneID:103444469	NC_091669.1	30124422	30124733	+	312	1107.53	156.233	395.432	10.2719	12.0512	0
LOC114821777	uncharacterized LOC114821777	lncRNA	6.18922	1.39461e-06	3.15096e-08	136.344	1.11863	5.53283	LOC114821777	GeneID:114821777	NC_091675.1	47489769	47491732	+	1964	940.114	271.709	389.155	10.8126	9.8992	0
LOC139192216	uncharacterized LOC139192216	lncRNA	6.18688	0.000677667	5.92206e-05	94.7519	1.5406	4.0159	LOC139192216	GeneID:139192216	NC_091675.1	25464616	25464964	-	349	417.256	495.869	200.854	1.62189	12.912	0
LOC103454770	uncharacterized LOC103454770	protein_coding	6.18649	0.000350268	2.65233e-05	61.6027	1.47247	4.20143	LOC103454770	GeneID:103454770	NC_091674.1	16815669	16819599	-	3931	355.44	173.215	62.767	7.5688	0	0
LOC139191341	uncharacterized LOC139191341	protein_coding	6.18442	2.52183e-05	1.11652e-06	77.1573	1.26993	4.8699	LOC139191341	GeneID:139191341	NC_091674.1	9086088	9087833	-	1746	334.835	336.24	238.515	8.65006	3.0128	0
LOC103415244	uncharacterized LOC103415244	lncRNA	6.18421	0.0415042	0.0103135	33.8273	2.41087	2.56514	LOC103415244	GeneID:103415244	NC_091670.1	19902195	19903887	+	1693	260.141	91.7019	18.8301	4.86566	0	0
LOC108169893	uncharacterized LOC108169893	lncRNA	6.18051	0.000148699	9.44164e-06	68.3324	1.39528	4.42958	LOC108169893	GeneID:108169893	NC_091677.1	13656701	13657602	-	902	316.806	363.411	72.182	9.73132	0	0
LOC103448005	uncharacterized LOC103448005	protein_coding	6.17287	0.000929004	8.77133e-05	43.2775	1.57379	3.92228	LOC103448005	GeneID:103448005	NC_091671.1	14497400	14517188	-	19789	296.2	61.1346	25.1068	4.86566	0	0
LOC103432922	expansin-A8	protein_coding	6.17227	3.79178e-08	4.64996e-10	164.846	0.990656	6.23048	LOC103432922	GeneID:103432922	NC_091667.1	30986676	30988785	-	2110	757.243	339.637	138.087	14.597	1.2912	0
LOC103401820	probable mannitol dehydrogenase	protein_coding	6.17094	0.00912191	0.00147475	33.2143	1.94079	3.17961	LOC103401820	GeneID:103401820	NC_091675.1	38509349	38513307	-	3959	0	30.5673	0	0	0	0
LOC103417011	LRR receptor-like serine/threonine-protein kinase GSO1	protein_coding	6.17079	0.00110615	0.000109142	62.6855	1.5948	3.86931	LOC103417011	GeneID:103417011	NC_091670.1	38672709	38689378	+	16670	352.865	292.087	94.1505	0.540629	9.0384	0
TRNAN-GUU_14	transfer RNA asparagine (anticodon GUU)	tRNA	6.16784	1.58622e-05	6.33731e-07	36.0591	1.23836	4.98064	TRNAN-GUU	GeneID:108171267	NC_091676.1	4396114	4396187	+	74	211.204	112.08	103.566	2.16252	3.0128	0
LOC103456148	cyclin-A2-2-like	protein_coding	6.16497	0.0195257	0.0038593	23.3847	2.13362	2.88944	LOC103456148	GeneID:103456148	NC_091675.1	8229491	8234268	-	4778	12.8783	16.9818	0	0	0	0
LOC108174241	MACPF domain-containing protein At1g14780-like	protein_coding	6.16441	0.00446693	0.000605552	57.7342	1.79767	3.42912	LOC108174241	GeneID:108174241	NC_091676.1	1168258	1169331	+	1074	424.983	91.7019	144.364	4.86566	3.8736	0
LOC114826988	uncharacterized LOC114826988	lncRNA	6.16419	0.00356348	0.000460538	39.298	1.75983	3.50272	LOC114826988	GeneID:114826988	NC_091669.1	13613361	13615558	+	2198	195.75	203.782	47.0752	0.540629	5.1648	0
LOC103443731	uncharacterized LOC103443731	lncRNA	6.1584	0.000373601	2.88809e-05	94.9964	1.47256	4.18212	LOC103443731	GeneID:103443731	NC_091667.1	25576272	25580240	+	3969	703.154	217.367	153.779	11.3532	3.0128	0
LOC103443957	uncharacterized LOC103443957	protein_coding	6.15715	2.74536e-05	1.2396e-06	111.169	1.26972	4.8492	LOC103443957	GeneID:103443957	NC_091661.1	31439995	31440709	+	715	741.789	251.331	210.269	3.7844	12.0512	0
LOC139193597	uncharacterized LOC139193597	lncRNA	6.15509	0.0258857	0.00557935	15.1152	2.22083	2.77153	LOC139193597	GeneID:139193597	NC_091677.1	5945073	5945423	-	351	133.934	10.1891	28.2451	2.16252	0	0
LOC103425781	melianol synthase CYP71BQ5-like	protein_coding	6.15475	0.0178211	0.00343943	27.7042	2.10386	2.92546	LOC103425781	GeneID:103425781	NC_091677.1	692158	694305	-	2148	221.506	81.5128	25.1068	4.32503	0	0
LOC103453535	LRR receptor-like serine/threonine-protein kinase IOS1	protein_coding	6.15375	0.000295045	2.14086e-05	50.708	1.44805	4.24967	LOC103453535	GeneID:103453535	NC_091677.1	20618861	20622976	-	4116	66.967	346.429	185.163	2.16252	0	7.3693
LOC103452576	transcription factor bHLH157-like	protein_coding	6.14445	0.00296711	0.000366717	358.555	1.72454	3.56295	LOC103452576	GeneID:103452576	NC_091674.1	20974295	20979006	+	4712	2032.19	1389.11	772.034	23.7877	34.8624	0
LOC103410173	uncharacterized LOC103410173	protein_coding	6.14421	4.16533e-07	7.58158e-09	314.311	1.06347	5.77751	LOC103410173	GeneID:103410173	NC_091667.1	19598422	19600340	+	1919	2194.46	961.171	511.551	36.2221	14.2032	0
LOC103402505	beta-glucosidase 24-like	protein_coding	6.14188	2.2831e-08	2.56306e-10	156.009	0.971335	6.32314	LOC103402505	GeneID:103402505	NC_091675.1	54694738	54699520	-	4783	1019.96	441.528	386.017	15.1376	9.4688	0
LOC139197877	uncharacterized LOC139197877	lncRNA	6.14034	0.00188693	0.000210845	33.8921	1.65702	3.70566	LOC139197877	GeneID:139197877	NC_091667.1	28685555	28686175	-	621	108.178	81.5128	197.716	1.08126	3.8736	0
LOC114826862	small nucleolar RNA snoR60	snoRNA	6.13396	0.000203851	1.37601e-05	106.059	1.41087	4.34766	LOC114826862	GeneID:114826862	NC_091661.1	30077224	30077296	+	73	754.667	241.142	251.068	7.02818	9.8992	0
LOC139188454	uncharacterized LOC139188454	protein_coding	6.13379	3.40906e-16	1.67704e-19	106.168	0.679076	9.03256	LOC139188454	GeneID:139188454	NC_091670.1	23268102	23271624	-	3523	345.138	604.553	273.036	5.94692	6.8864	3.68465
LOC114825069	uncharacterized LOC114825069	protein_coding	6.13138	1.42597e-09	9.36982e-12	336.819	0.899575	6.81587	LOC114825069	GeneID:114825069	NC_091665.1	10334524	10340917	-	6394	2099.16	927.208	872.461	15.1376	38.3056	0
LOC103412715	agamous-like MADS-box protein AGL15	protein_coding	6.13102	3.5703e-09	2.83527e-11	371.783	0.921282	6.65488	LOC103412715	GeneID:103412715	NC_091662.1	35643485	35648017	-	4533	2359.3	723.426	1274.17	33.519	26.6848	0
LOC103452889	uncharacterized LOC103452889	misc_RNA	6.12946	1.99337e-05	8.37722e-07	55.0173	1.24422	4.92637	LOC103452889	GeneID:103452889	NC_091673.1	12899899	12900999	+	1101	247.263	78.1164	222.823	0	6.8864	0
LOC114820733	protein RALF-like 34	protein_coding	6.12806	6.1068e-14	7.2958e-17	859.939	0.734591	8.34214	LOC114820733	GeneID:114820733	NC_091662.1	14787859	14788638	+	780	339.986	506.058	235.376	6.48755	2.5824	7.3693
LOC114824007	uncharacterized LOC114824007	lncRNA	6.12783	0.00153551	0.000162297	42.1911	1.62479	3.77146	LOC114824007	GeneID:114824007	NC_091663.1	26965087	26975209	-	10123	345.138	16.9818	84.7354	5.94692	0	0
LOC103408816	kinesin-like protein KIN-14C	protein_coding	6.12762	0.0415085	0.0103191	24.6591	2.38899	2.56495	LOC103408816	GeneID:103408816	NC_091665.1	44784723	44789981	+	5259	164.842	115.476	0	3.7844	0	0
LOC103400340	uncharacterized LOC103400340	protein_coding	6.12619	0.0491795	0.0129416	14.1705	2.4649	2.48537	LOC103400340	GeneID:103400340	NC_091675.1	11946304	11946834	-	531	84.9966	16.9818	65.9053	2.16252	0	0
LOC114825546	uncharacterized LOC114825546	lncRNA	6.11886	0.01314	0.00234736	18.1116	2.01123	3.04235	LOC114825546	GeneID:114825546	NC_091663.1	34826894	34828796	-	1903	54.0888	81.5128	69.0437	0	2.5824	0
LOC103433411	cyclic nucleotide-gated ion channel 1-like	protein_coding	6.11854	1.79328e-05	7.29687e-07	100.013	1.23525	4.95329	LOC103433411	GeneID:103433411	NC_091664.1	20879313	20882471	+	3159	672.246	224.16	263.621	11.8938	3.8736	0
LOC139190186	uncharacterized LOC139190186	protein_coding	6.1153	1.44348e-05	5.67065e-07	49.756	1.22255	5.00211	LOC139190186	GeneID:139190186	NC_091672.1	1178223	1179228	-	1006	234.385	163.026	191.439	1.08126	6.456	0
LOC103441080	probable carbohydrate esterase At4g34215	protein_coding	6.11369	0.00864679	0.00137454	28.7771	1.91056	3.19994	LOC103441080	GeneID:103441080	NC_091668.1	7227482	7229470	+	1989	175.145	78.1164	75.3204	0	4.304	0
LOC139194464	inactive protein RESTRICTED TEV MOVEMENT 2-like	protein_coding	6.11054	0.0115172	0.00199069	30.2559	1.97649	3.09162	LOC139194464	GeneID:139194464	NC_091663.1	18814687	18816069	+	1383	172.569	47.5491	138.087	4.86566	0	0
LOC103416536	zinc finger protein 5	protein_coding	6.10755	0.0173167	0.00330891	20.1045	2.07918	2.93748	LOC103416536	GeneID:103416536	NC_091676.1	5893667	5894949	+	1283	41.2105	81.5128	109.842	0	3.0128	0
LOC108173353	uncharacterized LOC108173353	protein_coding	6.1072	0.00286653	0.000351895	81.2509	1.7089	3.57376	LOC108173353	GeneID:108173353	NC_091676.1	30589819	30594132	-	4314	721.183	152.836	72.182	5.40629	7.7472	0
LOC103407637	uncharacterized LOC103407637	protein_coding	6.10518	0.00997457	0.00165536	39.7508	1.94064	3.14597	LOC103407637	GeneID:103407637	NC_091663.1	3339072	3342067	+	2996	301.352	37.36	131.811	6.48755	0	0
LOC103441656	myosin-4-like	protein_coding	6.10498	0.0310583	0.00706858	13.1538	2.26648	2.6936	LOC103441656	GeneID:103441656	NC_091668.1	24572212	24582783	+	10572	43.7861	27.1709	72.182	0	1.7216	0
LOC103429748	F-box protein CPR1-like	protein_coding	6.10296	0.00141329	0.000146648	56.8943	1.60745	3.79668	LOC103429748	GeneID:103429748	NC_091663.1	2008224	2010830	+	2607	394.075	142.647	128.672	2.16252	6.8864	0
LOC103402037	protein DETOXIFICATION 48-like	protein_coding	6.09915	0.000229267	1.58463e-05	90.2629	1.41296	4.31658	LOC103402037	GeneID:103402037	NC_091675.1	49804598	49806861	-	2264	638.763	268.313	62.767	3.7844	3.4432	7.3693
LOC103453506	protein DEEPER ROOTING 1	protein_coding	6.0987	0.0449879	0.0114655	20.0003	2.41229	2.52818	LOC103453506	GeneID:103453506	NC_091662.1	7245138	7247113	+	1976	198.325	10.1891	28.2451	3.24377	0	0
LOC114826529	uncharacterized LOC114826529	lncRNA	6.09747	9.06161e-08	1.31185e-09	136.278	1.0052	6.06594	LOC114826529	GeneID:114826529	NC_091661.1	2533035	2535766	-	2732	739.213	506.058	364.049	10.8126	11.1904	0
LOC139191948	thaumatin-like protein 1	protein_coding	6.0958	2.62579e-05	1.17085e-06	83.9828	1.25415	4.86051	LOC139191948	GeneID:139191948	NC_091675.1	43551999	43552666	+	668	564.069	207.178	194.578	5.40629	7.7472	0
LOC103433410	pectin acetylesterase 5-like	protein_coding	6.09574	0.018439	0.00358621	14.8459	2.093	2.91244	LOC103433410	GeneID:103433410	NC_091664.1	20856758	20860625	+	3868	25.7566	57.7382	31.3835	0	1.2912	0
LOC114824412	transcription factor LAX PANICLE 1-like	protein_coding	6.09569	0.00307887	0.000384385	38.4396	1.71682	3.55058	LOC114824412	GeneID:114824412	NC_091664.1	24677316	24678503	-	1188	208.628	227.557	15.6917	4.86566	1.2912	0
LOC114826735	uncharacterized LOC114826735	lncRNA	6.09484	9.47649e-09	9.05726e-11	718.533	0.940285	6.4819	LOC114826735	GeneID:114826735	NC_091669.1	6129800	6137318	+	7519	3742.43	2554.07	2017.96	74.0662	45.6224	0
LOC114825917	uncharacterized LOC114825917	protein_coding	6.0933	0.00186908	0.000208391	53.6979	1.64301	3.70862	LOC114825917	GeneID:114825917	NC_091667.1	34280949	34281574	-	626	301.352	98.4946	197.716	4.32503	3.8736	0
LOC103423488	LOB domain-containing protein 4-like	protein_coding	6.09102	0.00492503	0.000681286	26.4895	1.79306	3.397	LOC103423488	GeneID:103423488	NC_091665.1	38300242	38302341	+	2100	121.056	112.08	28.2451	2.16252	1.2912	0
LOC139196916	uncharacterized LOC139196916	protein_coding	6.08087	4.97165e-09	4.22762e-11	107.28	0.92192	6.59587	LOC139196916	GeneID:139196916	NC_091666.1	28174348	28177587	-	3240	566.644	346.429	354.633	10.2719	6.8864	0
LOC114824569	uncharacterized LOC114824569	lncRNA	6.0805	3.64454e-06	1.03475e-07	80.1972	1.14284	5.32051	LOC114824569	GeneID:114824569	NC_091664.1	22447683	22448985	+	1303	548.615	112.08	288.728	6.48755	6.456	0
LOC139195198	uncharacterized LOC139195198	protein_coding	6.0792	0.0235417	0.00493103	49.6451	2.16226	2.81151	LOC139195198	GeneID:139195198	NC_091664.1	27287829	27289441	+	1613	200.901	217.367	150.641	8.10943	0	0
LOC103438070	laccase-1-like	protein_coding	6.07649	0.00222434	0.000257379	361.985	1.6626	3.6548	LOC103438070	GeneID:103438070	NC_091666.1	34264355	34267042	-	2688	2163.55	1232.88	853.631	13.5157	45.192	3.68465
LOC103401033	protein IQ-DOMAIN 20	protein_coding	6.06379	0.00216464	0.000248874	32.1298	1.65523	3.66342	LOC103401033	GeneID:103401033	NC_091675.1	19323705	19324626	+	922	262.717	54.3419	56.4903	1.62189	3.4432	0
LOC114821707	uncharacterized LOC114821707	lncRNA	6.06338	7.3762e-07	1.50338e-08	131.358	1.07105	5.66118	LOC114821707	GeneID:114821707	NC_091675.1	20080541	20083235	-	2695	1007.08	305.673	241.653	10.2719	11.6208	0
LOC139193677	uncharacterized LOC139193677	lncRNA	6.06261	4.01062e-06	1.15278e-07	71.7334	1.14371	5.30083	LOC139193677	GeneID:139193677	NC_091677.1	22231349	22233267	-	1919	515.131	88.3055	244.791	6.48755	5.1648	0
LOC114826528	uncharacterized LOC114826528	lncRNA	6.06181	1.56846e-05	6.24429e-07	228.955	1.21638	4.9835	LOC114826528	GeneID:114826528	NC_091661.1	4718276	4719082	+	807	1545.39	451.717	668.468	10.2719	28.4064	0
LOC114819691	thioredoxin O1, mitochondrial-like	protein_coding	6.05629	0.0269045	0.00587646	18.7771	2.19861	2.7546	LOC114819691	GeneID:114819691	NC_091671.1	40124591	40127242	-	2652	113.329	71.3237	37.6602	0	3.0128	0
LOC114822411	S-linalool synthase-like	protein_coding	6.05587	0.000295485	2.14925e-05	66.8584	1.42531	4.24879	LOC114822411	GeneID:114822411	NC_091677.1	6570559	6578120	-	7562	365.743	186.8	238.515	10.8126	0.4304	0
LOC139189885	uncharacterized LOC139189885	protein_coding	6.05167	7.38094e-06	2.48979e-07	102.632	1.17315	5.15847	LOC139189885	GeneID:139189885	NC_091672.1	23172030	23173402	-	1373	690.276	339.637	175.748	14.597	2.5824	0
LOC139195201	uncharacterized LOC139195201	protein_coding	6.05061	0.0456773	0.0117183	16.0911	2.40054	2.52052	LOC139195201	GeneID:139195201	NC_091664.1	28491395	28493695	+	2301	172.569	10.1891	3.13835	2.16252	0.4304	0
LOC114823967	uncharacterized LOC114823967	lncRNA	6.05013	0.00503096	0.000699693	44.7071	1.78486	3.3897	LOC114823967	GeneID:114823967	NC_091669.1	560961	562153	-	1193	236.96	166.422	125.534	7.5688	0	0
TRNAT-UGU_4	transfer RNA threonine (anticodon UGU)	tRNA	6.04988	0.00539353	0.000761678	38.5959	1.79716	3.36636	TRNAT-UGU	GeneID:108170988	NC_091673.1	7222070	7222141	-	72	324.533	74.72	56.4903	6.48755	0	0
LOC114821009	1-aminocyclopropane-1-carboxylate synthase	protein_coding	6.0497	6.82471e-05	3.64269e-06	116.861	1.30641	4.63079	LOC114821009	GeneID:114821009	NC_091662.1	17355723	17358048	+	2326	808.756	281.898	269.898	14.0564	5.5952	0
LOC139192135	uncharacterized LOC139192135	lncRNA	6.04927	0.0210783	0.00428288	9.90891	2.11769	2.85654	LOC139192135	GeneID:139192135	NC_091675.1	55874220	55875537	-	1318	36.0592	23.7746	56.4903	0.540629	0.8608	0
LOC139191551	uncharacterized LOC139191551	lncRNA	6.04825	0.0154514	0.00287104	16.6581	2.02879	2.98122	LOC139191551	GeneID:139191551	NC_091674.1	19548593	19550482	+	1890	20.6052	91.7019	72.182	0	0	3.68465
LOC103455196	uncharacterized LOC103455196	protein_coding	6.04798	3.12082e-06	8.60512e-08	280.319	1.12963	5.35396	LOC103455196	GeneID:103455196	NC_091674.1	26080368	26081994	-	1627	2238.24	516.248	517.828	20.5439	27.5456	0
LOC103408431	protein IRX15-LIKE-like	protein_coding	6.04729	0.0190706	0.00374656	179.638	2.08617	2.89875	LOC103408431	GeneID:103408431	NC_091675.1	25887105	25888672	+	1568	1274.95	383.789	429.954	13.5157	17.6464	0
LOC103413668	replication protein A 70 kDa DNA-binding subunit B-like	protein_coding	6.04671	0.0022092	0.000255006	49.5682	1.65338	3.65718	LOC103413668	GeneID:103413668	NC_091665.1	37871749	37886167	+	14419	401.802	112.08	28.2451	3.7844	3.8736	0
LOC103422364	protein ROOT HAIR SPECIFIC 17-like	protein_coding	6.04669	0.004714	0.000647163	20.5287	1.77268	3.41104	LOC103422364	GeneID:103422364	NC_091665.1	25684608	25693880	-	9273	151.964	57.7382	31.3835	1.08126	2.152	0
LOC103451909	two-component response regulator ARR5-like	protein_coding	6.04312	3.93262e-08	4.89177e-10	124.493	0.971166	6.22254	LOC103451909	GeneID:103451909	NC_091673.1	5660226	5661925	-	1700	203.477	258.124	360.91	11.3532	0	0
LOC139192401	pentatricopeptide repeat-containing protein At5g46680-like	protein_coding	6.04184	0.0312596	0.00712648	19.3771	2.2453	2.69088	LOC139192401	GeneID:139192401	NC_091675.1	53387167	53389751	-	2585	139.085	30.5673	59.6286	3.24377	0	0
LOC103453471	kinesin-like protein KIN-10A	protein_coding	6.03854	0.00717099	0.00108753	36.6494	1.84843	3.26685	LOC103453471	GeneID:103453471	NC_091673.1	20193123	20197176	-	4054	79.8453	142.647	156.917	5.40629	0	0
LOC103451883	pentatricopeptide repeat-containing protein At1g59720, chloroplastic/mitochondrial	protein_coding	6.03789	0.00850927	0.00134491	56.7893	1.88318	3.20622	LOC103451883	GeneID:103451883	NC_091673.1	5406590	5408710	+	2121	283.322	44.1528	194.578	7.5688	0	0
LOC103443909	laccase-14-like	protein_coding	6.03147	0.000352563	2.68075e-05	132.082	1.4364	4.19902	LOC103443909	GeneID:103443909	NC_091665.1	6516005	6518978	-	2974	533.161	536.626	464.476	14.0564	8.608	0
LOC139196857	uncharacterized LOC139196857	protein_coding	6.0314	0.016504	0.00311707	25.5607	2.04043	2.95595	LOC139196857	GeneID:139196857	NC_091666.1	20046904	20047377	-	474	56.6644	95.0982	150.641	4.32503	0	0
LOC103446183	glucan endo-1,3-beta-glucosidase 14-like	protein_coding	6.0305	0.0250397	0.00532927	22.0969	2.16424	2.78643	LOC103446183	GeneID:103446183	NC_091670.1	37393730	37396414	+	2685	74.694	173.215	0	0	3.4432	0
LOC103417104	myb-related protein 308-like	protein_coding	6.02752	8.30759e-05	4.59765e-06	89.8423	1.31538	4.58236	LOC103417104	GeneID:103417104	NC_091677.1	6963763	6965370	+	1608	504.828	383.789	147.502	8.10943	6.8864	0
LOC114820702	uncharacterized LOC114820702	lncRNA	6.02506	3.72998e-06	1.06425e-07	136.837	1.13351	5.3154	LOC114820702	GeneID:114820702	NC_091673.1	18307023	18309406	+	2384	999.354	244.538	310.697	12.4345	5.5952	5.52698
LOC103414053	protein NODULATION SIGNALING PATHWAY 2-like	protein_coding	6.02359	0.0110397	0.00188371	63.7961	1.9381	3.10798	LOC103414053	GeneID:103414053	NC_091672.1	24700213	24701980	+	1768	443.013	230.953	18.8301	10.2719	0	0
LOC103412353	homeobox-leucine zipper protein HOX32	protein_coding	6.01769	0.00591573	0.000856626	41.19	1.80505	3.33382	LOC103412353	GeneID:103412353	NC_091670.1	36433267	36439855	+	6589	169.993	108.684	31.3835	0	4.304	0
LOC139195902	uncharacterized LOC139195902	lncRNA	6.01755	0.000172335	1.1227e-05	73.8764	1.37009	4.39208	LOC139195902	GeneID:139195902	NC_091665.1	15361937	15363224	-	1288	283.322	261.52	291.867	4.32503	7.7472	0
LOC108170237	protein AE7-like 1	protein_coding	6.01717	0.000166373	1.07392e-05	86.0766	1.367	4.40173	LOC108170237	GeneID:108170237	NC_091673.1	42175414	42176756	-	1343	664.519	98.4946	238.515	10.8126	3.8736	0
LOC114825779	replication protein A 70 kDa DNA-binding subunit B-like	protein_coding	6.00871	0.00962087	0.00157995	24.7072	1.90174	3.15958	LOC114825779	GeneID:114825779	NC_091667.1	14624564	14641052	+	16489	56.6644	129.062	78.4587	3.7844	0	0
LOC139194192	uncharacterized LOC139194192	lncRNA	6.00791	0.000310881	2.28526e-05	116.691	1.41862	4.23503	LOC139194192	GeneID:139194192	NC_091663.1	12966999	12969300	+	2302	649.065	393.978	304.42	18.922	1.2912	0
LOC103453492	uncharacterized LOC103453492	protein_coding	6.00705	0.00167892	0.000181716	73.1468	1.6048	3.74317	LOC103453492	GeneID:103453492	NC_091673.1	20621996	20623530	+	1535	517.707	13.5855	310.697	10.8126	1.7216	0
LOC103435719	CRIB domain-containing protein RIC6-like	protein_coding	6.00493	0.00173779	0.000189661	27.8468	1.60887	3.7324	LOC103435719	GeneID:103435719	NC_091665.1	31416861	31418641	-	1781	123.631	105.287	75.3204	4.32503	0	0
LOC114823129	NEDD8-conjugating enzyme Ubc12-like	protein_coding	6.00345	0.00182886	0.000202429	20.5851	1.61558	3.71597	LOC114823129	GeneID:114823129	NC_091677.1	22429611	22457937	+	28327	84.9966	64.5309	94.1505	1.62189	1.7216	0
LOC103442129	peroxidase 55-like	protein_coding	6.0025	0.0120007	0.00210084	59.4131	1.95166	3.07559	LOC103442129	GeneID:103442129	NC_091669.1	660867	662185	-	1319	404.378	142.647	125.534	0.540629	9.4688	0
LOC139189172	RHOMBOID-like protein 1	transcribed_pseudogene	6.00177	0.0304547	0.00689374	40.8382	2.22129	2.70193	LOC139189172	GeneID:139189172	NC_091671.1	8937090	8941748	+	4659	316.806	0	138.087	5.94692	0.8608	0
LOC139191600	uncharacterized LOC139191600	lncRNA	6.00131	0.000231394	1.60502e-05	126.584	1.3912	4.31376	LOC139191600	GeneID:139191600	NC_091674.1	24096159	24098653	-	2495	965.871	241.142	276.175	16.7595	5.5952	0
LOC103451558	pectinesterase inhibitor 3-like	protein_coding	5.99569	5.24371e-05	2.68644e-06	136.522	1.27746	4.69344	LOC103451558	GeneID:103451558	NC_091673.1	1399842	1400617	+	776	504.828	787.957	295.005	7.02818	16.7856	0
LOC108174396	myosin-16-like	protein_coding	5.99265	0.0314679	0.00719386	13.3674	2.22963	2.68773	LOC108174396	GeneID:108174396	NC_091670.1	30477700	30488969	-	11270	54.0888	0	34.5218	1.08126	0	0
LOC103409375	probable DNA helicase MCM9	protein_coding	5.99119	1.29446e-05	4.95332e-07	290.821	1.19154	5.02811	LOC103409375	GeneID:103409375	NC_091665.1	8448847	8467373	+	18527	1759.17	1144.58	480.167	44.3316	7.7472	0
LOC103417148	S-linalool synthase-like	protein_coding	5.99082	0.000269022	1.91066e-05	138.625	1.40133	4.27508	LOC103417148	GeneID:103417148	NC_091677.1	6590765	6596069	-	5305	798.453	557.004	257.345	8.10943	16.3552	0
LOC139193589	uncharacterized LOC139193589	lncRNA	5.98207	0.00100439	9.60665e-05	39.8371	1.53374	3.90032	LOC139193589	GeneID:139193589	NC_091662.1	19990394	19992918	+	2525	298.776	105.287	65.9053	6.48755	0.4304	0
LOC103421309	uncharacterized LOC103421309	protein_coding	5.98175	0.0113675	0.00195763	41.647	1.93172	3.09659	LOC103421309	GeneID:103421309	NC_091668.1	25660167	25662087	+	1921	332.26	125.666	34.5218	0	7.3168	0
LOC103401298	uncharacterized LOC103401298	lncRNA	5.9798	0.0050288	0.000699215	315.69	1.76401	3.38989	LOC103401298	GeneID:103401298	NC_091670.1	17814264	17816451	+	2188	1918.86	1063.06	724.959	34.0596	24.1024	0
LOC108174871	replication protein A 70 kDa DNA-binding subunit B-like	protein_coding	5.96738	0.0110593	0.00188958	17.526	1.92059	3.10706	LOC108174871	GeneID:108174871	NC_091667.1	23376314	23380209	+	3896	103.026	0	65.9053	1.08126	1.2912	0
LOC103424593	protein RKD2-like	protein_coding	5.96585	0.0095767	0.00157049	285.291	1.88713	3.16133	LOC103424593	GeneID:103424593	NC_091674.1	28158326	28159630	+	1305	1514.49	1097.03	690.437	26.4908	25.824	0
LOC114827578	uncharacterized LOC114827578	protein_coding	5.96445	3.42227e-11	1.02215e-13	315.554	0.801887	7.43801	LOC114827578	GeneID:114827578	NC_091670.1	14167525	14168669	-	1145	1949.77	723.426	913.26	40.0065	15.064	0
LOC139192055	uncharacterized LOC139192055	lncRNA	5.96426	0.0354163	0.00837526	21.2679	2.26214	2.63655	LOC139192055	GeneID:139192055	NC_091675.1	27715127	27715618	-	492	162.266	16.9818	72.182	3.7844	0	0
LOC114819830	uncharacterized LOC114819830	lncRNA	5.96381	0.0443966	0.0112758	15.3829	2.35349	2.53403	LOC114819830	GeneID:114819830	NC_091671.1	11124495	11128509	+	4015	90.1479	50.9455	40.7985	2.70314	0	0
LOC103426303	uncharacterized LOC103426303	lncRNA	5.9618	0.0236385	0.00495711	18.6033	2.12178	2.80981	LOC103426303	GeneID:103426303	NC_091665.1	13381959	13384369	-	2411	108.178	0	75.3204	2.70314	0	0
LOC139193190	uncharacterized LOC139193190	lncRNA	5.95575	1.06077e-05	3.87139e-07	160.718	1.17351	5.07518	LOC139193190	GeneID:139193190	NC_091676.1	30828088	30829641	+	1554	726.335	455.113	138.087	14.597	5.5952	0
LOC114824801	uncharacterized LOC114824801	lncRNA	5.95427	0.0128323	0.00228067	181.48	1.95157	3.05102	LOC114824801	GeneID:114824801	NC_091665.1	15817828	15820640	+	2813	940.114	784.56	404.847	18.3814	15.4944	0
LOC108170527	uncharacterized LOC108170527	lncRNA	5.95233	0.00101036	9.69213e-05	27.625	1.52695	3.89817	LOC108170527	GeneID:108170527	NC_091668.1	916732	919678	-	2947	100.451	156.233	12.5534	2.70314	0	1.84233
LOC139187581	uncharacterized LOC139187581	lncRNA	5.95045	2.01084e-05	8.47184e-07	72.598	1.20842	4.92417	LOC139187581	GeneID:139187581	NC_091671.1	9237800	9240733	-	2934	383.773	91.7019	382.879	3.7844	9.0384	0
LOC103450251	protein LATERAL BRANCHING OXIDOREDUCTASE 1-like	protein_coding	5.94917	0.0418228	0.0104245	23.5552	2.32261	2.56142	LOC103450251	GeneID:103450251	NC_091672.1	21434566	21445636	-	11071	108.178	125.666	25.1068	0	3.8736	0
LOC114819652	basic leucine zipper 34-like	protein_coding	5.94858	8.08739e-10	4.85943e-12	773.527	0.860913	6.90962	LOC114819652	GeneID:114819652	NC_091671.1	35481100	35485038	-	3939	5210.55	2044.61	1459.33	65.9567	72.7376	0
LOC103435015	TMV resistance protein N-like	protein_coding	5.94469	0.00981767	0.00162139	45.4163	1.88599	3.15203	LOC103435015	GeneID:103435015	NC_091662.1	8531055	8614791	+	83737	355.44	50.9455	103.566	7.02818	0.8608	0
LOC139187871	uncharacterized LOC139187871	protein_coding	5.94184	1.19826e-05	4.50099e-07	74.6815	1.17743	5.04645	LOC139187871	GeneID:139187871	NC_091669.1	27166067	27171907	-	5841	484.223	125.666	273.036	3.7844	9.4688	0
LOC114819931	STOREKEEPER protein-like	protein_coding	5.94066	0.00215383	0.000247328	39.2135	1.62091	3.66501	LOC114819931	GeneID:114819931	NC_091672.1	22366782	22369002	-	2221	301.352	71.3237	62.767	4.86566	1.7216	0
LOC103453748	peroxidase 43	protein_coding	5.93679	0.0028768	0.000353497	54.6792	1.66177	3.57257	LOC103453748	GeneID:103453748	NC_091668.1	28299420	28301424	+	2005	386.348	193.593	65.9053	0	9.8992	0
LOC103406043	protein BRI1-5 ENHANCED 1	protein_coding	5.934	0.0108093	0.00183491	67.8399	1.90453	3.11573	LOC103406043	GeneID:103406043	NC_091662.1	20146655	20150055	-	3401	414.681	312.466	40.7985	2.16252	9.8992	0
LOC114822119	uncharacterized protein At3g61260	protein_coding	5.93383	0.0223645	0.00461451	25.1197	2.0947	2.83278	LOC114822119	GeneID:114822119	NC_091676.1	7802924	7805617	+	2694	56.6644	0	28.2451	1.08126	0	0
LOC114824152	factor of DNA methylation 5-like	protein_coding	5.93315	0.0109492	0.00186521	375.679	1.90722	3.1109	LOC114824152	GeneID:114824152	NC_091663.1	7814650	7821984	-	7335	2392.78	1351.75	659.053	51.3597	20.2288	0
LOC114822641	uncharacterized LOC114822641	lncRNA	5.92813	3.65261e-05	1.74679e-06	137.068	1.24001	4.78071	LOC114822641	GeneID:114822641	NC_091677.1	21353129	21354040	-	912	847.391	305.673	407.985	15.1376	9.4688	0
LOC103409474	uncharacterized LOC103409474	lncRNA	5.9281	0.00302891	0.000376658	536.792	1.66711	3.55592	LOC103409474	GeneID:103409474	NC_091675.1	3664785	3668284	+	3500	3613.64	1219.3	1321.25	47.0347	53.3696	0
LOC103454776	3-ketoacyl-CoA synthase 4	protein_coding	5.92391	0.000780543	7.06518e-05	55.5033	1.49064	3.97408	LOC103454776	GeneID:103454776	NC_091676.1	30346306	30347481	+	1176	309.079	105.287	219.684	8.10943	1.7216	0
LOC139193574	uncharacterized LOC139193574	lncRNA	5.91748	4.51325e-05	2.24402e-06	44.9581	1.25102	4.73011	LOC139193574	GeneID:139193574	NC_091677.1	12451734	12452202	-	469	113.329	258.124	160.056	5.40629	2.5824	0
LOC103428939	WAT1-related protein At1g25270-like	protein_coding	5.91522	0.0267218	0.00582061	23.4838	2.14497	2.75772	LOC103428939	GeneID:103428939	NC_091668.1	28650284	28658092	+	7809	164.842	78.1164	34.5218	4.32503	0	0
LOC103456098	uncharacterized LOC103456098	protein_coding	5.91046	1.75687e-06	4.32134e-08	123.985	1.0791	5.47719	LOC103456098	GeneID:103456098	NC_091675.1	7594438	7597772	-	3335	896.328	196.989	370.325	9.19069	13.7728	0
LOC139188118	uncharacterized LOC139188118	lncRNA	5.91036	0.00167002	0.000180446	44.0676	1.57823	3.74493	LOC139188118	GeneID:139188118	NC_091669.1	10201819	10203736	+	1918	247.263	183.404	75.3204	7.02818	0.8608	0
LOC139195277	uncharacterized LOC139195277	protein_coding	5.9086	1.47574e-09	9.85247e-12	273.219	0.867809	6.80864	LOC139195277	GeneID:139195277	NC_091664.1	14848025	14855755	-	7731	1728.26	818.524	627.67	29.194	21.52	0
LOC103455702	putative pentatricopeptide repeat-containing protein At3g15130	protein_coding	5.90811	0.0162987	0.00307191	18.7196	1.99568	2.96045	LOC103455702	GeneID:103455702	NC_091674.1	31455009	31457309	-	2301	90.1479	71.3237	50.2136	3.24377	0	0
LOC114819363	small nucleolar RNA Z279/snoR105/snoR108	snoRNA	5.90793	0.000691961	6.07858e-05	42.4584	1.4734	4.00974	LOC114819363	GeneID:114819363	NC_091670.1	10222239	10222346	+	108	378.621	88.3055	34.5218	1.62189	6.0256	0
LOC103403504	gibberellin 2-beta-dioxygenase 2-like	protein_coding	5.90318	0.000609755	5.20217e-05	52.0129	1.45889	4.04635	LOC103403504	GeneID:103403504	NC_091673.1	11228661	11234298	-	5638	342.562	183.404	65.9053	2.70314	6.456	0
LOC103403793	serine/threonine-protein kinase RUNKEL-like	protein_coding	5.90148	0.0175525	0.00336569	52.8084	2.01265	2.9322	LOC103403793	GeneID:103403793	NC_091676.1	13901109	13909044	-	7936	409.529	64.5309	119.257	0	9.4688	0
LOC139188237	uncharacterized LOC139188237	lncRNA	5.90052	2.21378e-06	5.70968e-08	84.9574	1.08712	5.42766	LOC139188237	GeneID:139188237	NC_091669.1	13425853	13430653	-	4801	504.828	247.935	251.068	11.3532	4.304	0
LOC103419784	protein RGF1 INDUCIBLE TRANSCRIPTION FACTOR 1-like	protein_coding	5.90052	0.000551391	4.61317e-05	50.3481	1.44819	4.07441	LOC103419784	GeneID:103419784	NC_091665.1	36858443	36861720	+	3278	177.72	47.5491	194.578	6.48755	0	0
LOC103436306	uncharacterized LOC103436306	lncRNA	5.89611	1.90724e-06	4.73141e-08	97.1559	1.07965	5.46112	LOC103436306	GeneID:103436306	NC_091665.1	21956639	21973433	-	16795	435.286	492.473	188.301	2.70314	14.6336	0
LOC139197939	protein ANTAGONIST OF LIKE HETEROCHROMATIN PROTEIN 1-like	protein_coding	5.89379	0.00102196	9.83931e-05	23.2055	1.51335	3.89452	LOC139197939	GeneID:139197939	NC_091668.1	27678109	27679527	+	1419	159.691	74.72	37.6602	3.24377	0.8608	0
LOC103422589	beta-glucosidase 13-like	protein_coding	5.88576	0.00260392	0.000312372	26.7342	1.63275	3.60482	LOC103422589	GeneID:103422589	NC_091671.1	1944622	1952439	-	7818	195.75	95.0982	25.1068	2.70314	2.152	0
LOC103423509	uncharacterized LOC103423509	lncRNA	5.88321	3.71053e-05	1.7784e-06	87.7375	1.23154	4.7771	LOC103423509	GeneID:103423509	NC_091672.1	25634647	25637507	+	2861	710.881	118.873	169.471	10.8126	5.1648	0
LOC103437662	phenylacetaldehyde oxime monooxygenase CYP71AN24-like	protein_coding	5.88264	2.31187e-13	3.41187e-16	450.975	0.721106	8.1578	LOC103437662	GeneID:103437662	NC_091666.1	29301691	29306447	+	4757	618.157	163.026	238.515	4.32503	1.7216	14.7386
LOC108174124	uncharacterized LOC108174124	lncRNA	5.88229	0.0217891	0.0044644	25.6119	2.0688	2.84334	LOC108174124	GeneID:108174124	NC_091670.1	23492514	23501211	-	8698	149.388	33.9637	119.257	0	4.7344	0
LOC103411616	uncharacterized LOC103411616	protein_coding	5.88142	0.0035933	0.00046515	30.4412	1.68038	3.50006	LOC103411616	GeneID:103411616	NC_091667.1	26862915	26867036	-	4122	154.539	13.5855	166.333	2.16252	3.0128	0
LOC103437725	serine/threonine/tyrosine-protein kinase HT1-like	protein_coding	5.87206	2.31344e-06	6.02574e-08	129.43	1.0838	5.41804	LOC103437725	GeneID:103437725	NC_091666.1	30330940	30335038	-	4099	507.404	241.142	112.981	0	13.3424	0
LOC103440636	probable flavin-containing monooxygenase 1	protein_coding	5.87117	0.0312743	0.00713202	43.2222	2.18209	2.69062	LOC103440636	GeneID:103440636	NC_091668.1	3346546	3350193	+	3648	249.839	132.458	109.842	8.10943	0	0
LOC114827236	uncharacterized LOC114827236	protein_coding	5.86945	9.02144e-06	3.21062e-07	147.222	1.14847	5.11064	LOC114827236	GeneID:114827236	NC_091670.1	146832	149364	+	2533	1233.74	278.502	225.961	10.8126	17.6464	0
LOC139197098	uncharacterized LOC139197098	lncRNA	5.86678	0.00565465	0.000810476	18.0442	1.7517	3.34919	LOC139197098	GeneID:139197098	NC_091666.1	29178605	29179728	-	1124	133.934	30.5673	43.9369	3.24377	0	0
LOC114820567	GDSL esterase/lipase At4g16230-like	protein_coding	5.86657	0.0489274	0.0128426	14.8121	2.35785	2.4881	LOC114820567	GeneID:114820567	NC_091673.1	11515657	11522951	-	7295	38.6348	64.5309	37.6602	2.16252	0	0
LOC103440310	probable jasmonic acid carboxyl methyltransferase 2	protein_coding	5.86534	0.00356381	0.000460707	29.4053	1.67456	3.50262	LOC103440310	GeneID:103440310	NC_091668.1	1847931	1850828	+	2898	239.536	33.9637	65.9053	0.540629	4.7344	0
LOC139188187	uncharacterized LOC139188187	lncRNA	5.86048	4.59585e-07	8.49438e-09	101.81	1.01774	5.75834	LOC139188187	GeneID:139188187	NC_091669.1	9750946	9753195	-	2250	412.105	553.608	166.333	5.94692	12.0512	0
LOC103444195	protein RSI-1	protein_coding	5.86038	0.0146859	0.00269836	41.083	1.95335	3.00016	LOC103444195	GeneID:103444195	NC_091669.1	32451939	32453092	-	1154	242.112	159.629	0	0	6.456	0
LOC103405594	AP2-like ethylene-responsive transcription factor At1g16060	protein_coding	5.85782	2.18573e-06	5.61485e-08	63.536	1.07866	5.43065	LOC103405594	GeneID:103405594	NC_091677.1	27768926	27772366	+	3441	267.868	118.873	56.4903	5.94692	0.8608	0
LOC103452328	amino acid transporter AVT1I-like	protein_coding	5.85706	0.0448467	0.0114138	110.466	2.31526	2.52977	LOC103452328	GeneID:103452328	NC_091673.1	4716934	4718780	-	1847	703.154	485.68	112.981	22.1658	0	0
LOC103413581	probable protein kinase At2g41970	protein_coding	5.85664	0.00607827	0.000889346	63.3352	1.76226	3.32338	LOC103413581	GeneID:103413581	NC_091674.1	5785899	5793954	-	8056	566.644	57.7382	122.396	12.4345	0	0
LOC103430493	haloacid dehalogenase-like hydrolase domain-containing protein Sgpp	protein_coding	5.85622	0.000286674	2.05897e-05	139.376	1.37522	4.2584	LOC103430493	GeneID:103430493	NC_091672.1	29164146	29173557	-	9412	857.693	516.248	128.672	6.48755	18.5072	0
LOC103436512	uncharacterized LOC103436512	lncRNA	5.85565	1.35144e-07	2.08944e-09	77.1085	0.977458	5.9907	LOC103436512	GeneID:103436512	NC_091665.1	16473189	16475868	-	2680	461.042	237.746	166.333	12.4345	1.2912	0
LOC103440557	peroxidase 18	protein_coding	5.85561	0.00593035	0.00085916	77.9355	1.75686	3.333	LOC103440557	GeneID:103440557	NC_091668.1	3847788	3850294	-	2507	291.049	0	78.4587	3.7844	2.152	0
LOC103433662	uncharacterized LOC103433662	protein_coding	5.85448	1.51793e-07	2.38952e-09	114.196	0.980842	5.96884	LOC103433662	GeneID:103433662	NC_091664.1	23610147	23617279	+	7133	793.302	247.935	182.024	9.73132	9.8992	0
LOC139198422	uncharacterized LOC139198422	lncRNA	5.85324	8.93269e-06	3.16704e-07	82.1512	1.14473	5.11323	LOC139198422	GeneID:139198422	NC_091668.1	9812802	9814703	-	1902	525.434	112.08	332.665	7.02818	8.608	0
LOC108171837	uncharacterized LOC108171837	lncRNA	5.8527	0.0196777	0.00390457	31.0646	2.02812	2.88577	LOC108171837	GeneID:108171837	NC_091668.1	11525563	11528229	-	2667	144.237	98.4946	87.8738	5.40629	0	0
LOC103423969	uncharacterized LOC103423969	protein_coding	5.84996	1.11905e-05	4.12875e-07	177.415	1.15545	5.06292	LOC103423969	GeneID:103423969	NC_091673.1	12336976	12341380	+	4405	1025.11	512.851	539.796	9.73132	24.9632	0
LOC139192583	uncharacterized LOC139192583	lncRNA	5.84756	8.34159e-06	2.92523e-07	88.6948	1.14027	5.1282	LOC139192583	GeneID:139192583	NC_091675.1	44248869	44249809	+	941	708.305	115.476	222.823	9.73132	7.3168	0
LOC114821889	small nucleolar RNA Z162	snoRNA	5.84649	1.26655e-05	4.82871e-07	98.6561	1.16163	5.033	LOC114821889	GeneID:114821889	NC_091675.1	668701	668793	-	93	656.792	407.564	100.427	9.19069	9.8992	0
LOC139191514	vacuolar histidine transporter YPQ3-like	protein_coding	5.84603	1.99402e-05	8.38694e-07	109.102	1.18674	4.92614	LOC139191514	GeneID:139191514	NC_091674.1	1285416	1314252	+	28837	916.933	234.349	134.949	11.3532	9.8992	0
LOC114825953	uncharacterized LOC114825953	lncRNA	5.83247	0.00100539	9.62325e-05	100.318	1.49554	3.8999	LOC114825953	GeneID:114825953	NC_091667.1	2607418	2608233	+	816	623.309	329.447	112.981	16.7595	1.2912	0
LOC103447444	factor of DNA methylation 4	protein_coding	5.82987	0.000527359	4.36175e-05	51.1866	1.42629	4.08743	LOC103447444	GeneID:103447444	NC_091671.1	9088024	9094103	-	6080	211.204	244.538	72.182	1.62189	6.8864	0
LOC114824050	alpha,alpha-trehalose-phosphate synthase [UDP-forming] 1-like	protein_coding	5.82918	0.0448117	0.0113986	27.9872	2.30381	2.53024	LOC114824050	GeneID:114824050	NC_091663.1	33472308	33474180	+	1873	103.026	159.629	50.2136	0	5.1648	0
LOC103405091	uncharacterized LOC103405091	protein_coding	5.82508	0.0161838	0.00304581	20.5554	1.96589	2.96308	LOC103405091	GeneID:103405091	NC_091677.1	10939415	10946598	-	7184	131.358	37.36	62.767	3.7844	0	0
LOC114825313	small nucleolar RNA U31b	snoRNA	5.82454	0.000140256	8.72318e-06	62.1564	1.30988	4.44662	LOC114825313	GeneID:114825313	NC_091665.1	41135617	41135702	+	86	448.164	105.287	175.748	10.8126	1.2912	0
LOC139187775	nuclear polyadenylated RNA-binding protein 3-like	protein_coding	5.82368	2.40035e-08	2.73275e-10	140.211	0.922457	6.31323	LOC139187775	GeneID:139187775	NC_091669.1	12509823	12512470	+	2648	834.512	434.735	360.91	18.922	8.1776	0
LOC114819518	protein NRT1/ PTR FAMILY 2.6-like	protein_coding	5.82309	0.00190199	0.000212729	134.029	1.57236	3.7034	LOC114819518	GeneID:114819518	NC_091671.1	11023728	11029346	+	5619	739.213	434.735	320.112	3.24377	22.3808	0
LOC139189631	uncharacterized LOC139189631	lncRNA	5.8222	0.0242999	0.0051368	24.7397	2.0806	2.79833	LOC139189631	GeneID:139189631	NC_091671.1	2960329	2963760	+	3432	136.51	105.287	50.2136	4.86566	0	0
LOC114827055	uncharacterized LOC114827055	lncRNA	5.8213	0.000759509	6.81596e-05	79.1182	1.46168	3.98262	LOC114827055	GeneID:114827055	NC_091669.1	33276005	33277539	-	1535	378.621	258.124	288.728	11.3532	4.304	0
LOC114822093	senescence-specific cysteine protease SAG39-like	protein_coding	5.81793	0.00151186	0.000159319	95.3587	1.54073	3.77607	LOC114822093	GeneID:114822093	NC_091676.1	25511770	25513080	+	1311	476.496	220.764	414.262	6.48755	12.4816	0
LOC103455628	uncharacterized LOC103455628	lncRNA	5.81543	0.0169273	0.00321487	230.879	1.97374	2.94641	LOC103455628	GeneID:103455628	NC_091674.1	30727690	30731202	-	3513	1766.9	353.222	602.563	19.4626	28.4064	0
LOC139189623	uncharacterized LOC139189623	lncRNA	5.8148	0.0202569	0.00405931	38.4487	2.02358	2.87352	LOC139189623	GeneID:139189623	NC_091671.1	28241875	28243480	-	1606	412.105	3.39637	31.3835	3.24377	4.304	0
LOC139188727	uncharacterized LOC139188727	protein_coding	5.81419	8.55831e-08	1.22996e-09	136.238	0.956865	6.07629	LOC139188727	GeneID:139188727	NC_091670.1	40906279	40909056	+	2778	960.719	295.484	335.803	14.597	12.0512	0
LOC103443718	transcription factor bHLH87	protein_coding	5.81244	2.68818e-05	1.20717e-06	48.1861	1.19734	4.85446	LOC103443718	GeneID:103443718	NC_091669.1	17528993	17531627	+	2635	265.292	132.458	169.471	4.86566	4.304	0
LOC103411888	pentatricopeptide repeat-containing protein At3g26540	protein_coding	5.8122	0.0206533	0.00416853	22.3884	2.02861	2.86512	LOC103411888	GeneID:103411888	NC_091670.1	1203268	1205393	+	2126	56.6644	0	84.7354	0	2.152	0
LOC103454021	putative F-box/FBD/LRR-repeat protein At1g66300	protein_coding	5.80959	0.00155181	0.000164402	77.4081	1.54173	3.76824	LOC103454021	GeneID:103454021	NC_091674.1	2617102	2619910	+	2809	651.641	176.611	69.0437	7.5688	7.7472	0
LOC139187781	zinc finger BED domain-containing protein DAYSLEEPER-like	protein_coding	5.80889	0.000432774	3.43677e-05	158.982	1.4023	4.14241	LOC139187781	GeneID:139187781	NC_091669.1	13249017	13249818	+	802	1025.11	502.662	323.25	16.2189	15.9248	0
LOC139197039	uncharacterized LOC139197039	lncRNA	5.8075	0.0456558	0.0117059	16.4887	2.30375	2.52089	LOC139197039	GeneID:139197039	NC_091666.1	19435664	19436561	-	898	59.2401	88.3055	47.0752	3.24377	0	0
LOC114822599	signal recognition particle receptor subunit alpha homolog	protein_coding	5.80699	0.000873446	8.14856e-05	123.101	1.47386	3.93999	LOC114822599	GeneID:114822599	NC_091662.1	3468912	3470432	+	1521	1048.29	326.051	40.7985	8.10943	16.3552	0
LOC114827237	uncharacterized LOC114827237	lncRNA	5.805	6.99279e-05	3.74715e-06	170.079	1.25515	4.62494	LOC114827237	GeneID:114827237	NC_091670.1	1371279	1374429	-	3151	1349.64	339.637	295.005	14.597	19.7984	0
LOC103440149	structural maintenance of chromosomes flexible hinge domain-containing protein GMI1	protein_coding	5.80496	0.00277423	0.000338359	56.5539	1.61968	3.58401	LOC103440149	GeneID:103440149	NC_091667.1	35166860	35184357	+	17498	463.618	95.0982	40.7985	5.40629	4.7344	0
LOC139188766	uncharacterized LOC139188766	lncRNA	5.80444	1.30195e-05	5.00027e-07	72.6365	1.15481	5.0263	LOC139188766	GeneID:139188766	NC_091670.1	39941565	39942589	-	1025	504.828	220.764	131.811	6.48755	7.7472	0
LOC114825360	flavonol sulfotransferase-like	protein_coding	5.80436	6.04255e-05	3.15939e-06	196.873	1.24552	4.66018	LOC114825360	GeneID:114825360	NC_091666.1	27792046	27793551	-	1506	963.295	1029.1	276.175	18.3814	21.0896	0
LOC139196462	uncharacterized LOC139196462	protein_coding	5.8018	0.00301654	0.000374271	46.8043	1.63082	3.55759	LOC139196462	GeneID:139196462	NC_091665.1	25629638	25631838	-	2201	231.809	101.891	200.854	8.65006	0.4304	0
LOC103437788	uncharacterized LOC103437788	protein_coding	5.79862	6.60727e-05	3.50806e-06	339.737	1.25008	4.63858	LOC103437788	GeneID:103437788	NC_091666.1	31182326	31185295	+	2970	1738.57	1056.27	979.165	37.844	28.8368	0
LOC114820118	uncharacterized LOC114820118	lncRNA	5.79754	0.000104296	6.12018e-06	72.6574	1.28202	4.52219	LOC114820118	GeneID:114820118	NC_091672.1	16846354	16847729	+	1376	633.611	166.422	56.4903	5.40629	9.0384	0
LOC139193658	uncharacterized LOC139193658	lncRNA	5.79749	3.81687e-09	3.08472e-11	348.17	0.872791	6.64247	LOC139193658	GeneID:139193658	NC_091677.1	14041628	14042922	+	1295	2091.43	730.219	1001.13	35.6815	27.5456	3.68465
LOC103413377	vicilin Jug r 6.0101-like	protein_coding	5.79663	6.2755e-07	1.23543e-08	139.592	1.01789	5.69476	LOC103413377	GeneID:103413377	NC_091663.1	34710525	34712953	-	2429	615.582	730.219	301.282	8.65006	19.368	0
LOC103434373	probable WRKY transcription factor 2	protein_coding	5.79648	0.000440264	3.50767e-05	103.289	1.40089	4.13772	LOC103434373	GeneID:103434373	NC_091664.1	31300032	31303688	-	3657	904.055	125.666	185.163	12.4345	8.608	0
LOC103443181	uncharacterized LOC103443181	protein_coding	5.79614	0.000341783	2.56166e-05	222.344	1.37698	4.2093	LOC103443181	GeneID:103443181	NC_091669.1	11458797	11459452	-	656	1146.17	747.2	633.947	22.1658	18.9376	3.68465
LOC114827256	uncharacterized LOC114827256	protein_coding	5.79437	0.000119424	7.23035e-06	145.392	1.29143	4.48679	LOC114827256	GeneID:114827256	NC_091670.1	7261113	7262324	-	1212	1189.95	278.502	238.515	19.4626	10.3296	0
LOC103453760	IQ domain-containing protein IQM6	protein_coding	5.79166	4.26314e-05	2.10468e-06	99.5855	1.22107	4.7431	LOC103453760	GeneID:103453760	NC_091674.1	4951321	4955485	+	4165	458.467	353.222	244.791	8.10943	9.8992	0
LOC139192883	uncharacterized LOC139192883	lncRNA	5.79084	0.000602684	5.12914e-05	78.0626	1.42996	4.04966	LOC139192883	GeneID:139192883	NC_091676.1	7503815	7505407	-	1593	540.888	149.44	225.961	5.40629	10.3296	0
LOC103442127	uncharacterized LOC103442127	protein_coding	5.78903	1.87377e-05	7.67706e-07	81.6665	1.17106	4.9434	LOC103442127	GeneID:103442127	NC_091675.1	2838380	2870455	+	32076	528.009	156.233	263.621	2.16252	13.7728	0
LOC108174410	uncharacterized LOC108174410	lncRNA	5.78801	0.00297269	0.000367682	65.8894	1.62482	3.56226	LOC108174410	GeneID:108174410	NC_091676.1	22494798	22497962	-	3165	388.924	264.917	122.396	13.5157	0	0
LOC103433377	type I inositol polyphosphate 5-phosphatase 8	protein_coding	5.78754	0.00613818	0.000900269	67.1912	1.74325	3.31997	LOC103433377	GeneID:103433377	NC_091664.1	20164820	20172080	+	7261	368.319	210.575	191.439	2.16252	11.1904	0
LOC139192614	PI-PLC X domain-containing protein At5g67130-like	protein_coding	5.78644	3.04556e-07	5.30545e-09	187.126	0.991287	5.8373	LOC139192614	GeneID:139192614	NC_091675.1	25538412	25544774	+	6363	1432.06	298.88	345.218	24.8689	11.1904	0
LOC103445375	dimethylnonatriene synthase-like	protein_coding	5.78545	1.20881e-10	4.90984e-13	325.107	0.800447	7.22777	LOC103445375	GeneID:103445375	NC_091670.1	26842928	26845403	-	2476	1826.14	1270.24	593.148	32.9784	23.2416	9.21163
LOC103407096	uncharacterized LOC103407096	lncRNA	5.78471	0.0014065	0.000145795	42.4327	1.52304	3.79813	LOC103407096	GeneID:103407096	NC_091675.1	21856996	21858331	-	1336	332.26	78.1164	65.9053	8.10943	0	0
LOC103405346	putative polyol transporter 1	protein_coding	5.78236	0.00451958	0.000614521	49.1039	1.68822	3.42512	LOC103405346	GeneID:103405346	NC_091665.1	13268234	13270947	-	2714	87.5723	88.3055	386.017	9.73132	0	0
LOC108172073	uncharacterized LOC108172073	lncRNA	5.78145	1.8226e-11	5.05941e-14	142.693	0.76775	7.53038	LOC108172073	GeneID:108172073	NC_091667.1	2627879	2629152	+	1274	772.697	570.589	338.942	17.3001	8.1776	3.68465
LOC108174036	uncharacterized LOC108174036	lncRNA	5.77923	0.0193962	0.00382554	13.8549	1.99821	2.8922	LOC108174036	GeneID:108174036	NC_091669.1	7592143	7594379	+	2237	61.8157	37.36	43.9369	0.540629	1.7216	0
LOC114822707	kinesin-like protein NACK2	protein_coding	5.778	7.31356e-05	3.97043e-06	167.594	1.25257	4.61292	LOC114822707	GeneID:114822707	NC_091662.1	7880363	7885730	+	5368	656.792	957.775	338.942	19.4626	15.064	0
LOC103437730	uncharacterized LOC103437730	protein_coding	5.77673	0.0103399	0.0017327	42.3765	1.84407	3.13259	LOC103437730	GeneID:103437730	NC_091666.1	30419687	30422787	+	3101	419.832	50.9455	25.1068	8.65006	0	0
LOC103445517	uncharacterized LOC103445517	protein_coding	5.77619	2.3986e-08	2.72233e-10	637.81	0.914849	6.31382	LOC103445517	GeneID:103445517	NC_091670.1	25769073	25781316	-	12244	4061.81	1874.79	1496.99	37.844	95.5488	0
LOC103438617	nudix hydrolase 16, mitochondrial	protein_coding	5.77445	6.1324e-05	3.21499e-06	101.263	1.24006	4.65658	LOC103438617	GeneID:103438617	NC_091667.1	4179894	4184270	-	4377	613.006	448.32	34.5218	8.65006	10.3296	0
LOC114826875	early nodulin-like protein 21	protein_coding	5.77179	0.00183236	0.000203001	30.6703	1.55354	3.71525	LOC114826875	GeneID:114826875	NC_091669.1	1135071	1136375	-	1305	247.263	64.5309	50.2136	2.16252	3.8736	0
LOC114819568	uncharacterized LOC114819568	protein_coding	5.76634	1.36145e-05	5.27665e-07	38.4032	1.1496	5.01597	LOC114819568	GeneID:114819568	NC_091671.1	18147943	18150186	-	2244	239.536	156.233	56.4903	2.70314	3.4432	1.84233
LOC139189086	U6atac minor spliceosomal RNA	snRNA	5.76491	0.0001981	1.32633e-05	162.141	1.32353	4.35571	LOC139189086	GeneID:139189086	NC_091670.1	3673073	3673188	-	116	1187.38	407.564	282.451	14.597	18.9376	0
LOC139192579	uncharacterized LOC139192579	protein_coding	5.76377	0.00605257	0.000883671	40.2114	1.73338	3.32516	LOC139192579	GeneID:139192579	NC_091675.1	21892693	21903419	+	10727	190.598	237.746	40.7985	1.62189	6.456	0
PIN10	probable auxin efflux carrier component 1c	protein_coding	5.76153	7.12416e-05	3.84758e-06	309.668	1.24723	4.61945	PIN10	GeneID:103438082	NC_091666.1	34398164	34401837	-	3674	2081.13	536.626	790.864	30.2752	31.4192	0
LOC139192949	uncharacterized LOC139192949	protein_coding	5.75667	0.0028745	0.000353113	28.5754	1.61123	3.57285	LOC139192949	GeneID:139192949	NC_091676.1	16443762	16449849	+	6088	198.325	44.1528	84.7354	1.62189	3.8736	0
LOC139192272	uncharacterized LOC139192272	lncRNA	5.75565	0.0161838	0.00304535	38.0239	1.94243	2.96312	LOC139192272	GeneID:139192272	NC_091675.1	15812092	15812916	+	825	185.447	186.8	72.182	0	7.7472	0
LOC103426011	glucan endo-1,3-beta-glucosidase, basic isoform-like	protein_coding	5.75471	0.0352028	0.00829508	25.6548	2.17997	2.63982	LOC103426011	GeneID:103426011	NC_091672.1	9742517	9744307	-	1791	218.931	57.7382	21.9684	0	5.1648	0
LOC103443368	protein STRUBBELIG-RECEPTOR FAMILY 5-like	protein_coding	5.7516	9.27485e-05	5.28418e-06	139.054	1.2632	4.55318	LOC103443368	GeneID:103443368	NC_091669.1	13374571	13379642	-	5072	960.719	302.277	229.1	10.2719	16.3552	0
LOC103425793	uncharacterized LOC103425793	protein_coding	5.75157	1.10506e-06	2.4069e-08	372.727	1.03077	5.57988	LOC103425793	GeneID:103425793	NC_091662.1	11930539	11933785	-	3247	2588.53	557.004	1173.74	41.0878	37.4448	0
LOC139192929	uncharacterized LOC139192929	lncRNA	5.75005	0.000167413	1.08298e-05	125.148	1.30686	4.3999	LOC139192929	GeneID:139192929	NC_091676.1	21731627	21732350	+	724	806.18	512.851	125.534	17.3001	8.608	0
LOC114820707	uncharacterized LOC114820707	lncRNA	5.74988	0.00742168	0.00113311	63.469	1.76637	3.2552	LOC114820707	GeneID:114820707	NC_091673.1	21180553	21182912	+	2360	350.289	278.502	94.1505	12.9751	0	0
LOC103425541	glycerophosphodiester phosphodiesterase GDPD2-like	protein_coding	5.74314	0.0353074	0.00833587	33.8084	2.17695	2.63815	LOC103425541	GeneID:103425541	NC_091676.1	8983157	8985252	+	2096	262.717	47.5491	31.3835	2.16252	3.8736	0
LOC114827561	uncharacterized LOC114827561	lncRNA	5.74181	0.0264317	0.00573976	19.1302	2.07864	2.76229	LOC114827561	GeneID:114827561	NC_091670.1	12263925	12273983	-	10059	115.904	54.3419	47.0752	3.7844	0	0
LOC103416547	probable nucleoredoxin 1	protein_coding	5.74133	9.65682e-07	2.04952e-08	81.194	1.02382	5.60777	LOC103416547	GeneID:103416547	NC_091676.1	6478081	6480155	+	2075	311.654	319.258	260.483	2.70314	12.4816	0
LOC103450960	transcription factor bHLH94-like	protein_coding	5.74111	1.85632e-05	7.58602e-07	94.0272	1.16082	4.94573	LOC103450960	GeneID:103450960	NC_091672.1	28826697	28828409	+	1713	342.562	638.517	81.5971	14.0564	4.7344	0
LOC139189972	uncharacterized LOC139189972	lncRNA	5.73994	0.0327428	0.00758427	25.6602	2.14976	2.67004	LOC139189972	GeneID:139189972	NC_091672.1	24990077	24992630	+	2554	56.6644	98.4946	141.226	0	5.1648	0
LOC103410051	cytochrome P450 77A3-like	protein_coding	5.7364	2.50862e-06	6.61113e-08	544.427	1.06201	5.40143	LOC103410051	GeneID:103410051	NC_091667.1	6377343	6379492	-	2150	2634.9	1891.78	919.536	97.3132	3.4432	0
LOC114826356	uncharacterized LOC114826356	lncRNA	5.73561	5.90761e-07	1.14586e-08	390.599	1.00491	5.70759	LOC114826356	GeneID:114826356	NC_091668.1	15499595	15501706	+	2112	1697.36	2027.63	863.046	29.194	55.0912	0
LOC139197405	uncharacterized LOC139197405	lncRNA	5.73448	0.0464503	0.0119721	20.9149	2.28196	2.51297	LOC139197405	GeneID:139197405	NC_091667.1	21206534	21207873	-	1340	180.296	47.5491	18.8301	0	4.304	0
LOC114826620	uncharacterized LOC114826620	lncRNA	5.73447	0.0445608	0.0113222	27.1978	2.26427	2.53259	LOC114826620	GeneID:114826620	NC_091668.1	26672048	26673721	-	1674	270.444	0	50.2136	2.70314	3.0128	0
LOC103420113	inactive TPR repeat-containing thioredoxin TTL3-like	protein_coding	5.73394	4.28211e-06	1.25037e-07	88.5454	1.08475	5.28597	LOC103420113	GeneID:103420113	NC_091675.1	34142984	34146169	+	3186	520.282	376.997	144.364	11.8938	6.456	0
LOC103430257	ABC transporter G family member STR2-like	protein_coding	5.73152	1.75277e-07	2.79616e-09	138.803	0.964393	5.94314	LOC103430257	GeneID:103430257	NC_091675.1	30203194	30206524	+	3331	687.7	557.004	386.017	24.8689	4.304	0
LOC108174853	uncharacterized LOC108174853	lncRNA	5.72977	0.029829	0.00672066	163.429	2.11401	2.71038	LOC108174853	GeneID:108174853	NC_091668.1	12609282	12612234	-	2953	1166.77	343.033	411.124	8.65006	27.1152	0
LOC139196022	stromal 70 kDa heat shock-related protein, chloroplastic-like	protein_coding	5.72709	1.63592e-05	6.58761e-07	53.9365	1.1516	4.97314	LOC139196022	GeneID:139196022	NC_091665.1	6416887	6418352	+	1466	218.931	281.898	134.949	2.70314	8.1776	0
LOC139187485	uncharacterized LOC139187485	protein_coding	5.72544	0.0216056	0.0044192	28.1561	2.01134	2.84658	LOC139187485	GeneID:139187485	NC_091672.1	8484481	8492593	+	8113	123.631	139.251	69.0437	5.94692	0	0
LOC114821712	uncharacterized LOC114821712	protein_coding	5.72342	8.76099e-05	4.93785e-06	226.478	1.2531	4.56741	LOC114821712	GeneID:114821712	NC_091675.1	3498816	3502284	+	3469	1156.47	794.75	677.883	25.4096	23.2416	0
LOC114826886	uncharacterized LOC114826886	protein_coding	5.72264	0.00666472	0.000996699	16.3797	1.73863	3.29146	LOC114826886	GeneID:114826886	NC_091669.1	1347490	1350095	+	2606	92.7236	61.1346	34.5218	0.540629	2.5824	0
LOC103439229	UDP-glucuronate:xylan alpha-glucuronosyltransferase 2	protein_coding	5.71934	5.48527e-07	1.04916e-08	374.313	0.999432	5.72258	LOC103439229	GeneID:103439229	NC_091668.1	8051389	8054782	+	3394	2634.9	818.524	844.216	32.4377	47.344	0
LOC103417215	serine/threonine-protein kinase Nek5-like	protein_coding	5.71695	0.0030776	0.000384119	33.6278	1.61006	3.55076	LOC103417215	GeneID:103417215	NC_091663.1	16838123	16844445	+	6323	182.872	64.5309	18.8301	1.08126	3.4432	0
LOC139191618	uncharacterized LOC139191618	lncRNA	5.71389	0.00200748	0.000227137	24.4469	1.54984	3.68675	LOC139191618	GeneID:139191618	NC_091674.1	17601206	17602146	+	941	131.358	95.0982	59.6286	0.540629	4.304	0
LOC139197154	uncharacterized LOC139197154	protein_coding	5.71383	0.025286	0.00540211	13.4883	2.05384	2.78202	LOC139197154	GeneID:139197154	NC_091666.1	511624	514327	-	2704	128.783	20.3782	9.41505	0.540629	2.152	0
LOC103434104	LOB domain-containing protein 1-like	protein_coding	5.71314	0.00690041	0.00103898	78.7202	1.74194	3.27975	LOC103434104	GeneID:103434104	NC_091671.1	11269127	11270950	+	1824	654.216	156.233	91.0121	3.24377	13.3424	0
LOC103425458	nuclear transport factor 2-like	protein_coding	5.71053	0.000124234	7.56521e-06	197.101	1.27549	4.47713	LOC103425458	GeneID:103425458	NC_091676.1	4336656	4340140	+	3485	1506.76	455.113	354.633	2.16252	40.888	0
LOC103434893	protein MALE DISCOVERER 1-like	protein_coding	5.7103	1.10129e-06	2.3915e-08	84.1353	1.02317	5.58099	LOC103434893	GeneID:103434893	NC_091665.1	42023362	42028820	-	5459	669.67	176.611	84.7354	6.48755	9.8992	0
LOC114825962	ATP-dependent DNA helicase Q-like 4A	protein_coding	5.71011	0.0289516	0.00645153	28.0257	2.0963	2.7239	LOC114825962	GeneID:114825962	NC_091667.1	5184398	5189090	+	4693	203.477	57.7382	65.9053	5.94692	0	0
LOC114822012	homeobox-leucine zipper protein ATHB-15-like	protein_coding	5.70934	0.000395377	3.09255e-05	108.96	1.37028	4.16654	LOC114822012	GeneID:114822012	NC_091676.1	26965367	26971023	-	5657	734.062	332.844	185.163	18.3814	4.7344	0
LOC139188484	protein kinase STUNTED-like	protein_coding	5.7058	4.21936e-08	5.3374e-10	236.029	0.918979	6.20885	LOC139188484	GeneID:139188484	NC_091670.1	22333899	22338138	+	4240	1437.22	917.019	386.017	15.1376	35.2928	0
LOC114824354	uncharacterized LOC114824354	protein_coding	5.70531	0.0425092	0.0106516	30.0975	2.23394	2.55393	LOC114824354	GeneID:114824354	NC_091664.1	11207580	11212605	-	5026	301.352	0	53.3519	2.16252	4.304	0
LOC103452061	probable pectate lyase 5	protein_coding	5.70247	0.000206388	1.39748e-05	68.7322	1.31264	4.34426	LOC103452061	GeneID:103452061	NC_091673.1	7300825	7302982	-	2158	509.98	118.873	125.534	5.40629	8.1776	0
LOC103435468	late embryogenesis abundant protein 7-like	protein_coding	5.69757	0.0373145	0.00893299	37.044	2.17913	2.61461	LOC103435468	GeneID:103435468	NC_091669.1	24856107	24857460	-	1354	172.569	190.196	59.6286	0	7.7472	0
LOC103449065	uncharacterized LOC103449065	protein_coding	5.6969	1.15393e-07	1.73136e-09	102.17	0.946142	6.02119	LOC103449065	GeneID:103449065	NC_091668.1	3688293	3699096	+	10804	576.947	332.844	282.451	4.86566	16.3552	0
LOC103449798	CASP-like protein 5C1	protein_coding	5.69625	0.0143895	0.00262822	48.8023	1.89359	3.00817	LOC103449798	GeneID:103449798	NC_091670.1	12061740	12063788	-	2049	430.134	30.5673	56.4903	0	9.4688	0
LOC103442538	uncharacterized LOC103442538	protein_coding	5.69518	0.00020524	1.38827e-05	97.3416	1.31053	4.34571	LOC103442538	GeneID:103442538	NC_091669.1	6385843	6389239	+	3397	754.667	203.782	122.396	13.5157	6.456	0
LOC108173752	uncharacterized LOC108173752	lncRNA	5.69198	6.71951e-06	2.20005e-07	133.194	1.0985	5.18159	LOC108173752	GeneID:108173752	NC_091665.1	2092502	2093655	-	1154	370.894	1015.51	178.886	12.9751	15.9248	0
LOC103449254	zinc finger protein GAI-ASSOCIATED FACTOR 1-like	protein_coding	5.69072	0.000470401	3.80665e-05	56.211	1.38161	4.11891	LOC103449254	GeneID:103449254	NC_091671.1	39939848	39943267	-	3420	350.289	227.557	84.7354	1.62189	10.3296	0
LOC103411181	uncharacterized LOC103411181	protein_coding	5.69013	0.00956075	0.00156729	45.7368	1.79958	3.16193	LOC103411181	GeneID:103411181	NC_091667.1	1300715	1301649	+	935	321.957	115.476	87.8738	7.5688	2.152	0
LOC103446274	protein NRT1/ PTR FAMILY 4.5-like	protein_coding	5.6883	1.50456e-06	3.4734e-08	87.6139	1.03129	5.51573	LOC103446274	GeneID:103446274	NC_091670.1	38170323	38173531	-	3209	561.493	200.386	269.898	11.3532	7.3168	0
LOC139196386	uncharacterized LOC139196386	lncRNA	5.68721	0.00601561	0.000875951	12.2209	1.7091	3.32761	LOC139196386	GeneID:139196386	NC_091661.1	1856760	1857967	+	1208	82.421	33.9637	25.1068	1.08126	1.2912	0
LOC114822217	uncharacterized LOC114822217	lncRNA	5.68695	2.77054e-05	1.25487e-06	74.9384	1.17335	4.84677	LOC114822217	GeneID:114822217	NC_091676.1	8101051	8105067	+	4017	592.401	71.3237	147.502	6.48755	8.1776	0
LOC103419013	uncharacterized LOC103419013	protein_coding	5.68628	0.00945039	0.00154512	45.3421	1.796	3.16607	LOC103419013	GeneID:103419013	NC_091663.1	28789384	28792167	+	2784	38.6348	0	116.119	0	2.5824	0
LOC139189909	uncharacterized LOC139189909	lncRNA	5.68577	0.0429904	0.010819	20.0359	2.23103	2.54849	LOC139189909	GeneID:139189909	NC_091662.1	30392995	30393282	+	288	30.9079	98.4946	106.704	4.32503	0	0
LOC103446410	uncharacterized LOC103446410	protein_coding	5.68342	3.61612e-06	1.02541e-07	203.014	1.06788	5.32216	LOC103446410	GeneID:103446410	NC_091662.1	111530	119501	+	7972	1537.67	563.797	285.59	24.3283	20.6592	0
LOC114825583	uncharacterized LOC114825583	lncRNA	5.68312	2.03085e-06	5.10227e-08	118.011	1.04321	5.44771	LOC114825583	GeneID:114825583	NC_091666.1	585352	591626	+	6275	713.457	421.149	254.206	20.5439	5.1648	0
LOC103430052	abscisic-aldehyde oxidase-like	protein_coding	5.67989	8.32387e-06	2.91317e-07	92.2169	1.10741	5.12898	LOC103430052	GeneID:103430052	NC_091671.1	20557900	20568363	-	10464	553.766	166.422	203.993	15.6782	1.2912	0
LOC103435566	BAHD acyltransferase At5g47980-like	protein_coding	5.67893	0.011388	0.00196276	58.4898	1.83439	3.09581	LOC103435566	GeneID:103435566	NC_091669.1	33012043	33013590	-	1548	525.434	95.0982	50.2136	9.19069	3.4432	0
LOC103436872	serine/threonine-protein kinase BSK2	protein_coding	5.67833	3.50277e-06	9.8465e-08	185.046	1.06545	5.32953	LOC103436872	GeneID:103436872	NC_091666.1	3733793	3739463	+	5671	1079.2	655.499	345.218	21.0845	18.0768	0
LOC103442208	probable xyloglucan galactosyltransferase GT19	protein_coding	5.67564	1.17335e-07	1.77287e-09	534.97	0.943211	6.01736	LOC103442208	GeneID:103442208	NC_091669.1	1322895	1324615	-	1721	2511.26	2245	1405.98	75.1474	43.4704	0
LOC103408982	protein BREAST CANCER SUSCEPTIBILITY 1 homolog	protein_coding	5.67112	7.77617e-05	4.24617e-06	57.1428	1.23313	4.59895	LOC103408982	GeneID:103408982	NC_091665.1	39987098	39992663	-	5566	386.348	54.3419	219.684	3.7844	8.1776	0
LOC103439403	uncharacterized LOC103439403	protein_coding	5.67077	0.00904963	0.00146052	18.841	1.78191	3.18242	LOC103439403	GeneID:103439403	NC_091666.1	23079414	23084181	+	4768	7.72697	13.5855	0	0	0	0
LOC103414010	uncharacterized LOC103414010	protein_coding	5.67005	0.0205974	0.00415146	28.5389	1.9781	2.86642	LOC103414010	GeneID:103414010	NC_091672.1	31019650	31023307	+	3658	100.451	0	191.439	5.40629	0	0
LOC103432493	probable indole-3-pyruvate monooxygenase YUCCA10	protein_coding	5.66652	0.000116272	7.0109e-06	107.543	1.26109	4.49336	LOC103432493	GeneID:103432493	NC_091663.1	36092816	36094605	-	1790	504.828	254.727	480.167	15.6782	7.7472	0
LOC103446981	probable serine/threonine-protein kinase PBL16	protein_coding	5.66187	7.93887e-05	4.35733e-06	163.777	1.23256	4.59357	LOC103446981	GeneID:103446981	NC_091671.1	243968	247973	+	4006	1311.01	295.484	178.886	26.4908	7.7472	0
LOC103420532	probable aquaporin NIP5-1	protein_coding	5.66179	0.0004112	3.22865e-05	214.755	1.36209	4.15671	LOC103420532	GeneID:103420532	NC_091666.1	25821368	25826697	+	5330	1586.6	465.302	420.539	23.7877	24.1024	0
LOC139192023	uncharacterized LOC139192023	protein_coding	5.65717	9.13947e-08	1.32633e-09	216.64	0.932884	6.06417	LOC139192023	GeneID:139192023	NC_091675.1	2584348	2592640	+	8293	906.631	1164.95	473.891	27.0314	21.52	0
LOC103419668	internal alternative NAD(P)H-ubiquinone oxidoreductase A1, mitochondrial-like	protein_coding	5.657	0.0166011	0.00314009	37.5523	1.91524	2.95368	LOC103419668	GeneID:103419668	NC_091665.1	43958552	43962219	-	3668	298.776	47.5491	47.0752	0	7.3168	0
LOC139190013	uncharacterized LOC139190013	lncRNA	5.64937	3.54718e-07	6.32988e-09	232.662	0.972721	5.8078	LOC139190013	GeneID:139190013	NC_091672.1	28948294	28949011	-	718	1143.59	1066.46	520.966	30.2752	22.3808	0
LOC114821789	uncharacterized LOC114821789	protein_coding	5.6488	0.00140222	0.000145302	79.8939	1.48693	3.79896	LOC114821789	GeneID:114821789	NC_091675.1	5720890	5722973	+	2084	484.223	302.277	144.364	7.02818	10.76	0
LOC103435961	B3 domain-containing transcription factor ABI3-like	protein_coding	5.64746	0.0333675	0.00776414	518.681	2.12138	2.66216	LOC103435961	GeneID:103435961	NC_091665.1	30214395	30218763	-	4369	3113.97	1671.01	1296.14	56.766	64.1296	0
LOC103455503	synaptotagmin-5-like	protein_coding	5.64725	0.000276379	1.97629e-05	99.0618	1.3233	4.26755	LOC103455503	GeneID:103455503	NC_091674.1	29963158	29968869	-	5712	667.095	30.5673	360.91	5.94692	14.2032	0
LOC103434756	uncharacterized LOC103434756	lncRNA	5.6469	0.0375257	0.00899277	20.5444	2.16163	2.61233	LOC103434756	GeneID:103434756	NC_091665.1	43610533	43612632	-	2100	0	84.9091	62.767	2.70314	0	0
LOC114823980	WAT1-related protein At3g30340-like	protein_coding	5.64415	0.00141847	0.000147385	31.5011	1.48709	3.79544	LOC114823980	GeneID:114823980	NC_091661.1	21200524	21203228	-	2705	193.174	115.476	59.6286	1.08126	5.5952	0
LOC103441054	casein kinase II subunit alpha-2-like	protein_coding	5.64411	3.64559e-06	1.03633e-07	291.981	1.06088	5.32024	LOC103441054	GeneID:103441054	NC_091668.1	6804387	6809764	+	5378	1936.89	950.982	458.199	33.519	31.8496	0
LOC103415510	probable polyamine transporter At3g13620	protein_coding	5.64205	0.0258172	0.00555825	21.7817	2.03481	2.77276	LOC103415510	GeneID:103415510	NC_091663.1	556397	558025	-	1629	56.6644	125.666	65.9053	3.7844	0.8608	0
LOC103433458	NADPH-dependent aldo-keto reductase, chloroplastic-like	protein_coding	5.63659	7.66992e-06	2.60614e-07	199.372	1.0945	5.14991	LOC103433458	GeneID:103433458	NC_091664.1	21861739	21869501	+	7763	1432.06	546.815	307.558	13.5157	17.6464	14.7386
LOC139198341	uncharacterized LOC139198341	lncRNA	5.63577	0.00967581	0.00159116	28.0196	1.78487	3.15752	LOC139198341	GeneID:139198341	NC_091668.1	21499781	21506093	+	6313	131.358	183.404	12.5534	4.86566	1.2912	0
LOC103446055	protein argonaute 2-like	protein_coding	5.63448	2.40274e-05	1.04606e-06	93.8058	1.15395	4.88277	LOC103446055	GeneID:103446055	NC_091670.1	35287029	35291408	+	4380	314.23	370.204	310.697	10.2719	8.608	0
LOC139198315	uncharacterized LOC139198315	lncRNA	5.6316	7.33892e-10	4.35812e-12	326.565	0.813222	6.92505	LOC139198315	GeneID:139198315	NC_091668.1	10950959	10955135	+	4177	1887.96	876.262	944.643	35.6815	36.584	0
LOC103451109	probable serine/threonine-protein kinase PBL25	protein_coding	5.63126	7.68096e-05	4.18338e-06	96.1624	1.22364	4.60206	LOC103451109	GeneID:103451109	NC_091672.1	31067215	31070370	-	3156	703.154	241.142	172.609	10.2719	11.1904	0
LOC103411260	zinc finger protein CONSTANS-LIKE 2-like	protein_coding	5.63094	0.0229713	0.00478411	41.6452	1.99592	2.82122	LOC103411260	GeneID:103411260	NC_091669.1	6873557	6874729	-	1173	41.2105	0	269.898	5.94692	0	0
LOC114825230	zinc finger protein ZAT3-like	protein_coding	5.6286	0.000903786	8.47607e-05	35.7344	1.43202	3.93052	LOC114825230	GeneID:114825230	NC_091665.1	26336987	26338477	-	1491	224.082	13.5855	138.087	2.16252	4.7344	0
LOC103408191	stearoyl-[acyl-carrier-protein] 9-desaturase 6, chloroplastic-like	protein_coding	5.62756	8.64176e-05	4.84636e-06	318.238	1.23106	4.57133	LOC103408191	GeneID:103408191	NC_091670.1	1945322	1946901	+	1580	2534.44	641.913	379.74	41.0878	29.6976	0
LOC139198288	uncharacterized LOC139198288	lncRNA	5.62469	0.0308782	0.00701239	26.2007	2.08611	2.69626	LOC139198288	GeneID:139198288	NC_091668.1	5527576	5528449	-	874	175.145	61.1346	72.182	5.94692	0	0
TRNAL-CAA_6	transfer RNA leucine (anticodon CAA)	tRNA	5.62382	0.013992	0.00254087	53.1381	1.86316	3.01843	TRNAL-CAA	GeneID:108174943	NC_091667.1	34504042	34504125	-	84	257.566	115.476	247.93	0	12.0512	0
LOC139192214	uncharacterized LOC139192214	lncRNA	5.62077	1.03764e-05	3.76276e-07	152.434	1.10632	5.08058	LOC139192214	GeneID:139192214	NC_091675.1	40243776	40248389	-	4614	708.305	703.048	376.602	12.9751	21.9504	0
LOC103401050	uncharacterized LOC103401050	lncRNA	5.61852	0.00251474	0.000298757	39.4365	1.55363	3.61638	LOC103401050	GeneID:103401050	NC_091675.1	19543095	19544113	+	1019	74.694	118.873	122.396	5.94692	0	0
LOC108175062	uncharacterized LOC108175062	protein_coding	5.61452	1.90758e-05	7.88011e-07	138.092	1.13693	4.93831	LOC108175062	GeneID:108175062	NC_091675.1	31996259	31998985	+	2727	945.265	278.502	348.357	2.70314	27.976	0
LOC103454979	uncharacterized LOC103454979	protein_coding	5.6135	3.24678e-05	1.53218e-06	356.842	1.16778	4.80699	LOC103454979	GeneID:103454979	NC_091674.1	24329904	24335920	+	6017	2884.73	519.644	709.267	48.6566	28.8368	5.52698
LOC103415032	ATP-dependent RNA helicase FAL1-like	protein_coding	5.61293	7.10589e-13	1.27341e-15	435.448	0.701867	7.99714	LOC103415032	GeneID:103415032	NC_091674.1	8851121	8870749	-	19629	3065.03	1049.48	837.939	48.116	24.9632	27.6349
LOC139194954	uncharacterized LOC139194954	protein_coding	5.61178	0.00120654	0.000121421	50.0304	1.46017	3.84324	LOC139194954	GeneID:139194954	NC_091664.1	6297563	6300765	+	3203	450.74	44.1528	94.1505	4.86566	6.456	0
LOC103451930	aldehyde oxidase GLOX1-like	protein_coding	5.61133	6.51776e-05	3.45367e-06	180.595	1.20887	4.64181	LOC103451930	GeneID:103451930	NC_091673.1	5819800	5821811	-	2012	579.522	183.404	222.823	9.19069	9.8992	0
LOC103409386	protein BEARSKIN2-like	protein_coding	5.61128	0.0213736	0.00435864	42.1916	1.9682	2.85097	LOC103409386	GeneID:103409386	NC_091665.1	994938	997722	+	2785	301.352	146.044	31.3835	5.94692	3.4432	0
LOC103427108	uncharacterized LOC103427108	lncRNA	5.61115	0.0289092	0.00643854	40.4653	2.05946	2.72457	LOC103427108	GeneID:103427108	NC_091675.1	53127447	53129554	+	2108	229.233	27.1709	203.993	8.65006	0.4304	0
LOC103419974	uncharacterized LOC103419974	lncRNA	5.61102	0.00543824	0.000770095	49.7695	1.6683	3.36333	LOC103419974	GeneID:103419974	NC_091665.1	27666777	27670422	+	3646	329.684	125.666	122.396	2.16252	9.0384	0
LOC103438320	thermospermine synthase ACAULIS5-like	protein_coding	5.61051	5.14781e-08	6.67308e-10	369.695	0.908783	6.17365	LOC103438320	GeneID:103438320	NC_091676.1	15916566	15919562	-	2997	1926.59	1616.67	759.481	50.2785	35.7232	0
LOC103446368	NAC domain-containing protein 73	protein_coding	5.60772	0.000351126	2.66253e-05	174.25	1.33499	4.20056	LOC103446368	GeneID:103446368	NC_091670.1	39494660	39497573	-	2914	1305.86	390.582	291.867	17.8408	21.9504	0
LOC114820055	beta-glucosidase 12-like	protein_coding	5.60689	0.0060589	0.000885235	44.2326	1.68645	3.32467	LOC114820055	GeneID:114820055	NC_091672.1	27863036	27866521	-	3486	234.385	166.422	112.981	9.19069	0.8608	0
LOC103406883	very-long-chain aldehyde decarbonylase CER1-like	protein_coding	5.60605	0.022958	0.0047773	35.7489	1.98678	2.82168	LOC103406883	GeneID:103406883	NC_091662.1	27314347	27320808	+	6462	226.658	159.629	34.5218	0	8.1776	0
LOC103448331	uncharacterized LOC103448331	lncRNA	5.60514	0.0471794	0.0122246	14.8059	2.23705	2.50559	LOC103448331	GeneID:103448331	NC_091671.1	28190851	28192445	-	1595	18.0296	105.287	43.9369	0.540629	2.5824	0
LOC103414170	bidirectional sugar transporter NEC1-like	protein_coding	5.60499	0.00311466	0.000390148	77.2135	1.58036	3.54666	LOC103414170	GeneID:103414170	NC_091672.1	31051056	31052908	-	1853	504.828	309.069	84.7354	9.19069	8.608	0
LOC139195958	uncharacterized LOC139195958	lncRNA	5.60472	0.0346356	0.00812615	21.4434	2.11756	2.64678	LOC139195958	GeneID:139195958	NC_091665.1	33910504	33911110	-	607	162.266	47.5491	40.7985	4.86566	0	0
LOC139198159	uncharacterized LOC139198159	lncRNA	5.60373	0.0145335	0.00266167	26.1578	1.86522	3.00433	LOC139198159	GeneID:139198159	NC_091661.1	28223207	28223596	-	390	128.783	115.476	62.767	5.94692	0	0
LOC139189273	uncharacterized LOC139189273	lncRNA	5.60217	0.0423917	0.0106132	244.992	2.19247	2.55518	LOC139189273	GeneID:139189273	NC_091671.1	3675496	3676658	+	1163	1341.92	801.542	699.852	31.8971	26.2544	0
LOC139197004	uncharacterized LOC139197004	lncRNA	5.60072	0.000629324	5.39787e-05	30.0152	1.38711	4.0377	LOC139197004	GeneID:139197004	NC_091666.1	10774904	10778083	-	3180	144.237	112.08	97.2888	2.70314	3.8736	0
LOC103432868	abscisic acid receptor PYL4	protein_coding	5.59784	3.6124e-18	1.26934e-21	470.506	0.586025	9.55223	LOC103432868	GeneID:103432868	NC_091667.1	30564193	30565233	-	1041	2560.2	964.568	1321.25	57.3067	14.6336	27.6349
LOC139190184	uncharacterized LOC139190184	protein_coding	5.59636	0.0113675	0.0019575	20.4417	1.80726	3.09661	LOC139190184	GeneID:139190184	NC_091672.1	8474018	8477981	+	3964	157.115	27.1709	56.4903	1.08126	3.4432	0
LOC139195956	uncharacterized LOC139195956	lncRNA	5.59306	0.0225803	0.00467569	57.5257	1.97735	2.82857	LOC139195956	GeneID:139195956	NC_091665.1	33342841	33343407	-	567	517.707	13.5855	119.257	7.02818	6.0256	0
LOC103416719	uncharacterized LOC103416719	lncRNA	5.59254	2.36642e-07	3.98298e-09	419.19	0.950321	5.8849	LOC103416719	GeneID:103416719	NC_091676.1	11840201	11846275	+	6075	2397.94	1365.34	1098.42	60.5504	38.3056	0
LOC103455352	gibberellin-regulated protein 6	protein_coding	5.59057	0.00579714	0.000836399	98.6124	1.67359	3.34046	LOC103455352	GeneID:103455352	NC_091674.1	28136906	28138105	+	1200	51.5131	23.7746	178.886	4.86566	0	0
LOC139196687	uncharacterized LOC139196687	lncRNA	5.59045	0.0180496	0.00349525	66.7061	1.91424	2.92045	LOC139196687	GeneID:139196687	NC_091666.1	18743021	18750318	+	7298	327.108	166.422	257.345	2.16252	12.912	0
LOC103445590	BRCA1-associated RING domain protein 1	protein_coding	5.5901	0.00889443	0.0014268	403.453	1.75284	3.18917	LOC103445590	GeneID:103445590	NC_091670.1	29427565	29433472	-	5908	2640.05	1080.04	960.335	55.6848	40.888	0
LOC103441893	disease resistance protein RPV1-like	protein_coding	5.58985	0.00045222	3.62615e-05	88.3605	1.35344	4.13009	LOC103441893	GeneID:103441893	NC_091668.1	29148366	29178879	-	30514	494.526	397.375	37.6602	12.4345	6.0256	0
LOC114821756	uncharacterized LOC114821756	protein_coding	5.58949	0.00219573	0.00025322	102.233	1.52761	3.65898	LOC114821756	GeneID:114821756	NC_091675.1	37036813	37038837	-	2025	643.914	190.196	301.282	15.1376	7.7472	0
LOC103418493	protein ETHYLENE INSENSITIVE 3-like	protein_coding	5.58846	0.0241146	0.00508662	34.7757	1.99481	2.8015	LOC103418493	GeneID:103418493	NC_091662.1	32205087	32208710	-	3624	190.598	95.0982	91.0121	4.86566	2.5824	0
LOC103401357	uncharacterized LOC103401357	protein_coding	5.58815	0.000483159	3.92687e-05	47.5524	1.35907	4.11174	LOC103401357	GeneID:103401357	NC_091675.1	24679062	24683453	-	4392	144.237	91.7019	128.672	1.62189	0	7.3693
LOC103433236	uncharacterized LOC103433236	lncRNA	5.58578	0.0141482	0.00257851	30.1879	1.8533	3.01397	LOC103433236	GeneID:103433236	NC_091673.1	41015352	41021550	+	6199	213.779	40.7564	100.427	0	6.8864	0
LOC114822166	uncharacterized LOC114822166	lncRNA	5.58539	7.00549e-11	2.51084e-13	301.618	0.763205	7.31833	LOC114822166	GeneID:114822166	NC_091676.1	12383086	12386922	+	3837	2351.57	577.382	611.978	21.0845	25.3936	27.6349
LOC103455440	cytochrome P450 78A5	protein_coding	5.58386	0.00559673	0.000797847	40.2711	1.66506	3.35354	LOC103455440	GeneID:103455440	NC_091674.1	28999966	29002406	+	2441	244.687	115.476	103.566	9.19069	0	0
LOC139190627	uncharacterized LOC139190627	protein_coding	5.58147	0.0253012	0.00540714	64.8576	2.00648	2.78172	LOC139190627	GeneID:139190627	NC_091673.1	21896160	21915462	+	19303	564.069	0	100.427	13.5157	0	0
LOC139194467	G2/mitotic-specific cyclin S13-7-like	protein_coding	5.58136	9.51264e-05	5.45509e-06	133.502	1.22762	4.54648	LOC139194467	GeneID:139194467	NC_091663.1	20398000	20400432	+	2433	1061.17	196.989	188.301	16.2189	12.912	0
LOC103443698	triacylglycerol lipase OBL1	protein_coding	5.58124	0.0228362	0.00474546	211.034	1.97648	2.82382	LOC103443698	GeneID:103443698	NC_091669.1	13935023	13943671	-	8649	1074.05	618.139	775.172	43.7909	7.3168	0
MYB32	transcription factor CSA	protein_coding	5.57941	0.000464025	3.74761e-05	69.4515	1.3534	4.12251	MYB32	GeneID:103451808	NC_091673.1	4629596	4632192	+	2597	517.707	254.727	37.6602	7.02818	9.0384	0
LOC139195889	uncharacterized LOC139195889	lncRNA	5.57747	0.00168252	0.000182329	88.449	1.49038	3.74232	LOC139195889	GeneID:139195889	NC_091665.1	10602986	10605215	-	2230	293.625	227.557	508.413	13.5157	7.3168	0
LOC139194186	uncharacterized LOC139194186	lncRNA	5.57508	4.16095e-09	3.40666e-11	621.773	0.841163	6.62783	LOC139194186	GeneID:139194186	NC_091663.1	10094156	10097715	+	3560	4162.26	1311	1763.75	87.5819	46.0528	16.5809
LOC103434852	negative regulator of systemic acquired resistance SNI1	protein_coding	5.57426	0.00746392	0.00114166	78.6218	1.71354	3.25307	LOC103434852	GeneID:103434852	NC_091665.1	42659541	42664562	-	5022	512.555	0	238.515	9.19069	6.0256	0
LOC139188362	uncharacterized LOC139188362	lncRNA	5.57165	0.000596231	5.05326e-05	59.5559	1.37465	4.05315	LOC139188362	GeneID:139188362	NC_091670.1	22026492	22027661	+	1170	388.924	50.9455	244.791	7.5688	6.0256	0
LOC103423727	serine carboxypeptidase-like 51	protein_coding	5.57059	0.00182229	0.00020151	510.153	1.49863	3.71712	LOC103423727	GeneID:103423727	NC_091663.1	12289723	12296402	+	6680	3247.9	1671.01	985.442	69.2005	54.2304	0
LOC139198242	uncharacterized LOC139198242	lncRNA	5.5705	0.0253741	0.00543253	49.8039	2.00363	2.7802	LOC139198242	GeneID:139198242	NC_091668.1	7197064	7198640	+	1577	432.71	27.1709	122.396	11.8938	0	0
LOC114821658	uncharacterized LOC114821658	lncRNA	5.56938	3.18277e-05	1.49526e-06	96.104	1.15743	4.81187	LOC114821658	GeneID:114821658	NC_091675.1	28818389	28820697	-	2309	708.305	50.9455	364.049	17.8408	4.7344	0
LOC103421414	thiamine biosynthetic bifunctional enzyme TH1, chloroplastic-like	protein_coding	5.56487	9.20555e-05	5.22723e-06	54.2236	1.22158	4.55546	LOC103421414	GeneID:103421414	NC_091668.1	29883650	29884922	+	1273	314.23	91.7019	232.238	6.48755	6.0256	0
LOC103454225	uncharacterized LOC103454225	protein_coding	5.56422	0.0391112	0.0095184	32.7576	2.14599	2.59285	LOC103454225	GeneID:103454225	NC_091674.1	3728430	3729140	-	711	280.746	13.5855	91.0121	0	7.7472	0
LOC139194267	uncharacterized LOC139194267	lncRNA	5.56354	0.00083317	7.68816e-05	83.392	1.4071	3.95392	LOC139194267	GeneID:139194267	NC_091663.1	29522177	29523411	+	1235	636.187	37.36	304.42	8.65006	11.1904	0
LOC103443525	leucine-rich repeat extensin-like protein 4	protein_coding	5.56278	0.00211558	0.000241969	97.8849	1.51549	3.67061	LOC103443525	GeneID:103443525	NC_091664.1	152276	154999	-	2724	605.279	254.727	156.917	17.8408	3.0128	0
LOC103433666	probable LRR receptor-like serine/threonine-protein kinase At3g47570	protein_coding	5.56095	1.70354e-06	4.13777e-08	135.63	1.01387	5.48487	LOC103433666	GeneID:103433666	NC_091664.1	23815448	23834869	-	19422	803.604	465.302	326.388	18.922	13.3424	0
LOC103422235	F-box/kelch-repeat protein At3g06240-like	protein_coding	5.56049	0.0126302	0.00223499	28.5018	1.81889	3.05709	LOC103422235	GeneID:103422235	NC_091670.1	27475019	27476946	-	1928	177.72	71.3237	75.3204	6.48755	0	0
LOC139187932	uncharacterized LOC139187932	protein_coding	5.55925	0.0471811	0.01223	13.7722	2.21887	2.50544	LOC139187932	GeneID:139187932	NC_091669.1	35544650	35545765	+	1116	43.7861	112.08	6.2767	0.540629	2.5824	0
LOC103437336	protein LATERAL BRANCHING OXIDOREDUCTASE 1-like	protein_coding	5.55492	0.000260263	1.83361e-05	165.672	1.29659	4.28424	LOC103437336	GeneID:103437336	NC_091665.1	15496753	15498324	+	1572	1058.59	421.149	414.262	19.4626	19.7984	0
LOC103410357	uncharacterized LOC103410357	protein_coding	5.55483	0.018912	0.0037008	28.3335	1.91374	2.9026	LOC103410357	GeneID:103410357	NC_091662.1	31305605	31309290	+	3686	66.967	176.611	78.4587	6.48755	0	0
LOC103449955	replication protein A 70 kDa DNA-binding subunit B	protein_coding	5.55349	5.81212e-06	1.82171e-07	91.118	1.06457	5.21667	LOC103449955	GeneID:103449955	NC_091663.1	3069955	3098588	+	28634	613.006	271.709	138.087	14.0564	6.456	0
LOC114824724	uncharacterized LOC114824724	lncRNA	5.55308	5.53693e-09	4.74721e-11	683.282	0.844105	6.57866	LOC114824724	GeneID:114824724	NC_091665.1	2041526	2045122	-	3597	4012.87	2285.75	1653.91	89.7444	71.8768	5.52698
LOC103434695	GDSL esterase/lipase 1-like	protein_coding	5.55224	0.0391997	0.00954821	30.5296	2.14225	2.59178	LOC103434695	GeneID:103434695	NC_091667.1	27269490	27274361	-	4872	87.5723	91.7019	141.226	2.16252	4.304	0
LOC103405489	probable sulfate transporter 3.4	protein_coding	5.54989	0.0258528	0.00557007	388.296	2.00207	2.77207	LOC103405489	GeneID:103405489	NC_091677.1	23783010	23788332	-	5323	2444.3	1606.48	467.614	44.3316	51.648	0
LOC103450612	(-)-germacrene D synthase-like	protein_coding	5.54822	2.27815e-05	9.80617e-07	151.553	1.13333	4.89549	LOC103450612	GeneID:103450612	NC_091672.1	23504840	23507439	-	2600	1375.4	163.026	241.653	28.1127	2.152	7.3693
LOC114822749	uncharacterized LOC114822749	protein_coding	5.54763	0.00168009	0.000182006	89.2357	1.48223	3.74277	LOC114822749	GeneID:114822749	NC_091662.1	8712028	8713491	-	1464	430.134	414.357	194.578	14.597	6.8864	0
LOC103433678	vacuolar-processing enzyme-like	protein_coding	5.5476	0.0420004	0.0104842	22.4602	2.16751	2.55944	LOC103433678	GeneID:103433678	NC_091664.1	2614965	2617838	-	2874	61.8157	78.1164	103.566	0.540629	4.304	0
LOC103410579	BIIDXI-like protein At5g11420	protein_coding	5.54142	5.73194e-05	2.96879e-06	115.541	1.18585	4.67297	LOC103410579	GeneID:103410579	NC_091677.1	24917135	24921298	+	4164	772.697	169.818	398.57	10.8126	16.7856	0
LOC114820710	plasmodesmata-located protein 2-like	protein_coding	5.54134	3.58352e-11	1.0829e-13	312.628	0.745769	7.43038	LOC114820710	GeneID:114820710	NC_091673.1	21117225	21119366	-	2142	1970.38	713.237	875.6	35.1409	38.3056	0
LOC139192914	uncharacterized LOC139192914	lncRNA	5.54109	6.09313e-06	1.94833e-07	164.936	1.06473	5.2042	LOC139192914	GeneID:139192914	NC_091676.1	18409892	18412808	-	2917	873.147	468.698	552.35	30.2752	9.0384	0
LOC103451804	exocyst complex component SEC15A	protein_coding	5.53903	0.0251586	0.00536163	30.1751	1.98926	2.78446	LOC103451804	GeneID:103451804	NC_091673.1	4538999	4542454	-	3456	198.325	118.873	0	6.48755	0	0
LOC139190375	uncharacterized LOC139190375	protein_coding	5.53879	1.67634e-06	4.04079e-08	457.729	1.00906	5.48906	LOC139190375	GeneID:139190375	NC_091673.1	24769294	24771951	-	2658	2114.61	1878.19	1358.91	49.1972	64.1296	0
LOC103436126	kinesin-like protein KIN-7F	protein_coding	5.53566	0.0303076	0.00685193	16.9051	2.04724	2.70396	LOC103436126	GeneID:103436126	NC_091675.1	20382121	20388830	-	6710	110.753	47.5491	18.8301	0	3.4432	0
LOC103425938	protein DETOXIFICATION 40-like	protein_coding	5.53444	1.27639e-06	2.8435e-08	267.914	0.997052	5.55081	LOC103425938	GeneID:103425938	NC_091677.1	7993794	7999639	-	5846	1573.73	784.56	596.286	31.8971	30.128	0
LOC103404601	glucan endo-1,3-beta-D-glucosidase-like	protein_coding	5.53248	3.30906e-06	9.22077e-08	154.017	1.03576	5.34145	LOC103404601	GeneID:103404601	NC_091677.1	3328191	3330279	-	2089	839.664	526.437	436.231	23.247	14.2032	0
LOC103427826	uncharacterized LOC103427826	protein_coding	5.53238	2.01576e-05	8.51252e-07	173.707	1.12373	4.92323	LOC103427826	GeneID:103427826	NC_091663.1	27568745	27571773	-	3029	922.085	540.022	571.18	27.5721	15.064	0
LOC114822929	uncharacterized LOC114822929	lncRNA	5.53069	0.0406563	0.0100359	35.7804	2.14818	2.57459	LOC114822929	GeneID:114822929	NC_091662.1	203718	205596	-	1879	172.569	207.178	34.5218	8.65006	0	0
LOC103413664	probable cysteine protease RD21B	protein_coding	5.52757	0.0135563	0.00244318	334.432	1.8241	3.03029	LOC103413664	GeneID:103413664	NC_091670.1	16808357	16811939	+	3583	2758.53	356.618	812.833	54.0629	30.5584	0
LOC139196512	uncharacterized LOC139196512	lncRNA	5.52717	0.0460673	0.0118458	30.8242	2.19619	2.5167	LOC139196512	GeneID:139196512	NC_091665.1	33405962	33407030	+	1069	296.2	44.1528	21.9684	7.5688	0	0
LOC139190338	uncharacterized LOC139190338	protein_coding	5.52668	2.90454e-07	5.00096e-09	231.027	0.945194	5.84714	LOC139190338	GeneID:139190338	NC_091673.1	44054747	44058194	-	3448	1365.1	927.208	420.539	28.1127	28.8368	0
TRNAP-UGG_2	transfer RNA proline (anticodon UGG)	tRNA	5.52597	0.0223346	0.00460521	35.3354	1.95028	2.83342	TRNAP-UGG	GeneID:108172586	NC_091665.1	20762740	20762811	-	72	208.628	118.873	87.8738	8.65006	0	0
LOC139187917	ATP synthase subunit a	protein_coding	5.52498	0.0146395	0.00268777	68.8267	1.84083	3.00136	LOC139187917	GeneID:139187917	NC_091669.1	33882960	33890253	+	7294	520.282	227.557	43.9369	16.7595	0	0
LOC103402016	uncharacterized LOC103402016	lncRNA	5.52371	0.0189804	0.00372084	54.8296	1.90413	2.90091	LOC103402016	GeneID:103402016	NC_091675.1	48907289	48911301	-	4013	298.776	200.386	141.226	13.5157	0	0
LOC139197569	uncharacterized LOC139197569	lncRNA	5.52351	0.0407344	0.0100605	166.475	2.1461	2.57374	LOC139197569	GeneID:139197569	NC_091667.1	5304365	5305669	-	1305	981.325	499.266	467.614	20.0033	21.9504	0
LOC103438665	uncharacterized LOC103438665	protein_coding	5.52264	1.18333e-06	2.60708e-08	398.705	0.992217	5.56596	LOC103438665	GeneID:103438665	NC_091666.1	25926905	25927832	-	928	2449.45	1018.91	1104.7	52.441	38.3056	7.3693
LOC139196579	uncharacterized LOC139196579	lncRNA	5.52202	1.14417e-05	4.24155e-07	92.5214	1.09179	5.05778	LOC139196579	GeneID:139196579	NC_091665.1	44286194	44288189	+	1996	649.065	275.106	163.194	8.10943	14.2032	0
LOC114825412	uncharacterized LOC114825412	lncRNA	5.52006	0.00120209	0.000120752	40.2193	1.4358	3.84459	LOC114825412	GeneID:114825412	NC_091666.1	33167191	33169690	+	2500	291.049	40.7564	141.226	4.86566	4.7344	0
LOC103451511	uncharacterized LOC103451511	protein_coding	5.51967	0.0221098	0.00454564	41.2689	1.9452	2.83758	LOC103451511	GeneID:103451511	NC_091673.1	922204	923620	+	1417	157.115	193.593	112.981	9.73132	0	0
LOC139194061	uncharacterized LOC139194061	lncRNA	5.51957	3.89288e-05	1.88495e-06	230.774	1.15826	4.76538	LOC139194061	GeneID:139194061	NC_091661.1	21450490	21451287	-	798	1421.76	285.295	979.165	44.8722	12.4816	0
LOC103423098	uncharacterized LOC103423098	protein_coding	5.51912	0.0415085	0.0103192	24.327	2.15175	2.56495	LOC103423098	GeneID:103423098	NC_091671.1	38650656	38654268	-	3613	175.145	54.3419	56.4903	5.94692	0	0
LOC103408387	L-type lectin-domain containing receptor kinase S.4-like	protein_coding	5.51899	3.46958e-08	4.20607e-10	265.925	0.883578	6.24618	LOC103408387	GeneID:103408387	NC_091672.1	21724374	21726978	-	2605	1452.67	1008.72	583.733	43.2503	21.0896	0
LOC139187741	uncharacterized LOC139187741	protein_coding	5.51823	9.29295e-05	5.30625e-06	161.22	1.21219	4.5523	LOC139187741	GeneID:139187741	NC_091677.1	8455286	8462048	-	6763	803.604	635.12	263.621	29.194	6.8864	0
BZIP18	homeobox-leucine zipper protein ATHB-8-like	protein_coding	5.51742	0.00137331	0.000141737	186.905	1.45	3.80512	BZIP18	GeneID:103431463	NC_091675.1	6363213	6370116	-	6904	1576.3	139.251	417.4	10.8126	34.8624	0
LOC103402623	uncharacterized LOC103402623	lncRNA	5.51627	0.0471102	0.012199	388.528	2.20093	2.50633	LOC103402623	GeneID:103402623	NC_091676.1	2279899	2281486	+	1588	2325.82	1446.85	756.342	44.3316	54.2304	0
LOC114824104	uncharacterized LOC114824104	lncRNA	5.51546	1.01588e-06	2.19175e-08	215.313	0.985583	5.59614	LOC114824104	GeneID:114824104	NC_091669.1	9822970	9823885	-	916	1200.26	557.004	765.757	21.0845	32.28	0
LOC103413067	early nodulin-like protein 2	protein_coding	5.51363	0.000464025	3.74853e-05	153.992	1.33746	4.12246	LOC103413067	GeneID:103413067	NC_091663.1	30709387	30711608	-	2222	1071.47	305.673	326.388	28.6533	7.7472	0
LOC103441413	RNA-binding protein involved in heterochromatin assembly dri1-like	protein_coding	5.51339	4.31524e-05	2.13647e-06	197.231	1.16315	4.74007	LOC103441413	GeneID:103441413	NC_091668.1	13630850	13632497	+	1648	736.637	1015.51	326.388	20.5439	23.672	0
LOC139196621	uncharacterized LOC139196621	lncRNA	5.51326	1.959e-05	8.16531e-07	224.998	1.118	4.93137	LOC139196621	GeneID:139196621	NC_091665.1	4128305	4129154	+	850	1632.97	424.546	577.456	24.8689	31.4192	0
LOC103446622	probable copper-transporting ATPase HMA5	protein_coding	5.50793	0.0102973	0.00172448	89.1227	1.75748	3.13399	LOC103446622	GeneID:103446622	NC_091666.1	18771621	18781466	+	9846	409.529	343.033	235.376	6.48755	14.6336	0
LOC139188290	uncharacterized LOC139188290	lncRNA	5.50294	0.000419847	3.30756e-05	94.5923	1.32563	4.15119	LOC139188290	GeneID:139188290	NC_091669.1	6284912	6286431	-	1520	718.608	237.746	150.641	18.3814	5.1648	0
LOC103417600	receptor-like protein EIX2	protein_coding	5.50272	0.0118374	0.00205934	48.0947	1.78571	3.08154	LOC103417600	GeneID:103417600	NC_091661.1	16889381	16893718	+	4338	327.108	0	200.854	1.62189	9.4688	0
LOC114827530	uncharacterized LOC114827530	protein_coding	5.50163	0.0383878	0.00928807	12.8631	2.11498	2.60127	LOC114827530	GeneID:114827530	NC_091670.1	7142918	7145437	-	2520	108.178	6.79273	34.5218	2.16252	0.8608	0
LOC103435145	uncharacterized LOC103435145	protein_coding	5.50128	7.96635e-06	2.73206e-07	55.7273	1.07007	5.14105	LOC103435145	GeneID:103435145	NC_091664.1	24833959	24834930	+	972	226.658	264.917	163.194	8.10943	5.1648	0
LOC103414188	uncharacterized LOC103414188	lncRNA	5.49992	0.00101447	9.74226e-05	41.06	1.41135	3.89692	LOC103414188	GeneID:103414188	NC_091670.1	31297773	31301066	+	3294	314.23	112.08	56.4903	4.32503	5.5952	0
LOC139190598	uncharacterized LOC139190598	lncRNA	5.49853	0.00177743	0.000195496	55.2683	1.47621	3.72477	LOC139190598	GeneID:139190598	NC_091673.1	36407761	36410302	-	2542	396.651	149.44	103.566	1.08126	12.4816	0
LOC103439474	21 kDa protein	protein_coding	5.49781	0.00322477	0.000408039	73.5217	1.55533	3.53483	LOC103439474	GeneID:103439474	NC_091661.1	28126382	28127324	-	943	141.661	217.367	6.2767	7.5688	0	0
LOC103405646	squamosa promoter-binding protein 1-like	protein_coding	5.49769	0.0381249	0.00918611	40.504	2.1104	2.60505	LOC103405646	GeneID:103405646	NC_091677.1	28866585	28868124	-	1540	285.898	74.72	69.0437	9.19069	0	0
LOC103415570	NAC domain-containing protein 43-like	protein_coding	5.49636	2.75249e-05	1.24379e-06	55.2061	1.13361	4.84853	LOC103415570	GeneID:103415570	NC_091661.1	20070983	20073017	-	2035	334.835	166.422	144.364	10.2719	3.0128	0
LOC103454683	G2/mitotic-specific cyclin-2-like	protein_coding	5.49455	3.38008e-07	5.96226e-09	63.1057	0.944436	5.81781	LOC103454683	GeneID:103454683	NC_091662.1	9264872	9268308	+	3437	339.986	247.935	116.119	3.24377	6.8864	5.52698
LOC103407940	receptor-like protein 2	protein_coding	5.49405	0.000971986	9.22839e-05	39.0959	1.40512	3.91003	LOC103407940	GeneID:103407940	NC_091663.1	25994161	25996290	+	2130	229.233	146.044	81.5971	3.7844	5.5952	0
LOC103452562	uncharacterized LOC103452562	protein_coding	5.49107	5.9366e-09	5.21e-11	136.066	0.836441	6.56481	LOC103452562	GeneID:103452562	NC_091674.1	21126645	21132469	+	5825	759.818	516.248	216.546	16.2189	6.0256	11.054
LOC139198106	uncharacterized LOC139198106	protein_coding	5.49048	0.00392629	0.000518464	119.758	1.5818	3.47103	LOC139198106	GeneID:139198106	NC_091668.1	22750854	22764295	+	13442	837.088	203.782	295.005	9.19069	19.7984	0
LOC103422468	peroxidase 42-like	protein_coding	5.48968	7.58102e-07	1.55835e-08	600.679	0.970763	5.65501	LOC103422468	GeneID:103422468	NC_091670.1	42118757	42121250	-	2494	1063.75	604.553	451.922	8.10943	3.0128	38.6888
LOC103443277	probable L-type lectin-domain containing receptor kinase S.5	protein_coding	5.4865	0.00032415	2.40559e-05	110.164	1.29905	4.22348	LOC103443277	GeneID:103443277	NC_091672.1	6324638	6326895	+	2258	739.213	343.033	185.163	15.6782	11.6208	0
LOC103450203	probable acyl-[acyl-carrier-protein]--UDP-N-acetylglucosamine O-acyltransferase, mitochondrial	protein_coding	5.4864	3.03648e-05	1.40413e-06	110.463	1.13721	4.82442	LOC103450203	GeneID:103450203	NC_091662.1	5775189	5777737	+	2549	950.417	156.233	103.566	14.597	11.1904	0
LOC114826555	uncharacterized LOC114826555	lncRNA	5.48274	1.51349e-07	2.37721e-09	197.399	0.918432	5.96968	LOC114826555	GeneID:114826555	NC_091661.1	15977019	15979909	+	2891	1393.43	601.157	323.25	18.922	29.2672	1.84233
LOC103407107	dof zinc finger protein DOF3.4-like	protein_coding	5.48036	0.0326337	0.00755134	26.268	2.05142	2.6715	LOC103407107	GeneID:103407107	NC_091662.1	13077537	13078519	+	983	74.694	173.215	37.6602	4.32503	1.7216	0
LOC139191578	uncharacterized LOC139191578	lncRNA	5.47666	1.27531e-05	4.86659e-07	150.133	1.08847	5.0315	LOC139191578	GeneID:139191578	NC_091674.1	19303253	19303742	+	490	1007.08	305.673	448.784	24.8689	13.3424	0
LOC114820429	uncharacterized LOC114820429	protein_coding	5.47377	0.00686585	0.00103312	436.293	1.66815	3.28135	LOC114820429	GeneID:114820429	NC_091666.1	8363731	8369302	-	5572	3008.37	787.957	1230.23	72.4443	40.0272	0
LOC103430981	uncharacterized LOC103430981	lncRNA	5.47151	8.13114e-06	2.81428e-07	73.6549	1.06543	5.13548	LOC103430981	GeneID:103430981	NC_091674.1	3923832	3932581	-	8750	327.108	230.953	307.558	11.3532	6.8864	0
LOC103440555	NEDD8-conjugating enzyme Ubc12-like	protein_coding	5.47151	0.00953769	0.00156174	40.3316	1.72987	3.16296	LOC103440555	GeneID:103440555	NC_091668.1	2349469	2351070	-	1602	406.954	54.3419	12.5534	3.24377	6.8864	0
LOC103453561	WD-40 repeat-containing protein MSI4-like	protein_coding	5.47014	0.000325683	2.41925e-05	36.1455	1.29556	4.2222	LOC103453561	GeneID:103453561	NC_091669.1	16778840	16784768	+	5929	144.237	81.5128	131.811	1.62189	5.5952	0
LOC139195918	uncharacterized LOC139195918	lncRNA	5.46573	0.037816	0.00908893	30.5073	2.0952	2.60869	LOC139195918	GeneID:139195918	NC_091665.1	20671399	20673219	+	1821	270.444	74.72	3.13835	7.5688	0	0
LOC103451915	cypmaclein-like	protein_coding	5.46358	0.018515	0.00360685	25.8021	1.87711	2.91064	LOC103451915	GeneID:103451915	NC_091673.1	5760630	5762007	+	1378	133.934	71.3237	97.2888	6.48755	0	0
LOC103426191	myosin-binding protein 3-like	protein_coding	5.46349	0.000724875	6.43003e-05	51.2503	1.36709	3.99645	LOC103426191	GeneID:103426191	NC_091669.1	32436173	32440331	-	4159	180.296	190.196	175.748	3.7844	7.7472	0
LOC103434733	putative glycine-rich cell wall structural protein 1	protein_coding	5.46259	0.0200183	0.00399202	43.7291	1.89753	2.87879	LOC103434733	GeneID:103434733	NC_091665.1	43922875	43923715	-	841	0	0	131.811	2.70314	0	0
LOC114823109	chaperone protein dnaJ 1, mitochondrial-like	protein_coding	5.46252	1.94613e-08	2.15408e-10	140.263	0.860248	6.34993	LOC114823109	GeneID:114823109	NC_091668.1	24037165	24045971	-	8807	674.822	468.698	351.495	12.9751	6.8864	14.7386
LOC114820949	glycosyltransferase BC10-like	protein_coding	5.46124	0.0061435	0.000901698	26.9957	1.64519	3.31953	LOC114820949	GeneID:114820949	NC_091674.1	30099018	30106113	+	7096	59.2401	132.458	72.182	0	0	7.3693
LOC103451806	agamous-like MADS-box protein AGL30	protein_coding	5.45893	4.3672e-10	2.2558e-12	226.129	0.777882	7.01768	LOC103451806	GeneID:103451806	NC_091673.1	4603281	4608125	-	4845	1187.38	760.786	605.701	20.0033	35.2928	0
LOC139198368	uncharacterized LOC139198368	lncRNA	5.4587	9.49682e-05	5.44268e-06	73.3144	1.20052	4.54696	LOC139198368	GeneID:139198368	NC_091668.1	890501	893541	-	3041	419.832	193.593	247.93	3.7844	14.6336	0
LOC108170473	uncharacterized LOC108170473	protein_coding	5.45766	0.0176644	0.0033946	12.2282	1.86297	2.92954	LOC108170473	GeneID:108170473	NC_091668.1	20903829	20908524	+	4696	87.5723	30.5673	25.1068	1.62189	1.2912	0
LOC139192853	uncharacterized LOC139192853	lncRNA	5.45725	8.76099e-05	4.93328e-06	51.4652	1.19477	4.56761	LOC139192853	GeneID:139192853	NC_091676.1	15519560	15523116	-	3557	224.082	261.52	119.257	5.40629	7.3168	0
LOC139192302	uncharacterized LOC139192302	lncRNA	5.45675	1.86807e-05	7.64714e-07	114.521	1.10367	4.94416	LOC139192302	GeneID:139192302	NC_091675.1	44075560	44078177	-	2618	713.457	295.484	291.867	9.73132	18.5072	0
LOC139192557	uncharacterized LOC139192557	protein_coding	5.45669	2.51105e-06	6.64067e-08	318.21	1.01038	5.40063	LOC139192557	GeneID:139192557	NC_091675.1	43819989	43821321	+	1333	1094.65	1616.67	969.75	39.4659	42.6096	0
LOC103450472	tubby-like F-box protein 5	protein_coding	5.45549	6.71951e-06	2.20056e-07	60.6757	1.05287	5.18154	LOC103450472	GeneID:103450472	NC_091675.1	1529731	1532424	+	2694	64.3914	139.251	40.7985	4.86566	0	0
LOC139195932	uncharacterized LOC139195932	lncRNA	5.45164	0.00209193	0.000238823	132.076	1.48386	3.67396	LOC139195932	GeneID:139195932	NC_091665.1	24882532	24883253	+	722	857.693	451.717	207.131	22.7064	11.1904	0
LOC103432870	BTB/POZ domain-containing protein DOT3	protein_coding	5.45082	0.00277827	0.000338949	37.1277	1.52107	3.58356	LOC103432870	GeneID:103432870	NC_091675.1	33638705	33642411	+	3707	0	40.7564	69.0437	2.16252	0	0
LOC139192337	uncharacterized LOC139192337	lncRNA	5.45052	0.00412346	0.000550587	67.4057	1.57764	3.45486	LOC139192337	GeneID:139192337	NC_091675.1	51494849	51499601	-	4753	528.009	33.9637	210.269	16.2189	0.8608	0
LOC139192683	uncharacterized LOC139192683	lncRNA	5.44782	2.41144e-09	1.78788e-11	498.535	0.810402	6.72237	LOC139192683	GeneID:139192683	NC_091662.1	10189870	10190924	-	1055	4175.14	934.001	630.808	52.9816	41.3184	36.8465
LOC103441153	GATA transcription factor 12-like	protein_coding	5.44694	5.02353e-05	2.54716e-06	148.944	1.15786	4.70432	LOC103441153	GeneID:103441153	NC_091668.1	9500955	9502656	+	1702	893.752	349.826	182.024	23.7877	7.7472	0
LOC139194268	uncharacterized LOC139194268	lncRNA	5.44534	0.000107742	6.37539e-06	162.916	1.20645	4.51354	LOC139194268	GeneID:139194268	NC_091663.1	29536496	29538054	+	1559	1223.44	414.357	273.036	36.7628	6.0256	0
LOC103416863	magnesium transporter MRS2-I-like	protein_coding	5.44525	0.00868384	0.00138135	78.4913	1.70243	3.19852	LOC103416863	GeneID:103416863	NC_091676.1	18133718	18142237	+	8520	484.223	247.935	172.609	8.10943	12.0512	0
LOC139193779	uncharacterized LOC139193779	protein_coding	5.44378	7.12174e-06	2.37364e-07	177.524	1.05348	5.16741	LOC139193779	GeneID:139193779	NC_091677.1	30646415	30649743	+	3329	1022.54	709.84	351.495	31.3565	15.064	0
LOC139191372	uncharacterized LOC139191372	lncRNA	5.44301	0.000128723	7.90187e-06	96.7637	1.21827	4.46783	LOC139191372	GeneID:139191372	NC_091674.1	5629410	5632826	+	3417	602.703	81.5128	451.922	12.9751	12.0512	0
LOC103418598	uncharacterized LOC103418598	protein_coding	5.44298	0.0133494	0.0023951	30.4358	1.79264	3.03629	LOC103418598	GeneID:103418598	NC_091662.1	36882601	36885542	-	2942	188.023	78.1164	37.6602	0	6.456	0
LOC103452650	disease resistance protein RPV1-like	protein_coding	5.44186	1.17355e-06	2.57728e-08	176.733	0.977352	5.56797	LOC103452650	GeneID:103452650	NC_091662.1	3978620	3997545	-	18926	875.723	682.67	420.539	22.7064	21.0896	0
LOC103455262	alpha-N-acetylglucosaminidase-like	protein_coding	5.44117	0.00251952	0.000299413	24.8942	1.50483	3.61581	LOC103455262	GeneID:103455262	NC_091674.1	27085723	27090966	+	5244	126.207	54.3419	75.3204	5.40629	0	0
LOC103445032	QWRF motif-containing protein 2	protein_coding	5.43862	2.62005e-10	1.20604e-12	226.506	0.765498	7.10468	LOC103445032	GeneID:103445032	NC_091670.1	18901008	18908847	+	7840	1184.8	550.211	737.512	30.8158	21.9504	1.84233
LOC139197762	uncharacterized LOC139197762	protein_coding	5.43854	0.000295275	2.14564e-05	211.825	1.27991	4.24917	LOC139197762	GeneID:139197762	NC_091667.1	21740990	21744169	+	3180	1674.18	390.582	367.187	44.3316	10.76	0
LOC103419869	UDP-glycosyltransferase 87A1	protein_coding	5.43766	2.2846e-05	9.8491e-07	219.575	1.11094	4.89463	LOC103419869	GeneID:103419869	NC_091663.1	4811559	4826277	-	14719	1311.01	794.75	445.646	50.2785	7.3168	0
LOC103446695	alcohol dehydrogenase 3-like	protein_coding	5.43698	0.00121651	0.00012251	91.4209	1.41549	3.84105	LOC103446695	GeneID:103446695	NC_091670.1	41854087	41858209	+	4123	535.736	220.764	269.898	12.9751	9.8992	0
LOC103421339	uncharacterized LOC103421339	protein_coding	5.43645	1.211e-05	4.55738e-07	378.369	1.07779	5.04407	LOC103421339	GeneID:103421339	NC_091668.1	27372633	27391954	+	19322	2039.92	1205.71	1019.96	42.7097	54.2304	0
LOC103433144	probable protein S-acyltransferase 7	protein_coding	5.43629	0.000827189	7.61647e-05	87.1036	1.37413	3.95616	LOC103433144	GeneID:103433144	NC_091676.1	9689641	9693717	-	4077	685.124	139.251	194.578	9.73132	12.912	0
LOC139196556	protein ANTAGONIST OF LIKE HETEROCHROMATIN PROTEIN 1-like	protein_coding	5.43539	0.00801058	0.00124892	25.6369	1.6841	3.22747	LOC139196556	GeneID:139196556	NC_091665.1	39970664	39976928	+	6265	182.872	37.36	72.182	3.24377	3.0128	0
LOC103413708	beta-1,4-xylosyltransferase IRX9-like	protein_coding	5.43524	4.62007e-05	2.30687e-06	128.978	1.15044	4.7245	LOC103413708	GeneID:103413708	NC_091672.1	18697324	18700056	+	2733	690.276	567.193	254.206	12.9751	20.6592	0
LOC139195876	uncharacterized LOC139195876	lncRNA	5.43418	0.000759082	6.80508e-05	94.9033	1.36434	3.983	LOC139195876	GeneID:139195876	NC_091665.1	7474564	7475096	-	533	661.943	247.935	203.993	23.247	1.7216	0
LOC139188772	uncharacterized LOC139188772	lncRNA	5.43263	0.00368719	0.000478837	63.8981	1.55559	3.49232	LOC139188772	GeneID:139188772	NC_091670.1	40176867	40177269	+	403	406.954	281.898	56.4903	14.0564	2.5824	0
LOC139197212	protein ALP1-like	protein_coding	5.43173	6.51306e-07	1.29991e-08	164.234	0.955268	5.68608	LOC139197212	GeneID:139197212	NC_091666.1	28991734	28993652	-	1919	1146.17	376.997	401.709	24.3283	18.5072	0
LOC103455827	probable beta-1,3-galactosyltransferase 12	protein_coding	5.43077	0.0153054	0.00283799	407.437	1.8195	2.98476	LOC103455827	GeneID:103455827	NC_091675.1	4002375	4005466	+	3092	2750.8	1474.02	461.337	84.8787	23.2416	0
LOC103404655	developmental protein SEPALLATA 1	protein_coding	5.43035	8.32732e-05	4.6115e-06	66.4052	1.18522	4.58173	LOC103404655	GeneID:103404655	NC_091677.1	5133263	5139713	+	6451	417.256	186.8	175.748	11.8938	5.1648	0
LOC139191844	uncharacterized LOC139191844	protein_coding	5.4302	0.0104518	0.00175769	49.9633	1.73578	3.12839	LOC139191844	GeneID:139191844	NC_091675.1	29959933	29962164	-	2232	329.684	193.593	56.4903	12.9751	0	0
LOC103416282	probable serine/threonine-protein kinase At1g09600	protein_coding	5.42945	1.49898e-06	3.45353e-08	304.614	0.984178	5.51674	LOC103416282	GeneID:103416282	NC_091675.1	50502974	50508412	+	5439	2122.34	584.175	797.141	28.6533	50.7872	0
LOC103444234	uncharacterized LOC103444234	protein_coding	5.42931	0.0313186	0.00714983	235.699	2.01849	2.68978	LOC103444234	GeneID:103444234	NC_091676.1	33652264	33678613	-	26350	1233.74	947.586	486.444	22.7064	38.736	0
LOC103447909	ABC transporter G family member 28	protein_coding	5.42752	3.71968e-05	1.7841e-06	290.944	1.13631	4.77646	LOC103447909	GeneID:103447909	NC_091671.1	12826390	12839576	-	13187	1913.71	791.353	649.638	24.8689	51.648	0
LOC139188285	transcription factor MYB101-like	protein_coding	5.42733	3.05373e-06	8.33742e-08	290.117	1.01262	5.35967	LOC139188285	GeneID:139188285	NC_091669.1	7742035	7745808	-	3774	1748.87	920.415	633.947	49.7379	25.3936	0
LOC103438631	uncharacterized LOC103438631	protein_coding	5.42532	0.00563769	0.000807252	88.9605	1.61936	3.3503	LOC103438631	GeneID:103438631	NC_091667.1	4534256	4536563	-	2308	641.338	193.593	194.578	8.65006	14.6336	0
LOC139190754	uncharacterized LOC139190754	lncRNA	5.4251	0.0322152	0.00741111	35.8852	2.02597	2.67778	LOC139190754	GeneID:139190754	NC_091673.1	16959753	16962055	-	2303	182.872	23.7746	144.364	2.16252	5.5952	0
LOC108173396	uncharacterized LOC108173396	lncRNA	5.42485	0.0192508	0.00379279	29.1969	1.87393	2.8949	LOC108173396	GeneID:108173396	NC_091665.1	35708680	35710002	+	1323	213.779	64.5309	59.6286	5.94692	0	1.84233
LOC103410518	ribonuclease H2 subunit A-like	protein_coding	5.42232	0.0203829	0.00409319	37.6279	1.88872	2.87089	LOC103410518	GeneID:103410518	NC_091662.1	31726214	31728078	+	1865	260.141	156.233	9.41505	6.48755	3.0128	0
LOC103434115	FRIGIDA-like protein 5	protein_coding	5.42153	0.0148176	0.00272932	18.2102	1.80918	2.99669	LOC103434115	GeneID:103434115	NC_091664.1	29188246	29193165	-	4920	149.388	13.5855	50.2136	1.08126	3.4432	0
LOC103425937	peroxidase 3-like	protein_coding	5.42138	0.0188536	0.00368804	210.96	1.86707	2.90368	LOC103425937	GeneID:103425937	NC_091677.1	7728266	7730250	-	1985	1365.1	726.822	367.187	34.0596	22.8112	0
LOC103432263	uncharacterized LOC103432263	lncRNA	5.41875	2.55207e-06	6.77049e-08	213.624	1.004	5.39716	LOC103432263	GeneID:103432263	NC_091675.1	17141157	17143901	+	2745	1264.65	326.051	772.034	10.8126	42.6096	0
LOC139194537	uncharacterized LOC139194537	lncRNA	5.41498	0.0174035	0.00332871	269.103	1.84457	2.93563	LOC139194537	GeneID:139194537	NC_091663.1	32677694	32678746	+	1053	2410.81	441.528	285.59	32.9784	40.0272	0
LOC103455515	kinesin-like protein NACK1	protein_coding	5.41277	0.000484614	3.9472e-05	90.9532	1.3168	4.11055	LOC103455515	GeneID:103455515	NC_091674.1	30188482	30193481	+	5000	739.213	101.891	210.269	10.8126	12.912	0
LOC103411691	F-box/LRR-repeat protein At4g14103-like	protein_coding	5.41101	0.000222836	1.53e-05	78.9207	1.2513	4.32432	LOC103411691	GeneID:103411691	NC_091663.1	33032312	33037966	+	5655	345.138	492.473	81.5971	10.2719	5.5952	5.52698
LOC103410662	transcription factor MYB1-like	protein_coding	5.40987	4.25657e-05	2.09994e-06	95.1704	1.14047	4.74356	LOC103410662	GeneID:103410662	NC_091668.1	5346421	5348002	+	1582	363.167	414.357	34.5218	7.5688	10.3296	0
LOC103447928	F-box protein At1g30790-like	protein_coding	5.40624	8.00435e-07	1.64818e-08	104.243	0.95764	5.64538	LOC103447928	GeneID:103447928	NC_091671.1	11148357	11149571	+	1215	597.552	193.593	411.124	10.2719	16.3552	0
LOC114825061	uncharacterized LOC114825061	protein_coding	5.40448	1.35701e-08	1.38281e-10	228.836	0.842112	6.41777	LOC114825061	GeneID:114825061	NC_091665.1	6891509	6892756	-	1248	1068.9	689.462	906.983	37.844	22.8112	0
LOC139187998	uncharacterized LOC139187998	lncRNA	5.40329	0.0252573	0.00539332	907.734	1.94185	2.78255	LOC139187998	GeneID:139187998	NC_091669.1	24779857	24786666	-	6810	5687.05	2567.65	2356.9	148.673	101.574	0
LOC103425348	probable helicase MAGATAMA 3	protein_coding	5.40011	0.00158588	0.000168662	63.0559	1.43549	3.76185	LOC103425348	GeneID:103425348	NC_091675.1	52715717	52726298	+	10582	319.381	258.124	43.9369	14.0564	0	0
LOC114822454	uncharacterized LOC114822454	protein_coding	5.4	0.00165617	0.000178716	50.2484	1.44102	3.74734	LOC114822454	GeneID:114822454	NC_091677.1	17368906	17371403	-	2498	162.266	336.24	87.8738	9.73132	3.4432	0
LOC103418444	glucan endo-1,3-beta-glucosidase 9-like	protein_coding	5.39567	4.80674e-07	9.00241e-09	238.716	0.938618	5.74853	LOC103418444	GeneID:103418444	NC_091663.1	4867545	4870417	-	2873	1112.68	669.084	972.888	43.7909	19.7984	0
LOC114822746	ATPase 9, plasma membrane-type-like	protein_coding	5.39536	0.00138274	0.000142943	112.901	1.4187	3.80302	LOC114822746	GeneID:114822746	NC_091677.1	27118005	27123202	-	5198	726.335	241.142	316.973	12.4345	17.216	0
LOC103425507	uncharacterized LOC103425507	lncRNA	5.39466	0.0451774	0.0115334	28.5383	2.13556	2.52611	LOC103425507	GeneID:103425507	NC_091667.1	11129450	11130300	-	851	216.355	6.79273	103.566	7.02818	0.4304	0
LOC108169748	uncharacterized LOC108169748	misc_RNA	5.39393	0.00571831	0.000822011	73.1742	1.6124	3.34527	LOC108169748	GeneID:108169748	NC_091676.1	2093825	2094925	+	1101	427.559	264.917	156.917	2.70314	16.7856	0
LOC103447139	zinc finger protein WIP2-like	protein_coding	5.39391	0.00520574	0.000729121	122.359	1.59659	3.37839	LOC103447139	GeneID:103447139	NC_091671.1	2470836	2473886	-	3051	782.999	295.484	320.112	14.0564	18.5072	0
LOC103440696	BIIDXI-like protein At5g11420	protein_coding	5.39248	0.0383853	0.00928509	12.7925	2.07293	2.60138	LOC103440696	GeneID:103440696	NC_091677.1	24865964	24870608	+	4645	48.9375	3.39637	28.2451	1.62189	0	0
LOC103433140	uncharacterized LOC103433140	protein_coding	5.39234	0.0241584	0.00510009	18.9309	1.92539	2.80064	LOC103433140	GeneID:103433140	NC_091676.1	9732135	9733141	+	1007	64.3914	95.0982	56.4903	2.16252	2.5824	0
LOC139194165	uncharacterized LOC139194165	lncRNA	5.39234	8.89925e-05	5.03141e-06	92.3169	1.18163	4.56347	LOC139194165	GeneID:139194165	NC_091663.1	5348488	5351763	+	3276	618.157	173.215	291.867	6.48755	18.0768	0
LOC103419828	cationic peroxidase 1-like	protein_coding	5.39163	0.00954467	0.00156396	57.7256	1.70484	3.16255	LOC103419828	GeneID:103419828	NC_091663.1	4703568	4705522	+	1955	249.839	176.611	235.376	11.3532	3.8736	0
LOC139187889	intracellular protein transport protein USO1-like	protein_coding	5.39014	0.00574059	0.000825818	50.5478	1.61189	3.34399	LOC139187889	GeneID:139187889	NC_091669.1	29535818	29538148	+	2331	309.079	129.062	147.502	10.8126	2.5824	0
LOC103419209	alcohol acyltransferase 9-like	protein_coding	5.38881	0.0476764	0.0124031	38.5781	2.15512	2.50046	LOC103419209	GeneID:103419209	NC_091667.1	30429465	30431389	-	1925	206.052	27.1709	210.269	10.2719	0	0
LOC103408355	uncharacterized LOC103408355	lncRNA	5.38826	3.22901e-05	1.52266e-06	72.4489	1.12063	4.80824	LOC103408355	GeneID:103408355	NC_091664.1	19257858	19259255	-	1398	365.743	241.142	241.653	13.5157	5.5952	0
LOC114820454	uncharacterized LOC114820454	lncRNA	5.38731	0.0253814	0.00543498	39.9464	1.93784	2.78005	LOC114820454	GeneID:114820454	NC_091673.1	16574457	16575609	+	1153	216.355	180.007	72.182	10.8126	0	0
LOC139188279	uncharacterized LOC139188279	lncRNA	5.38427	1.90187e-05	7.83228e-07	272.471	1.09004	4.9395	LOC139188279	GeneID:139188279	NC_091669.1	29679082	29680429	-	1348	1066.32	1317.79	800.279	41.6284	33.1408	0
LOC139191276	leucine-rich repeat receptor-like serine/threonine-protein kinase RGI4	protein_coding	5.38055	0.0248874	0.00528372	13.0582	1.92906	2.78921	LOC139191276	GeneID:139191276	NC_091674.1	29681411	29682577	+	1167	18.0296	84.9091	3.13835	0	2.152	0
LOC103406060	uncharacterized LOC103406060	lncRNA	5.38038	1.34476e-05	5.19306e-07	317.574	1.07199	5.01904	LOC103406060	GeneID:103406060	NC_091661.1	2520035	2531777	+	11743	1913.71	1005.32	721.82	64.8755	21.0896	0
LOC103445952	uncharacterized LOC103445952	protein_coding	5.37834	0.000126372	7.73045e-06	244.105	1.20253	4.47252	LOC103445952	GeneID:103445952	NC_091670.1	33915132	33921331	-	6200	1334.19	438.131	646.5	45.4128	11.6208	0
LOC103431364	type I inositol polyphosphate 5-phosphatase 12-like	protein_coding	5.37767	0.00984683	0.00162724	32.5186	1.70667	3.15098	LOC103431364	GeneID:103431364	NC_091675.1	10587958	10593274	+	5317	162.266	152.836	40.7985	8.10943	0	0
LOC103440714	early nodulin-like protein 15	protein_coding	5.37293	0.0016256	0.000174161	73.3859	1.43132	3.75382	LOC103440714	GeneID:103440714	NC_091668.1	4174423	4175839	-	1417	306.503	64.5309	125.534	11.3532	0	0
LOC103451014	CRC domain-containing protein TSO1	protein_coding	5.37268	0.000137711	8.56005e-06	166.275	1.20716	4.45068	LOC103451014	GeneID:103451014	NC_091672.1	29895530	29899488	+	3959	1262.07	346.429	338.942	32.9784	12.912	0
LOC108171669	uncharacterized LOC108171669	lncRNA	5.37044	5.13298e-06	1.56376e-07	232.502	1.02394	5.24489	LOC108171669	GeneID:108171669	NC_091666.1	33162534	33163234	-	701	1645.84	601.157	367.187	47.0347	14.6336	0
LOC103416505	protein ENHANCED DISEASE RESISTANCE 2-like	protein_coding	5.36981	0.00467264	0.000639186	94.1572	1.57269	3.41442	LOC103416505	GeneID:103416505	NC_091676.1	4648650	4652077	-	3428	788.151	50.9455	197.716	7.5688	16.7856	0
LOC114827537	uncharacterized LOC114827537	protein_coding	5.36978	0.00133485	0.000136961	122.662	1.40806	3.81359	LOC114827537	GeneID:114827537	NC_091662.1	3164122	3166041	-	1920	646.489	638.517	150.641	31.3565	2.5824	0
LOC114819177	serine/threonine-protein kinase ATM-like	protein_coding	5.36817	4.84118e-05	2.43939e-06	127.65	1.13898	4.71313	LOC114819177	GeneID:114819177	NC_091674.1	26414325	26418940	+	4616	600.128	339.637	285.59	7.5688	0	23.9502
LOC103432901	uncharacterized LOC103432901	protein_coding	5.36489	0.00999489	0.00166049	31.8017	1.70581	3.14507	LOC103432901	GeneID:103432901	NC_091661.1	22373562	22376604	-	3043	195.75	101.891	50.2136	0.540629	7.3168	0
LOC114825215	peroxidase 10	protein_coding	5.36452	0.0147854	0.00272197	28.1604	1.78966	2.99751	LOC114825215	GeneID:114825215	NC_091665.1	15870270	15872348	+	2079	46.3618	268.313	15.6917	5.40629	2.152	0
LOC114821641	uncharacterized LOC114821641	lncRNA	5.36384	0.00136842	0.000140934	73.6381	1.40912	3.80652	LOC114821641	GeneID:114821641	NC_091673.1	11841844	11845691	+	3848	458.467	101.891	295.005	11.3532	8.608	0
LOC139192767	uncharacterized LOC139192767	protein_coding	5.36231	0.0456264	0.0116908	13.1932	2.12677	2.52134	LOC139192767	GeneID:139192767	NC_091676.1	3974101	3977391	+	3291	84.9966	37.36	15.6917	0	3.0128	0
LOC139192578	uncharacterized LOC139192578	lncRNA	5.36186	0.000340245	2.54688e-05	97.381	1.27342	4.21061	LOC139192578	GeneID:139192578	NC_091675.1	23452015	23454244	-	2230	857.693	146.044	138.087	12.9751	13.7728	0
LOC139191187	uncharacterized LOC139191187	protein_coding	5.36132	0.000343012	2.57449e-05	80.8505	1.27403	4.20817	LOC139191187	GeneID:139191187	NC_091674.1	15978234	15980795	-	2562	517.707	285.295	144.364	20.0033	2.152	0
LOC103423884	uncharacterized LOC103423884	protein_coding	5.36038	0.000728787	6.47378e-05	124.214	1.34183	3.99484	LOC103423884	GeneID:103423884	NC_091663.1	12719640	12720263	-	624	777.848	302.277	351.495	5.40629	28.4064	0
LOC139190363	uncharacterized LOC139190363	lncRNA	5.35966	0.017551	0.00336478	54.4317	1.82781	2.93229	LOC139190363	GeneID:139190363	NC_091673.1	16596467	16599376	+	2910	399.227	27.1709	197.716	0	14.6336	0
LOC103433099	probable xyloglucan endotransglucosylase/hydrolase protein 32	protein_coding	5.35872	9.76365e-07	2.07823e-08	131.862	0.955999	5.60536	LOC103433099	GeneID:103433099	NC_091664.1	15920506	15923234	-	2729	793.302	288.691	316.973	15.1376	17.216	0
LOC103410835	uncharacterized LOC103410835	protein_coding	5.35843	6.15017e-13	1.0157e-15	489.292	0.667721	8.02495	LOC103410835	GeneID:103410835	NC_091665.1	2209942	2222008	-	12067	2467.48	1260.05	1490.72	67.5786	52.5088	3.68465
LOC103402183	uncharacterized LOC103402183	lncRNA	5.35633	0.000458049	3.68787e-05	125.026	1.29812	4.12621	LOC103402183	GeneID:103402183	NC_091662.1	13228645	13234187	-	5543	994.203	95.0982	329.527	23.7877	9.8992	0
LOC139188453	uncharacterized LOC139188453	lncRNA	5.35623	0.0022483	0.000260468	45.0445	1.46676	3.65174	LOC139188453	GeneID:139188453	NC_091670.1	10071121	10072138	-	1018	306.503	193.593	28.2451	7.02818	5.1648	0
LOC139187688	disease resistance protein RPV1-like	protein_coding	5.35298	0.0131642	0.00235309	288.213	1.75991	3.04162	LOC139187688	GeneID:139187688	NC_091662.1	3159458	3162993	+	3536	1916.29	917.019	505.274	34.6002	46.4832	0
LOC103443745	histidine-containing phosphotransfer protein 4	protein_coding	5.35272	0.0383616	0.00927531	27.5218	2.05737	2.60174	LOC103443745	GeneID:103443745	NC_091669.1	18439190	18440973	-	1784	115.904	78.1164	128.672	7.5688	0	0
LOC103416400	uncharacterized LOC103416400	lncRNA	5.35267	0.000157522	1.00738e-05	155.246	1.21222	4.41558	LOC103416400	GeneID:103416400	NC_091675.1	54458175	54461994	-	3820	824.21	533.229	436.231	17.3001	25.3936	0
LOC108172128	uncharacterized LOC108172128	protein_coding	5.35127	0.013668	0.00246811	672.001	1.76772	3.02722	LOC108172128	GeneID:108172128	NC_091674.1	6170872	6175563	-	4692	5032.83	1321.19	1475.02	82.7162	108.461	0
LOC114823764	uncharacterized LOC114823764	lncRNA	5.34693	0.00475507	0.000653804	59.8373	1.56882	3.40825	LOC114823764	GeneID:114823764	NC_091662.1	17615012	17617454	+	2443	381.197	166.422	153.779	16.2189	0.4304	0
LOC103417837	sorbitol dehydrogenase-like	protein_coding	5.34499	6.42308e-05	3.38544e-06	183.83	1.15047	4.64593	LOC103417837	GeneID:103417837	NC_091661.1	29333134	29335311	+	2178	986.476	621.535	351.495	27.5721	19.368	0
LOC139197938	uncharacterized LOC139197938	protein_coding	5.34316	0.00601306	0.000875368	377.605	1.60562	3.32779	LOC139197938	GeneID:139197938	NC_091668.1	27610337	27614550	+	4214	2573.08	774.371	969.75	66.4974	39.1664	0
LOC114821884	small nucleolar RNA R16	snoRNA	5.34092	9.71769e-05	5.59658e-06	74.0508	1.17613	4.54108	LOC114821884	GeneID:114821884	NC_091675.1	1889946	1890031	+	86	463.618	122.269	282.451	8.65006	11.6208	0
LOC103453370	uncharacterized LOC103453370	protein_coding	5.34044	0.0265131	0.00576583	457.554	1.93437	2.76081	LOC103453370	GeneID:103453370	NC_091671.1	17358905	17360655	+	1751	296.2	210.575	407.985	22.1658	0	0
LOC103439405	aluminum-activated malate transporter 10	protein_coding	5.33792	0.0233315	0.00487307	569.009	1.89604	2.81531	LOC103439405	GeneID:103439405	NC_091667.1	22552991	22556274	+	3284	4198.32	1327.98	1073.32	80.0131	82.6368	0
TRNAV-UAC	transfer RNA valine (anticodon UAC)	tRNA	5.33738	0.000668603	5.82405e-05	45.8058	1.32776	4.01983	TRNAV-UAC	GeneID:108173955	NC_091663.1	12104290	12104362	-	73	309.079	112.08	116.119	3.7844	8.608	0
LOC103445341	RHOMBOID-like protein 5	protein_coding	5.33243	7.19136e-05	3.8941e-06	286.517	1.15497	4.61696	LOC103445341	GeneID:103445341	NC_091669.1	23799382	23801949	+	2568	2387.63	424.546	505.274	51.3597	29.6976	0
LOC108173448	uncharacterized LOC108173448	lncRNA	5.33241	0.0208294	0.0042136	42.6227	1.86337	2.86171	LOC108173448	GeneID:108173448	NC_091665.1	33863242	33864349	-	1108	296.2	91.7019	103.566	11.3532	0.4304	0
LOC139190561	uncharacterized LOC139190561	lncRNA	5.33173	0.00962524	0.00158115	401.657	1.6876	3.15936	LOC139190561	GeneID:139190561	NC_091673.1	31577710	31579459	-	1750	2606.56	978.153	1070.18	44.3316	70.5856	0
LOC103408274	uncharacterized LOC103408274	lncRNA	5.33061	1.18831e-05	4.45111e-07	277.761	1.05586	5.04858	LOC103408274	GeneID:103408274	NC_091665.1	32882755	32888930	-	6176	1720.54	1246.47	225.961	48.116	29.6976	0
LOC139197220	uncharacterized LOC139197220	lncRNA	5.33013	0.000345967	2.60518e-05	205.011	1.26742	4.20549	LOC139197220	GeneID:139197220	NC_091666.1	30737524	30741188	+	3665	1303.28	777.768	254.206	19.4626	37.4448	0
LOC103419449	myosin-1-like	protein_coding	5.32905	0.0235693	0.0049393	812.356	1.89581	2.81097	LOC103419449	GeneID:103419449	NC_091675.1	27687046	27708419	+	21374	6065.67	1497.8	1848.49	113.532	120.082	0
LOC114823771	uncharacterized LOC114823771	lncRNA	5.32867	7.5138e-08	1.06401e-09	413.769	0.873624	6.0995	LOC114823771	GeneID:114823771	NC_091662.1	21351199	21352147	-	949	2982.61	1168.35	659.053	64.8755	45.6224	7.3693
LOC139191642	uncharacterized LOC139191642	lncRNA	5.32765	0.000461645	3.72444e-05	195.965	1.29188	4.12394	LOC139191642	GeneID:139191642	NC_091675.1	27934599	27937819	-	3221	945.265	641.913	655.915	30.2752	24.5328	0
LOC139191452	uncharacterized LOC139191452	protein_coding	5.32727	0.0420604	0.0105007	41.9714	2.08187	2.55889	LOC139191452	GeneID:139191452	NC_091674.1	9853041	9868277	+	15237	316.806	142.647	6.2767	6.48755	4.7344	0
LOC103447022	polypyrimidine tract-binding protein homolog 3	protein_coding	5.32246	7.97243e-05	4.37855e-06	218.335	1.15893	4.59255	LOC103447022	GeneID:103447022	NC_091673.1	35824189	35833167	-	8979	1303.28	533.229	615.116	34.6002	23.672	1.84233
LOC103406450	cyclin-U4-1-like	protein_coding	5.32223	4.84876e-05	2.44491e-06	210.002	1.12934	4.71267	LOC103406450	GeneID:103406450	NC_091667.1	10236395	10238446	-	2052	1254.34	682.67	429.954	43.2503	14.6336	0
LOC103426648	ethylene-responsive transcription factor TINY	protein_coding	5.32173	0.0379846	0.00914412	167.483	2.04162	2.60662	LOC103426648	GeneID:103426648	NC_091675.1	15281971	15283506	+	1536	847.391	536.626	505.274	18.3814	28.4064	0
LOC103400077	36.4 kDa proline-rich protein-like	protein_coding	5.32149	1.99071e-05	8.35206e-07	468.382	1.08008	4.92696	LOC103400077	GeneID:103400077	NC_091675.1	12482748	12484234	+	1487	321.957	720.03	254.206	2.16252	0	33.1619
LOC114821147	uncharacterized LOC114821147	lncRNA	5.32124	0.0311794	0.00710491	15.998	1.97677	2.69189	LOC114821147	GeneID:114821147	NC_091674.1	11280096	11292054	-	11959	121.056	0	15.6917	2.70314	0.4304	0
LOC103437435	endoglucanase CX-like	protein_coding	5.32109	1.72428e-07	2.74464e-09	98.3745	0.894875	5.94618	LOC103437435	GeneID:103437435	NC_091666.1	24875674	24878532	+	2859	512.555	336.24	172.609	5.94692	17.6464	0
LOC103410983	uncharacterized LOC103410983	lncRNA	5.32036	5.89179e-06	1.85313e-07	258.5	1.0205	5.2135	LOC103410983	GeneID:103410983	NC_091668.1	27700245	27702783	+	2539	1924.01	438.131	596.286	34.0596	38.3056	0
LOC103442479	stress-induced protein KIN2	protein_coding	5.31995	0.0146331	0.00268609	78.6762	1.7724	3.00155	LOC103442479	GeneID:103442479	NC_091669.1	5244456	5245291	+	836	607.855	159.629	128.672	16.7595	5.1648	0
LOC114824572	uncharacterized LOC114824572	lncRNA	5.31967	0.00284352	0.000348408	64.9317	1.48745	3.57636	LOC114824572	GeneID:114824572	NC_091664.1	24112286	24113881	+	1596	311.654	414.357	21.9684	14.597	3.4432	0
LOC103424929	cytochrome P450 734A1-like	protein_coding	5.31899	0.0005538	4.63527e-05	229.737	1.30582	4.07329	LOC103424929	GeneID:103424929	NC_091675.1	13844629	13848302	-	3674	898.904	1052.87	665.33	40.0065	24.5328	0
LOC103434832	WAT1-related protein At2g39510-like	protein_coding	5.31751	0.00202593	0.000229937	58.5802	1.44355	3.68363	LOC103434832	GeneID:103434832	NC_091667.1	27373818	27376189	+	2372	285.898	163.026	232.238	5.94692	10.3296	0
LOC139197261	uncharacterized LOC139197261	lncRNA	5.3168	0.0359584	0.00853126	388.062	2.02138	2.63029	LOC139197261	GeneID:139197261	NC_091666.1	9570385	9573329	+	2945	1905.98	1752.52	822.248	82.7162	29.2672	0
LOC108173070	uncharacterized LOC108173070	lncRNA	5.31358	2.97767e-05	1.37367e-06	204.476	1.1004	4.82879	LOC108173070	GeneID:108173070	NC_091663.1	9170501	9173729	+	3229	638.763	876.262	875.6	38.9253	19.7984	0
LOC103449280	histidine kinase CKI1-like	protein_coding	5.31343	0.00083082	7.66039e-05	114.59	1.34354	3.95478	LOC103449280	GeneID:103449280	NC_091671.1	40912042	40915918	-	3877	803.604	183.404	320.112	15.1376	16.7856	0
LOC103403804	receptor-like cytosolic serine/threonine-protein kinase RBK2	protein_coding	5.31187	0.0210783	0.0042832	37.6865	1.85956	2.85651	LOC103403804	GeneID:103403804	NC_091676.1	14175491	14179047	-	3557	280.746	40.7564	109.842	0	10.3296	0
LOC103401024	endochitinase-like	protein_coding	5.31135	9.52901e-13	1.81746e-15	495.885	0.667825	7.95321	LOC103401024	GeneID:103401024	NC_091675.1	19113615	19116010	+	2396	625.884	376.997	564.903	20.0033	16.3552	0
LOC108172495	uncharacterized LOC108172495	lncRNA	5.3105	0.000374593	2.89971e-05	86.9505	1.27009	4.1812	LOC108172495	GeneID:108172495	NC_091663.1	31526071	31533083	+	7013	144.237	492.473	376.602	10.2719	14.2032	0
LOC139196828	uncharacterized LOC139196828	protein_coding	5.30793	0.00135672	0.000139664	39.1349	1.39361	3.80876	LOC139196828	GeneID:139196828	NC_091666.1	15833462	15850524	-	17063	211.204	132.458	106.704	3.24377	7.3168	0
LOC114825948	uncharacterized LOC114825948	lncRNA	5.3066	8.24444e-06	2.87957e-07	203.092	1.03419	5.13116	LOC114825948	GeneID:114825948	NC_091667.1	2406969	2411913	-	4945	981.325	509.455	822.248	31.8971	24.9632	0
LOC139194594	uncharacterized LOC139194594	lncRNA	5.30635	0.0407769	0.0100742	38.7879	2.0621	2.57327	LOC139194594	GeneID:139194594	NC_091663.1	36331837	36334828	+	2992	257.566	0	188.301	9.19069	1.7216	0
LOC103403449	defensin Ec-AMP-D2	protein_coding	5.30612	8.77851e-07	1.83226e-08	1767.42	0.942953	5.62714	LOC103403449	GeneID:103403449	NC_091676.1	628518	629253	-	736	1076.62	889.848	411.124	0.540629	15.9248	46.0582
LOC103455770	myosin-15	protein_coding	5.30551	2.59155e-09	1.96695e-11	148.405	0.79087	6.70846	LOC103455770	GeneID:103455770	NC_091675.1	3332316	3346179	-	13864	625.884	706.444	288.728	17.8408	20.6592	0
LOC103402625	CAX-interacting protein 4	protein_coding	5.30532	0.0347498	0.00816205	21.2985	2.00557	2.64529	LOC103402625	GeneID:103402625	NC_091676.1	2335572	2338965	+	3394	38.6348	0	112.981	0	3.4432	0
LOC139190664	uncharacterized LOC139190664	lncRNA	5.30526	0.0289769	0.00646046	12.6258	1.948	2.72345	LOC139190664	GeneID:139190664	NC_091673.1	15915739	15917155	-	1417	69.5427	57.7382	18.8301	1.62189	1.7216	0
LOC114823756	uncharacterized LOC114823756	protein_coding	5.30352	0.00538109	0.000759732	94.232	1.57512	3.36706	LOC114823756	GeneID:114823756	NC_091662.1	9280110	9281924	-	1815	502.253	319.258	266.76	13.5157	13.3424	0
LOC103415591	peroxidase N	protein_coding	5.30116	0.00575055	0.000828262	75.771	1.58567	3.34317	LOC103415591	GeneID:103415591	NC_091663.1	1006187	1008717	-	2531	731.486	64.5309	84.7354	13.5157	8.1776	0
LOC108174417	uncharacterized LOC108174417	protein_coding	5.29953	0.0392964	0.00958971	27.7036	2.04593	2.59028	LOC108174417	GeneID:108174417	NC_091670.1	538703	553981	+	15279	195.75	23.7746	84.7354	2.16252	5.1648	0
LOC103402811	LOB domain-containing protein 36-like	protein_coding	5.29926	0.0429904	0.0108178	21.8675	2.07934	2.54853	LOC103402811	GeneID:103402811	NC_091662.1	13885636	13889523	-	3888	66.967	0	134.949	0	4.7344	0
LOC103451947	uncharacterized LOC103451947	protein_coding	5.29634	2.88074e-07	4.94987e-09	215.081	0.905536	5.84885	LOC103451947	GeneID:103451947	NC_091673.1	5951269	5954784	-	3516	1009.66	767.579	411.124	12.4345	13.3424	31.3195
LOC139191837	uncharacterized LOC139191837	protein_coding	5.29571	8.37729e-05	4.65094e-06	83.6715	1.15628	4.57995	LOC139191837	GeneID:139191837	NC_091675.1	29357054	29360163	-	3110	458.467	383.789	138.087	8.65006	15.064	0
LOC103445575	RING-H2 finger protein ATL43	protein_coding	5.29565	9.66913e-06	3.46552e-07	559.167	1.03914	5.09619	LOC103445575	GeneID:103445575	NC_091673.1	23824053	23826012	-	1960	4625.88	1012.12	790.864	81.0943	80.9152	0
LOC108173473	uncharacterized LOC108173473	lncRNA	5.29429	0.000918748	8.65835e-05	135.06	1.34872	3.92541	LOC108173473	GeneID:108173473	NC_091665.1	16812958	16814110	+	1153	829.361	376.997	329.527	16.2189	21.9504	0
LOC139194383	uncharacterized LOC139194383	protein_coding	5.29424	0.00104541	0.000101312	173.929	1.36189	3.88743	LOC139194383	GeneID:139194383	NC_091663.1	3860846	3873065	+	12220	798.453	339.637	812.833	12.9751	34.0016	1.84233
LOC103454805	protein LURP-one-related 3-like	protein_coding	5.29404	0.0201627	0.00403321	283.928	1.84105	2.87555	LOC103454805	GeneID:103454805	NC_091674.1	15545371	15545922	-	552	1465.55	774.371	1051.35	30.8158	52.5088	0
LOC103412292	serine/threonine-protein kinase RHS3-like	protein_coding	5.29358	0.00727191	0.0011059	439.433	1.62275	3.2621	LOC103412292	GeneID:103412292	NC_091670.1	33697541	33701125	+	3585	3242.75	896.641	859.908	70.8224	55.952	0
LOC103434354	putative leucine-rich repeat receptor-like serine/threonine-protein kinase At2g19230	protein_coding	5.29215	0.0270094	0.00590224	37.6882	1.92221	2.75316	LOC103434354	GeneID:103434354	NC_091664.1	30896556	30899384	-	2829	190.598	163.026	87.8738	0	10.76	0
LOC103442613	transcription factor MYB101	protein_coding	5.29183	0.0330335	0.00767134	35.5695	1.98478	2.6662	LOC103442613	GeneID:103442613	NC_091677.1	8155977	8159055	-	3079	218.931	81.5128	116.119	10.2719	0	0
LOC103424822	uncharacterized protein At5g41620-like	protein_coding	5.29145	0.0115412	0.00199565	24.0637	1.71196	3.09088	LOC103424822	GeneID:103424822	NC_091663.1	16304392	16308744	+	4353	43.7861	152.836	31.3835	5.40629	0	0
LOC103438420	DNA topoisomerase 2	protein_coding	5.28883	0.00926459	0.00150335	74.4027	1.66628	3.17404	LOC103438420	GeneID:103438420	NC_091667.1	1610017	1616844	-	6828	587.249	139.251	97.2888	20.5439	0	0
LOC103424428	protein IQ-domain 26-like	protein_coding	5.28742	0.0147236	0.00270735	44.7096	1.76297	2.99915	LOC103424428	GeneID:103424428	NC_091677.1	21280252	21283829	-	3578	20.6052	0	97.2888	0	2.5824	0
LOC114821779	GDSL esterase/lipase At2g23540-like	protein_coding	5.28649	5.16502e-07	9.76415e-09	140.838	0.92183	5.73478	LOC114821779	GeneID:114821779	NC_091675.1	23885034	23887864	+	2831	803.604	329.447	473.891	17.3001	21.9504	0
LOC103426710	ABC transporter G family member 32-like	protein_coding	5.286	0.00147491	0.000154423	58.5363	1.39699	3.78385	LOC103426710	GeneID:103426710	NC_091662.1	3350907	3352593	-	1687	69.5427	30.5673	112.981	0	0	7.3693
LOC114819395	uncharacterized LOC114819395	lncRNA	5.28303	0.00017472	1.14315e-05	206.989	1.20393	4.38816	LOC114819395	GeneID:114819395	NC_091671.1	38121880	38124315	-	2436	834.512	978.153	599.425	36.2221	24.5328	0
LOC139189705	uncharacterized LOC139189705	lncRNA	5.28265	0.00750507	0.00115112	44.533	1.62507	3.25072	LOC139189705	GeneID:139189705	NC_091671.1	25137923	25138690	+	768	229.233	88.3055	203.993	12.4345	0.4304	0
LOC103410453	putative receptor-like protein kinase At3g47110	protein_coding	5.28003	0.0245512	0.00520201	20.4153	1.8896	2.79425	LOC103410453	GeneID:103410453	NC_091667.1	2922134	2924956	+	2823	36.0592	71.3237	128.672	0	5.5952	0
LOC103444068	uncharacterized LOC103444068	protein_coding	5.27823	4.43124e-06	1.3017e-07	339.026	0.99993	5.27861	LOC103444068	GeneID:103444068	NC_091669.1	28615901	28619835	+	3935	2405.66	896.641	583.733	60.5504	37.8752	0
LOC114827582	cyclin-D3-1-like	protein_coding	5.27814	0.0109711	0.0018697	31.8129	1.69705	3.11019	LOC114827582	GeneID:114827582	NC_091670.1	17066281	17068681	+	2401	123.631	44.1528	160.056	0.540629	7.3168	0
LOC103445591	uncharacterized LOC103445591	protein_coding	5.27764	6.82759e-06	2.24374e-07	243.629	1.01926	5.17792	LOC103445591	GeneID:103445591	NC_091670.1	29424498	29426727	-	2230	1687.05	431.338	652.777	44.8722	24.9632	0
LOC103403195	BAG family molecular chaperone regulator 5, mitochondrial-like	protein_coding	5.27721	0.0101417	0.00169271	299.026	1.68094	3.13944	LOC103403195	GeneID:103403195	NC_091676.1	8847874	8849437	-	1564	1815.84	794.75	815.971	50.2785	37.4448	0
LOC103447533	uncharacterized LOC103447533	lncRNA	5.27524	0.000171959	1.11856e-05	124.223	1.20086	4.39289	LOC103447533	GeneID:103447533	NC_091671.1	8113800	8116174	-	2375	600.128	434.735	364.049	17.3001	17.6464	0
LOC139188336	uncharacterized LOC139188336	lncRNA	5.27462	0.0019478	0.000218879	19.1446	1.42705	3.69617	LOC139188336	GeneID:139188336	NC_091670.1	42966244	42967627	+	1384	139.085	44.1528	37.6602	1.62189	3.4432	0
LOC139195117	uncharacterized LOC139195117	protein_coding	5.2745	0.0299439	0.00675077	11.6721	1.9471	2.70889	LOC139195117	GeneID:139195117	NC_091664.1	2338699	2340547	-	1849	87.5723	16.9818	28.2451	2.70314	0.4304	0
LOC103439460	NAC domain-containing protein 69-like	protein_coding	5.27373	1.41467e-13	1.93865e-16	189.704	0.64112	8.22582	LOC103439460	GeneID:103439460	NC_091667.1	23974040	23982529	-	8490	1259.5	292.087	524.104	27.0314	12.912	12.8963
LOC108171993	uncharacterized LOC108171993	lncRNA	5.27355	1.20524e-11	3.13391e-14	162.163	0.694558	7.59267	LOC108171993	GeneID:108171993	NC_091669.1	5677856	5681361	+	3506	847.391	618.139	389.155	12.4345	29.2672	3.68465
LOC103453468	uncharacterized LOC103453468	protein_coding	5.27317	0.0199256	0.00396425	274.201	1.83033	2.88099	LOC103453468	GeneID:103453468	NC_091674.1	130954	132323	-	1370	1820.99	363.411	963.473	27.0314	53.8	0
LOC103436637	midasin	protein_coding	5.27275	2.41144e-09	1.78479e-11	552.242	0.784329	6.72263	LOC103436637	GeneID:103436637	NC_091665.1	2383352	2418137	-	34786	4270.44	767.579	1214.54	83.7975	54.2304	22.1079
LOC103429496	translation initiation factor IF3-1, mitochondrial-like	protein_coding	5.27255	1.77615e-08	1.915e-10	309.353	0.827975	6.36801	LOC103429496	GeneID:103429496	NC_091670.1	22735134	22744860	-	9727	2086.28	872.866	530.381	41.0878	36.584	11.054
LOC103402895	extracellular ribonuclease LE-like	protein_coding	5.27239	0.00180273	0.000199025	91.4991	1.41721	3.72025	LOC103402895	GeneID:103402895	NC_091676.1	4974490	4976466	-	1977	816.483	47.5491	207.131	7.02818	19.7984	0
LOC103407664	uncharacterized LOC103407664	lncRNA	5.27234	0.000103356	6.05734e-06	345.45	1.16532	4.52438	LOC103407664	GeneID:103407664	NC_091675.1	45543962	45546367	+	2406	2287.18	852.488	834.801	61.0911	40.4576	0
LOC139197774	protein IQ-DOMAIN 17-like	protein_coding	5.27223	0.00340817	0.000435638	55.1198	1.49886	3.5175	LOC139197774	GeneID:139197774	NC_091667.1	24703379	24703954	+	576	391.5	91.7019	125.534	15.1376	0	0
LOC103433883	uncharacterized LOC103433883	protein_coding	5.27168	0.000108585	6.44056e-06	76.899	1.16853	4.51139	LOC103433883	GeneID:103433883	NC_091664.1	27869728	27879684	-	9957	345.138	278.502	160.056	4.86566	14.2032	0
LOC139194197	uncharacterized LOC139194197	protein_coding	5.27146	0.0372824	0.00892005	240.574	2.01577	2.6151	LOC139194197	GeneID:139194197	NC_091663.1	13535057	13536737	+	1681	1630.39	631.724	552.35	47.0347	25.3936	0
LOC103400624	pentatricopeptide repeat-containing protein At2g22070-like	protein_coding	5.27144	0.0310329	0.00705952	19.5185	1.95672	2.69402	LOC103400624	GeneID:103400624	NC_091675.1	15297888	15300497	-	2610	110.753	64.5309	25.1068	4.86566	0	0
LOC139196213	transcription factor MYB1R1-like	protein_coding	5.26989	0.0239455	0.00504234	30.0531	1.87921	2.80432	LOC139196213	GeneID:139196213	NC_091661.1	12674311	12675674	-	1364	252.414	0	75.3204	0	6.456	1.84233
LOC103423244	ubiquitin C-terminal hydrolase 13-like	protein_coding	5.26915	0.00449424	0.000610044	53.5215	1.53749	3.42711	LOC103423244	GeneID:103423244	NC_091672.1	5386077	5432862	-	46786	363.167	132.458	125.534	8.10943	7.3168	0
LOC114825254	uncharacterized LOC114825254	protein_coding	5.26901	2.55256e-08	2.96882e-10	138.772	0.836297	6.3004	LOC114825254	GeneID:114825254	NC_091665.1	37080640	37084819	-	4180	914.358	444.924	238.515	18.922	17.216	3.68465
LOC103443083	uncharacterized LOC103443083	protein_coding	5.26865	2.38358e-05	1.03437e-06	218.802	1.07854	4.88498	LOC103443083	GeneID:103443083	NC_091669.1	9982398	9992340	+	9943	1540.24	675.877	282.451	25.4096	37.8752	0
LOC114822713	E3 ubiquitin-protein ligase RSL1-like	protein_coding	5.26834	0.0174381	0.00333679	413.523	1.79508	2.93488	LOC114822713	GeneID:114822713	NC_091662.1	7963350	7965532	+	2183	2606.56	1314.39	847.354	80.5537	42.6096	0
LOC103454152	uncharacterized LOC103454152	protein_coding	5.26697	0.000271607	1.93643e-05	82.5269	1.23288	4.2721	LOC103454152	GeneID:103454152	NC_091674.1	3684368	3685571	+	1204	350.289	74.72	288.728	14.597	3.0128	0
LOC114820321	uncharacterized LOC114820321	lncRNA	5.26531	2.22684e-05	9.55721e-07	337.098	1.07443	4.90054	LOC114820321	GeneID:114820321	NC_091662.1	11160402	11163940	-	3539	2328.39	934.001	671.607	50.8191	49.9264	0
LOC103436118	adenylyl-sulfate kinase 3-like	protein_coding	5.26475	0.016437	0.00310328	249.826	1.78025	2.95732	LOC103436118	GeneID:103436118	NC_091665.1	20662973	20666192	+	3220	1411.46	529.833	784.587	34.6002	35.7232	0
LOC103442642	nucleobase-ascorbate transporter 1	protein_coding	5.26262	0.000723776	6.41401e-05	282.314	1.31663	3.99704	LOC103442642	GeneID:103442642	NC_091669.1	8173580	8178352	+	4773	2240.82	353.222	605.701	53.5223	28.8368	0
LOC139192736	uncharacterized LOC139192736	protein_coding	5.26019	1.32697e-05	5.10571e-07	61.9835	1.04737	5.0223	LOC139192736	GeneID:139192736	NC_091676.1	18224732	18230157	-	5426	388.924	173.215	72.182	4.86566	10.3296	0
LOC139195314	pentatricopeptide repeat-containing protein At3g09060-like	protein_coding	5.25297	0.00903946	0.00145818	42.828	1.65038	3.18288	LOC139195314	GeneID:139195314	NC_091664.1	23001786	23006566	+	4781	424.983	37.36	28.2451	7.5688	4.7344	0
LOC139198347	uncharacterized LOC139198347	lncRNA	5.25163	3.14947e-05	1.46744e-06	172.788	1.09054	4.81562	LOC139198347	GeneID:139198347	NC_091668.1	491138	492464	+	1327	739.213	937.397	295.005	11.8938	38.3056	0
LOC103431462	gibberellin-regulated protein 12	protein_coding	5.25086	0.00368719	0.000478988	47.892	1.50358	3.49224	LOC103431462	GeneID:103431462	NC_091673.1	43373995	43375434	-	1440	288.473	142.647	125.534	7.02818	6.8864	0
LOC103437842	pentatricopeptide repeat-containing protein At5g61370, mitochondrial	protein_coding	5.25077	2.17263e-05	9.27562e-07	201.782	1.07018	4.90641	LOC103437842	GeneID:103437842	NC_091666.1	31935408	31937658	+	2251	1303.28	465.302	530.381	40.0065	18.9376	0
LOC139188889	uncharacterized LOC139188889	protein_coding	5.25006	0.000174558	1.14147e-05	64.5661	1.19633	4.38848	LOC139188889	GeneID:139188889	NC_091670.1	16899313	16908069	-	8757	525.434	101.891	112.981	5.40629	12.912	0
LOC139194302	uncharacterized LOC139194302	lncRNA	5.24965	0.00108232	0.000106189	112.725	1.3544	3.876	LOC139194302	GeneID:139194302	NC_091663.1	37110459	37111410	+	952	986.476	244.538	87.8738	26.4908	7.3168	0
LOC139190689	protein ANTAGONIST OF LIKE HETEROCHROMATIN PROTEIN 1-like	protein_coding	5.24932	2.44246e-05	1.07709e-06	176.684	1.07634	4.877	LOC139190689	GeneID:139190689	NC_091673.1	22726942	22732790	+	5849	1238.89	421.149	320.112	24.3283	26.2544	0
LOC103429386	notchless protein homolog	protein_coding	5.24891	0.0472144	0.012247	29.5254	2.09542	2.50495	LOC103429386	GeneID:103429386	NC_091669.1	34166557	34179554	+	12998	123.631	95.0982	75.3204	0	7.3168	0
LOC103433478	short-chain dehydrogenase TIC 32 B, chloroplastic-like	protein_coding	5.24832	0.0043947	0.000593908	50.491	1.52817	3.43438	LOC103433478	GeneID:103433478	NC_091664.1	20426982	20431994	-	5013	306.503	152.836	94.1505	11.3532	2.5824	0
LOC114820396	uncharacterized LOC114820396	lncRNA	5.24695	0.000300765	2.20017e-05	28.2516	1.23645	4.24354	LOC114820396	GeneID:114820396	NC_091673.1	21261875	21262443	+	569	105.602	13.5855	141.226	2.16252	3.8736	0
LOC103443802	uncharacterized LOC103443802	lncRNA	5.24654	0.0273408	0.00599723	263.319	1.90927	2.74793	LOC103443802	GeneID:103443802	NC_091672.1	2970142	2971643	-	1502	1792.66	713.237	536.658	50.8191	28.8368	0
LOC139192323	uncharacterized LOC139192323	lncRNA	5.24513	0.0289092	0.00643928	40.9513	1.92515	2.72453	LOC139192323	GeneID:139192323	NC_091675.1	3474631	3475231	-	601	146.812	251.331	78.4587	0	12.0512	0
LOC139190245	protein NRT1/ PTR FAMILY 4.5-like	protein_coding	5.2448	7.14332e-06	2.3899e-07	178.441	1.01523	5.16613	LOC139190245	GeneID:139190245	NC_091672.1	26772363	26775521	+	3159	952.992	604.553	530.381	21.0845	32.28	0
LOC103405844	pentatricopeptide repeat-containing protein At2g41080	protein_coding	5.24442	0.000813234	7.44129e-05	82.5719	1.32378	3.96172	LOC103405844	GeneID:103405844	NC_091677.1	32611106	32616020	+	4915	507.404	268.313	97.2888	13.5157	8.608	0
LOC139192465	protein ANTAGONIST OF LIKE HETEROCHROMATIN PROTEIN 1-like	protein_coding	5.24252	2.31344e-06	6.02046e-08	272.255	0.967577	5.41819	LOC139192465	GeneID:139192465	NC_091662.1	6901394	6903384	+	1991	2009.01	485.68	624.532	49.1972	27.976	3.68465
LOC103401830	callose synthase 5-like	protein_coding	5.24228	0.000370982	2.86463e-05	64.0772	1.25294	4.18397	LOC103401830	GeneID:103401830	NC_091675.1	38573251	38589838	+	16588	528.009	149.44	15.6917	2.16252	15.064	0
LOC103424054	stress-response A/B barrel domain-containing protein At5g22580-like	protein_coding	5.24208	1.55323e-05	6.16182e-07	153.758	1.05134	4.98608	LOC103424054	GeneID:103424054	NC_091663.1	13484857	13485518	-	662	236.96	180.007	43.9369	3.24377	0	11.054
TRNAV-CAC_12	transfer RNA valine (anticodon CAC)	tRNA	5.24192	0.000282098	2.02214e-05	58.766	1.2298	4.26243	TRNAV-CAC	GeneID:108172345	NC_091677.1	30235361	30235434	-	74	342.562	251.331	94.1505	8.10943	9.0384	0
LOC139188286	uncharacterized LOC139188286	lncRNA	5.24164	0.00242879	0.00028701	46.3021	1.44527	3.62675	LOC139188286	GeneID:139188286	NC_091669.1	4624706	4625619	-	914	378.621	44.1528	119.257	7.5688	6.0256	0
LOC103403878	heavy metal-associated isoprenylated plant protein 19	protein_coding	5.24154	0.000278112	1.99063e-05	140.217	1.2287	4.26594	LOC103403878	GeneID:103403878	NC_091676.1	14025278	14025989	+	712	1117.83	258.124	263.621	5.94692	36.1536	0
LOC114824158	uncharacterized LOC114824158	protein_coding	5.24119	0.0435257	0.0109843	377.655	2.06087	2.5432	LOC114824158	GeneID:114824158	NC_091663.1	8875144	8876365	+	1222	1949.77	1575.91	847.354	51.9004	63.2688	0
LOC103409770	squamosa promoter-binding-like protein 6	protein_coding	5.24056	7.33396e-05	3.98408e-06	366.9	1.13624	4.61221	LOC103409770	GeneID:103409770	NC_091666.1	32641251	32644727	-	3477	2969.73	523.04	762.619	47.5753	37.0144	27.6349
LOC103429863	putative disease resistance protein RGA3	protein_coding	5.23902	0.00141586	0.000147063	46.2836	1.38015	3.79598	LOC103429863	GeneID:103429863	NC_091671.1	4225466	4232796	+	7331	193.174	285.295	47.0752	2.70314	10.3296	0
LOC103402649	cytochrome P450 CYP749A22-like	protein_coding	5.2389	0.000144137	9.02537e-06	74.8587	1.18012	4.4393	LOC103402649	GeneID:103402649	NC_091676.1	2481510	2485122	+	3613	543.463	196.989	134.949	6.48755	15.4944	0
LOC139192252	uncharacterized LOC139192252	protein_coding	5.23762	0.0417994	0.0104164	269.852	2.04459	2.56169	LOC139192252	GeneID:139192252	NC_091675.1	8109050	8110846	-	1797	1612.36	1012.12	495.859	29.7346	52.5088	0
LOC139187616	uncharacterized LOC139187616	lncRNA	5.23719	0.0014466	0.000151069	73.0638	1.3821	3.78931	LOC139187616	GeneID:139187616	NC_091675.1	50886693	50889222	+	2530	417.256	64.5309	351.495	13.5157	7.7472	0
LOC103429405	uncharacterized LOC103429405	protein_coding	5.23199	0.00062079	5.31594e-05	126.172	1.29464	4.04128	LOC103429405	GeneID:103429405	NC_091669.1	33824079	33838871	-	14793	824.21	373.6	169.471	23.7877	11.6208	0
LOC103408761	uncharacterized LOC103408761	protein_coding	5.2304	0.0169256	0.00321396	49.6678	1.77513	2.9465	LOC103408761	GeneID:103408761	NC_091665.1	45769108	45772540	-	3433	195.75	196.989	169.471	9.73132	4.7344	0
LOC103423529	BTB/POZ domain-containing protein At3g08570-like	protein_coding	5.22885	1.8765e-05	7.69482e-07	110.477	1.05784	4.94295	LOC103423529	GeneID:103423529	NC_091672.1	26304469	26307773	-	3305	602.703	404.168	188.301	27.5721	3.0128	0
LOC114825592	uncharacterized LOC114825592	lncRNA	5.22871	5.8947e-11	2.07944e-13	107.651	0.71201	7.34359	LOC114825592	GeneID:114825592	NC_091661.1	30900126	30902410	+	2285	401.802	444.924	200.854	14.597	10.76	0
LOC139195351	uncharacterized LOC139195351	lncRNA	5.22668	0.0218513	0.00447868	45.2704	1.83888	2.84232	LOC139195351	GeneID:139195351	NC_091664.1	26704555	26706557	-	2003	236.96	81.5128	197.716	1.62189	11.6208	0
LOC103446834	uncharacterized LOC103446834	lncRNA	5.22634	0.00183542	0.000203606	40.9086	1.40701	3.7145	LOC103446834	GeneID:103446834	NC_091675.1	11096751	11097724	+	974	95.2992	30.5673	9.41505	0	3.0128	0
LOC139191167	uncharacterized LOC139191167	protein_coding	5.22617	1.98441e-05	8.31167e-07	136.764	1.06053	4.9279	LOC139191167	GeneID:139191167	NC_091662.1	13513851	13515222	+	1372	497.101	716.633	342.08	10.2719	29.6976	0
LOC139195399	uncharacterized LOC139195399	protein_coding	5.22527	2.93147e-05	1.34218e-06	98.3574	1.08108	4.8334	LOC139195399	GeneID:139195399	NC_091664.1	2879953	2880507	-	555	558.917	332.844	257.345	15.1376	14.2032	0
LOC114820732	uncharacterized LOC114820732	lncRNA	5.22381	2.83076e-05	1.28584e-06	292.645	1.07887	4.84193	LOC114820732	GeneID:114820732	NC_091673.1	18822911	18829066	+	6156	2385.06	580.779	436.231	40.0065	49.496	0
LOC103433066	pentatricopeptide repeat-containing protein At4g22760	protein_coding	5.22298	0.0141077	0.00256932	85.5407	1.7323	3.01506	LOC103433066	GeneID:103433066	NC_091664.1	10466887	10468889	-	2003	551.19	0	332.665	5.40629	17.6464	0
LOC103412901	uncharacterized LOC103412901	protein_coding	5.22072	0.000116729	7.04255e-06	70.698	1.16212	4.4924	LOC103412901	GeneID:103412901	NC_091668.1	27620742	27631081	-	10340	435.286	176.611	210.269	14.0564	6.8864	0
LOC139197533	protein GLUTELIN PRECURSOR ACCUMULATION 3-like	protein_coding	5.2206	0.00331634	0.00042184	58.5531	1.48059	3.52603	LOC139197533	GeneID:139197533	NC_091667.1	6272276	6279102	-	6827	419.832	186.8	78.4587	1.62189	15.9248	0
LOC103416879	putative pentatricopeptide repeat-containing protein At1g16830	protein_coding	5.21965	0.00285737	0.000350608	50.7577	1.46016	3.57472	LOC103416879	GeneID:103416879	NC_091663.1	2844250	2850426	-	6177	396.651	95.0982	100.427	2.16252	12.912	0
LOC139193966	uncharacterized LOC139193966	protein_coding	5.21957	0.00126309	0.000127956	50.9321	1.36269	3.83036	LOC139193966	GeneID:139193966	NC_091662.1	35963212	35965077	-	1866	401.802	149.44	43.9369	4.32503	10.76	0
LOC103411418	protein NUCLEAR FUSION DEFECTIVE 4-like	protein_coding	5.21938	5.46027e-10	2.99379e-12	262.955	0.747975	6.97802	LOC103411418	GeneID:103411418	NC_091661.1	21440252	21446883	-	6632	963.295	1402.7	709.267	43.2503	31.4192	5.52698
LOC139192330	uncharacterized LOC139192330	lncRNA	5.21857	0.0159662	0.002997	50.8455	1.75825	2.96805	LOC139192330	GeneID:139192330	NC_091675.1	45244993	45247568	+	2576	383.773	91.7019	109.842	13.5157	1.7216	0
LOC139197012	uncharacterized LOC139197012	protein_coding	5.21769	7.35233e-06	2.47239e-07	210.564	1.01122	5.15978	LOC139197012	GeneID:139197012	NC_091666.1	13494505	13499750	-	5246	1215.71	648.706	561.765	26.4908	35.2928	1.84233
LOC139189090	uncharacterized LOC139189090	protein_coding	5.21711	0.00466922	0.000638554	28.6606	1.52784	3.41469	LOC139189090	GeneID:139189090	NC_091671.1	12892795	12894481	-	1687	200.901	78.1164	56.4903	5.40629	3.0128	0
LOC103443307	trifunctional UDP-glucose 4,6-dehydratase/UDP-4-keto-6-deoxy-D-glucose 3,5-epimerase/UDP-4-keto-L-rhamnose-reductase RHM2-like	protein_coding	5.21595	0.0152596	0.00282682	24.6035	1.74682	2.98597	LOC103443307	GeneID:103443307	NC_091669.1	11892087	11896204	+	4118	157.115	112.08	18.8301	1.62189	5.5952	0
LOC139189106	uncharacterized LOC139189106	lncRNA	5.21542	0.00059781	5.07295e-05	82.4677	1.28705	4.05224	LOC139189106	GeneID:139189106	NC_091671.1	13634857	13638015	-	3159	538.312	169.818	251.068	9.73132	15.064	0
LOC103416167	uncharacterized LOC103416167	protein_coding	5.21512	0.00302517	0.000376086	89.1367	1.46644	3.55632	LOC103416167	GeneID:103416167	NC_091677.1	17581168	17581599	+	432	690.276	105.287	191.439	10.2719	15.4944	0
LOC103451113	uncharacterized LOC103451113	protein_coding	5.21255	0.0362101	0.00860625	318.485	1.98399	2.62731	LOC103451113	GeneID:103451113	NC_091672.1	31037101	31040605	+	3505	2583.38	655.499	407.985	26.4908	47.7744	23.9502
LOC103441132	agamous-like MADS-box protein AGL104	protein_coding	5.21156	1.57464e-06	3.67685e-08	210.927	0.946574	5.50571	LOC103441132	GeneID:103441132	NC_091675.1	44609000	44614275	-	5276	896.328	1049.48	517.828	54.0629	7.3168	3.68465
LOC103408149	uncharacterized LOC103408149	protein_coding	5.21143	2.60286e-05	1.15789e-06	369.985	1.07171	4.86271	LOC103408149	GeneID:103408149	NC_091663.1	37728783	37730789	+	2007	1875.08	1317.79	1029.38	55.1441	57.2432	0
LOC103456221	topless-related protein 1	protein_coding	5.20875	0.0398383	0.00976533	208.599	2.01575	2.58403	LOC103456221	GeneID:103456221	NC_091675.1	9446070	9453645	-	7576	1586.6	421.149	404.847	20.0033	44.7616	0
LOC139191576	uncharacterized LOC139191576	protein_coding	5.20679	1.31263e-06	2.92885e-08	134.117	0.938898	5.54564	LOC139191576	GeneID:139191576	NC_091674.1	7191241	7196033	-	4793	901.479	502.662	147.502	12.9751	27.1152	0
LOC108174841	uncharacterized LOC108174841	protein_coding	5.20677	1.53034e-06	3.55981e-08	625.049	0.944726	5.5114	LOC108174841	GeneID:108174841	NC_091670.1	37907013	37916148	+	9136	3567.28	2058.2	1478.16	116.776	73.5984	0
LOC139194232	uncharacterized LOC139194232	lncRNA	5.2059	0.00346244	0.000445534	73.0032	1.48251	3.51153	LOC139194232	GeneID:139194232	NC_091663.1	20452792	20455556	-	2765	548.615	142.647	116.119	15.1376	6.0256	0
LOC139193214	uncharacterized LOC139193214	lncRNA	5.20535	1.67494e-06	4.03154e-08	216.392	0.948243	5.48946	LOC139193214	GeneID:139193214	NC_091676.1	38798586	38800810	+	2225	1496.46	560.4	461.337	25.4096	40.888	0
LOC103446677	gibberellin 2-beta-dioxygenase 8-like	protein_coding	5.20258	1.09101e-05	4.00614e-07	255.289	1.02642	5.06867	LOC103446677	GeneID:103446677	NC_091670.1	41682948	41692617	+	9670	1604.63	733.615	558.626	46.4941	30.5584	0
LOC139195064	receptor like protein 22-like	protein_coding	5.20243	0.000300765	2.20033e-05	123.239	1.22597	4.24353	LOC139195064	GeneID:139195064	NC_091664.1	24379889	24385260	-	5372	597.552	275.106	546.073	29.7346	7.7472	0
LOC103407224	ethylene-responsive transcription factor 2-like	protein_coding	5.2023	0.0359829	0.00854495	23.1649	1.97825	2.62974	LOC103407224	GeneID:103407224	NC_091662.1	22852667	22853837	+	1171	164.842	64.5309	40.7985	0	6.8864	0
LOC103405345	myosin-8	protein_coding	5.20218	0.00123818	0.000125041	123.771	1.35614	3.83603	LOC103405345	GeneID:103405345	NC_091676.1	22919408	22935600	+	16193	685.124	281.898	445.646	16.7595	20.6592	0
LOC103429680	probable LRR receptor-like serine/threonine-protein kinase At1g07650	protein_coding	5.20132	0.0125117	0.00221007	403.548	1.69953	3.06045	LOC103429680	GeneID:103429680	NC_091670.1	38239741	38248639	-	8899	1934.32	1521.57	1189.43	50.2785	75.32	0
LOC139194286	uncharacterized LOC139194286	lncRNA	5.20104	0.00556775	0.000792542	32.673	1.55006	3.35539	LOC139194286	GeneID:139194286	NC_091663.1	33267132	33269432	+	2301	159.691	122.269	100.427	1.08126	8.608	0
LOC103419321	uncharacterized LOC103419321	protein_coding	5.19986	0.0173161	0.00330819	264.625	1.77014	2.93755	LOC103419321	GeneID:103419321	NC_091664.1	19985719	19991429	-	5711	1988.41	614.742	445.646	28.1127	54.2304	0
LOC103410576	auxin-responsive protein IAA1-like	protein_coding	5.19951	0.00123433	0.000124478	146.72	1.35505	3.83713	LOC103410576	GeneID:103410576	NC_091677.1	24190076	24191947	+	1872	919.509	336.24	360.91	10.2719	32.7104	0
LOC139191806	ankyrin repeat-containing protein ITN1-like	protein_coding	5.19888	0.0210259	0.0042674	8.69744	1.81926	2.85769	LOC139191806	GeneID:139191806	NC_091675.1	25525966	25526790	+	825	5.15131	6.79273	18.8301	0.540629	0	0
LOC103427671	glucan endo-1,3-beta-glucosidase 3-like	protein_coding	5.19673	0.0472242	0.0122528	210.922	2.07473	2.50478	LOC103427671	GeneID:103427671	NC_091664.1	27173277	27177002	-	3726	1169.35	485.68	718.682	34.6002	29.6976	0
LOC103436964	cationic amino acid transporter 6, chloroplastic-like	protein_coding	5.19667	0.00032872	2.44758e-05	198.877	1.23156	4.21958	LOC103436964	GeneID:103436964	NC_091666.1	6274136	6277113	-	2978	1262.07	489.077	530.381	48.6566	12.4816	0
LOC103446900	probable LRR receptor-like serine/threonine-protein kinase At1g53440	protein_coding	5.19446	0.0165074	0.00311889	48.1573	1.7574	2.95577	LOC103446900	GeneID:103446900	NC_091670.1	42996483	43011263	+	14781	303.927	112.08	116.119	11.8938	2.152	0
LOC103434302	protein ASYMMETRIC LEAVES 2	protein_coding	5.1933	0.0118783	0.00207114	44.8427	1.68623	3.07984	LOC103434302	GeneID:103434302	NC_091664.1	31635487	31639695	-	4209	167.418	196.989	150.641	4.86566	8.608	0
LOC103446151	uncharacterized LOC103446151	protein_coding	5.19212	0.0122175	0.00214823	42.5747	1.69183	3.06894	LOC103446151	GeneID:103446151	NC_091664.1	4314084	4316045	-	1962	254.99	64.5309	169.471	10.2719	2.5824	0
LOC103431311	probable mannitol dehydrogenase	protein_coding	5.1919	0.0262275	0.00568252	29.9928	1.87734	2.76556	LOC103431311	GeneID:103431311	NC_091670.1	26494191	26496007	-	1817	283.322	61.1346	6.2767	7.02818	2.152	0
LOC103408787	GTP-binding nuclear protein Ran-B1-like	protein_coding	5.19078	0.00159976	0.000170719	85.2829	1.38096	3.75882	LOC103408787	GeneID:103408787	NC_091667.1	26782317	26786813	+	4497	607.855	210.575	147.502	11.3532	14.2032	0
LOC139195078	homeobox-leucine zipper protein HAT5-like	protein_coding	5.19059	0.00347183	0.000446986	76.8695	1.47852	3.51067	LOC139195078	GeneID:139195078	NC_091664.1	25733192	25734230	+	1039	574.371	247.935	28.2451	15.6782	6.8864	0
LOC103451409	uncharacterized LOC103451409	lncRNA	5.18978	0.0101917	0.0017025	55.5396	1.65398	3.13775	LOC103451409	GeneID:103451409	NC_091672.1	31030797	31036712	-	5916	509.98	78.1164	56.4903	5.40629	11.6208	0
LOC103441922	protein translocase subunit SECA2, chloroplastic	protein_coding	5.18739	0.0272002	0.00595347	456.564	1.88609	2.75033	LOC103441922	GeneID:103441922	NC_091668.1	16800251	16804797	-	4547	2676.11	1565.72	997.995	52.441	90.8144	0
LOC103401066	protein POLLENLESS 3-LIKE 2-like	protein_coding	5.18697	0.000235092	1.6381e-05	64.2748	1.20368	4.30925	LOC103401066	GeneID:103401066	NC_091675.1	19730757	19732872	-	2116	419.832	101.891	163.194	13.5157	4.304	0
LOC139197011	transcription factor bHLH118-like	protein_coding	5.18605	0.0064647	0.000961107	101.453	1.57073	3.30167	LOC139197011	GeneID:139197011	NC_091666.1	13298630	13301018	+	2389	739.213	159.629	178.886	15.1376	13.7728	0
LOC103451809	probable calcium-binding protein CML46	protein_coding	5.18536	0.00017421	1.13736e-05	159.757	1.18137	4.38926	LOC103451809	GeneID:103451809	NC_091673.1	4643132	4643455	-	324	551.19	913.622	386.017	30.2752	19.368	0
LOC139187836	uncharacterized LOC139187836	protein_coding	5.18467	1.53908e-08	1.61766e-10	144.045	0.810884	6.39384	LOC139187836	GeneID:139187836	NC_091669.1	21522003	21526307	+	4305	770.121	492.473	404.847	18.922	16.7856	9.21163
LOC139193987	uncharacterized LOC139193987	lncRNA	5.18463	0.00640485	0.000951083	72.442	1.56891	3.30461	LOC139193987	GeneID:139193987	NC_091662.1	37175778	37177070	-	1293	574.371	88.3055	166.333	11.3532	10.76	0
LOC103406163	caffeoylshikimate esterase-like	protein_coding	5.18232	0.0257202	0.00553012	44.0603	1.8679	2.77441	LOC103406163	GeneID:103406163	NC_091662.1	19342132	19358945	+	16814	368.319	78.1164	59.6286	11.3532	2.152	0
LOC139189772	uncharacterized LOC139189772	protein_coding	5.18221	4.00705e-05	1.95009e-06	155.883	1.08904	4.75853	LOC139189772	GeneID:139189772	NC_091672.1	4082757	4083284	-	528	983.9	536.626	301.282	30.2752	18.5072	0
LOC114819803	uncharacterized LOC114819803	protein_coding	5.18106	0.000759732	6.82074e-05	124.838	1.30097	3.98245	LOC114819803	GeneID:114819803	NC_091671.1	35889680	35894135	+	4456	999.354	298.88	160.056	3.7844	35.2928	0
LOC103435217	uncharacterized LOC103435217	protein_coding	5.18095	0.0261374	0.00565382	26.9635	1.87227	2.76721	LOC103435217	GeneID:103435217	NC_091665.1	38358015	38358489	-	475	33.4835	67.9273	87.8738	4.86566	0	0
LOC103447323	cation/H(+) antiporter 18	protein_coding	5.18048	0.01058	0.00178187	420.98	1.65809	3.12437	LOC103447323	GeneID:103447323	NC_091666.1	22115627	22121532	-	5906	2792.01	825.317	1073.32	63.2536	65.4208	0
LOC103407958	cytochrome P450 736A117-like	protein_coding	5.17964	0.00228447	0.000265301	107.149	1.42024	3.64702	LOC103407958	GeneID:103407958	NC_091663.1	27744009	27746121	+	2113	533.161	312.466	25.1068	10.2719	12.912	0
LOC103432228	senescence-specific cysteine protease SAG39-like	protein_coding	5.17962	0.0017327	0.000188925	90.3532	1.38738	3.73338	LOC103432228	GeneID:103432228	NC_091677.1	28374005	28380795	+	6791	782.999	47.5491	213.408	14.597	13.3424	0
LOC139197378	uncharacterized LOC139197378	lncRNA	5.17896	0.0122112	0.0021467	45.4838	1.68743	3.06915	LOC139197378	GeneID:139197378	NC_091667.1	12576990	12578395	-	1406	321.957	3.39637	153.779	0.540629	12.0512	0
LOC103454707	F-box protein At2g26850-like	protein_coding	5.17879	9.74095e-05	5.61431e-06	85.3578	1.1406	4.54042	LOC103454707	GeneID:103454707	NC_091674.1	11498828	11501607	-	2780	432.71	417.753	147.502	15.1376	11.1904	0
LOC103429493	protein ALTERED PHOSPHATE STARVATION RESPONSE 1-like	protein_coding	5.17855	0.0372723	0.00891488	202.462	1.9801	2.6153	LOC103429493	GeneID:103429493	NC_091670.1	22825269	22829617	+	4349	1434.64	427.942	502.136	32.9784	31.8496	0
LOC114826471	uncharacterized LOC114826471	lncRNA	5.17851	7.67466e-08	1.09218e-09	200.55	0.849588	6.09532	LOC114826471	GeneID:114826471	NC_091668.1	4895874	4896309	-	436	1048.29	529.833	712.405	30.8158	30.128	0
LOC103426534	caffeic acid 3-O-methyltransferase-like	protein_coding	5.17794	0.000217665	1.48914e-05	150.811	1.19575	4.33029	LOC103426534	GeneID:103426534	NC_091661.1	31737044	31739052	-	2009	909.206	414.357	429.954	31.3565	15.9248	0
LOC103404712	uncharacterized LOC103404712	protein_coding	5.17769	5.18487e-06	1.58867e-07	323.962	0.987737	5.24197	LOC103404712	GeneID:103404712	NC_091677.1	6160886	6166446	+	5561	1679.33	1344.96	684.16	56.766	43.9008	0
LOC103452800	RING-H2 finger protein ATL16-like	protein_coding	5.17707	0.000669039	5.8349e-05	164.982	1.28802	4.01939	LOC103452800	GeneID:103452800	NC_091676.1	20013267	20014984	-	1718	1311.01	329.447	282.451	23.247	28.8368	0
LOC103455627	phosphoethanolamine N-methyltransferase 1	protein_coding	5.17679	0.00797877	0.00124199	88.3405	1.60319	3.22906	LOC103455627	GeneID:103455627	NC_091674.1	30698676	30702492	-	3817	576.947	173.215	210.269	15.1376	10.76	0
LOC103440759	GATA transcription factor 21-like	protein_coding	5.17648	1.62283e-06	3.86619e-08	105.71	0.941717	5.49686	LOC103440759	GeneID:103440759	NC_091668.1	4652938	4655175	-	2238	564.069	200.386	279.313	8.10943	18.9376	0
LOC103449050	uncharacterized LOC103449050	protein_coding	5.17643	5.17032e-05	2.63612e-06	253.968	1.102	4.69731	LOC103449050	GeneID:103449050	NC_091671.1	38388412	38396439	-	8028	1656.15	658.895	536.658	41.6284	27.1152	9.21163
LOC114826058	protein DETOXIFICATION 34-like	protein_coding	5.17608	0.000148383	9.41113e-06	194.97	1.16834	4.43028	LOC114826058	GeneID:114826058	NC_091667.1	19720363	19723435	+	3073	1285.25	546.815	433.092	37.3034	24.1024	0
LOC103449398	trihelix transcription factor PTL	protein_coding	5.17548	0.0291072	0.00650076	15.304	1.90178	2.72139	LOC103449398	GeneID:103449398	NC_091672.1	1890970	1894132	-	3163	77.2697	47.5491	3.13835	3.24377	0	0
LOC103450045	putative white-brown complex homolog protein 30	protein_coding	5.17523	0.00860555	0.00136587	23.6555	1.61637	3.20177	LOC103450045	GeneID:103450045	NC_091672.1	17408034	17416030	+	7997	167.418	23.7746	84.7354	5.40629	1.7216	0
LOC103428268	uncharacterized LOC103428268	protein_coding	5.17506	0.00133784	0.000137361	150.314	1.35726	3.81287	LOC103428268	GeneID:103428268	NC_091666.1	26644867	26653187	+	8321	790.726	601.157	295.005	19.4626	26.2544	0
LOC103454575	kinesin-like protein KIN-7O	protein_coding	5.17387	0.00258431	0.000309281	55.859	1.43424	3.6074	LOC103454575	GeneID:103454575	NC_091674.1	10552692	10567695	-	15004	388.924	139.251	94.1505	13.5157	3.0128	0
LOC114820758	uncharacterized LOC114820758	lncRNA	5.17332	7.06036e-05	3.79576e-06	83.3982	1.11922	4.62226	LOC114820758	GeneID:114820758	NC_091673.1	12197125	12199005	+	1881	283.322	346.429	345.218	18.922	6.8864	0
LOC114821956	protein PLANT CADMIUM RESISTANCE 2-like	protein_coding	5.17295	0.000270428	1.92518e-05	68.0882	1.2105	4.2734	LOC114821956	GeneID:114821956	NC_091676.1	1438014	1439788	-	1775	481.648	71.3237	225.961	18.922	1.7216	0
LOC108170203	uncharacterized LOC108170203	lncRNA	5.17162	0.000276465	1.97788e-05	189.319	1.2119	4.26737	LOC108170203	GeneID:108170203	NC_091663.1	18639501	18643389	+	3889	947.841	821.921	376.602	41.6284	16.7856	0
LOC139192704	uncharacterized LOC139192704	lncRNA	5.1702	1.39466e-05	5.43513e-07	112.999	1.03192	5.01028	LOC139192704	GeneID:139192704	NC_091676.1	9500303	9500957	+	655	623.309	373.6	288.728	4.32503	29.6976	0
LOC103420964	pentatricopeptide repeat-containing protein At4g11690	protein_coding	5.16906	3.13962e-06	8.67122e-08	56.0982	0.965716	5.35257	LOC103420964	GeneID:103420964	NC_091663.1	7899652	7901581	-	1930	334.835	74.72	147.502	5.40629	8.608	0
LOC103437521	uncharacterized LOC103437521	lncRNA	5.16855	1.90687e-05	7.8663e-07	238.814	1.04655	4.93866	LOC103437521	GeneID:103437521	NC_091666.1	27125310	27126568	+	1259	1566	774.371	420.539	58.9285	16.3552	0
LOC103413702	fasciclin-like arabinogalactan protein 11	protein_coding	5.1665	0.0066185	0.000988392	134.98	1.56855	3.29381	LOC103413702	GeneID:103413702	NC_091672.1	18179347	18180451	+	1105	981.325	346.429	166.333	31.8971	9.0384	0
LOC114821549	uncharacterized LOC114821549	protein_coding	5.1658	1.45535e-08	1.49835e-10	186.425	0.806458	6.40554	LOC114821549	GeneID:114821549	NC_091665.1	38069378	38078703	-	9326	919.509	669.084	404.847	30.2752	22.8112	0
LOC103452487	histone-lysine N-methyltransferase, H3 lysine-9 specific SUVH4-like	protein_coding	5.16495	0.0156421	0.00291637	41.6912	1.73529	2.97642	LOC103452487	GeneID:103452487	NC_091673.1	9506103	9511717	-	5615	188.023	200.386	94.1505	12.9751	0	0
LOC139197801	heat shock cognate 70 kDa protein-like	protein_coding	5.16413	8.7128e-05	4.89525e-06	113.572	1.1302	4.56923	LOC139197801	GeneID:139197801	NC_091667.1	27629921	27631047	-	1127	924.66	186.8	153.779	12.4345	21.52	0
LOC103412654	serine/threonine-protein kinase BSK1-like	protein_coding	5.16367	4.14169e-10	2.12477e-12	331.239	0.734933	7.02604	LOC103412654	GeneID:103412654	NC_091671.1	799744	803139	-	3396	1779.78	1181.94	693.575	52.9816	40.888	5.52698
LOC139188087	uncharacterized LOC139188087	lncRNA	5.16323	0.0404927	0.00998123	34.1253	2.00399	2.57648	LOC139188087	GeneID:139188087	NC_091669.1	33940940	33945904	-	4965	208.628	50.9455	119.257	1.08126	9.0384	0
LOC103409669	protein WHAT'S THIS FACTOR 1 homolog, chloroplastic	protein_coding	5.1621	1.42333e-05	5.57148e-07	112.103	1.03128	5.00551	LOC103409669	GeneID:103409669	NC_091674.1	23913808	23915671	-	1864	414.681	393.978	486.444	10.2719	9.8992	16.5809
LOC103453238	early light-induced protein 1, chloroplastic-like	protein_coding	5.162	0.0158964	0.00297778	74.7888	1.73803	2.97002	LOC103453238	GeneID:103453238	NC_091673.1	17372438	17373848	-	1411	540.888	125.666	188.301	6.48755	16.7856	0
LOC103442970	cytochrome b561 and DOMON domain-containing protein At2g04850-like	protein_coding	5.16149	0.0239669	0.00505041	817.416	1.84089	2.8038	LOC103442970	GeneID:103442970	NC_091669.1	8880140	8881789	+	1650	5854.46	1793.28	1813.97	124.885	126.107	12.8963
LOC103400809	uncharacterized LOC103400809	protein_coding	5.15903	6.5189e-06	2.1257e-07	111.872	0.994417	5.18799	LOC103400809	GeneID:103400809	NC_091675.1	16355343	16358677	-	3335	566.644	506.058	97.2888	20.0033	11.1904	0
LOC103433226	uncharacterized LOC103433226	lncRNA	5.15784	0.0204807	0.00411789	23.5519	1.79779	2.86899	LOC103433226	GeneID:103433226	NC_091664.1	17417536	17418688	-	1153	28.3322	50.9455	166.333	0.540629	0	7.3693
LOC103443187	PLASMODESMATA CALLOSE-BINDING PROTEIN 2-like	protein_coding	5.15696	0.00662771	0.000990233	47.0757	1.5659	3.29329	LOC103443187	GeneID:103443187	NC_091669.1	11598100	11602592	+	4493	193.174	271.709	69.0437	13.5157	0.8608	0
LOC103404988	putative MO25-like protein At5g47540	protein_coding	5.15685	0.00853813	0.00135127	73.7386	1.60907	3.20486	LOC103404988	GeneID:103404988	NC_091677.1	9710685	9713485	+	2801	602.703	57.7382	200.854	22.7064	0.8608	0
LOC139190578	uncharacterized LOC139190578	lncRNA	5.15672	0.0010574	0.000103069	144.456	1.32794	3.88325	LOC139190578	GeneID:139190578	NC_091662.1	31841806	31842106	-	301	772.697	703.048	175.748	25.9502	19.368	0
LOC114819851	uncharacterized LOC114819851	lncRNA	5.15644	0.0403832	0.00994006	252.194	2.00024	2.57791	LOC114819851	GeneID:114819851	NC_091671.1	26688058	26692170	-	4113	1942.04	543.419	420.539	44.8722	36.1536	0
LOC103412991	UDP-galactose/UDP-glucose transporter 5B-like	protein_coding	5.1563	0.000111578	6.66121e-06	238.815	1.14477	4.50424	LOC103412991	GeneID:103412991	NC_091671.1	10107958	10112665	+	4708	1555.7	753.993	382.879	49.1972	19.7984	5.52698
LOC139196472	3-ketoacyl-CoA synthase 5-like	protein_coding	5.15473	0.0494294	0.0130386	231.928	2.07625	2.48271	LOC139196472	GeneID:139196472	NC_091665.1	26933752	26935348	-	1597	1408.88	567.193	709.267	34.0596	40.888	0
LOC103417767	uncharacterized LOC103417767	protein_coding	5.15471	1.04378e-05	3.79603e-07	348.406	1.01492	5.07891	LOC103417767	GeneID:103417767	NC_091663.1	3663105	3670840	-	7736	2158.4	900.037	891.291	47.5753	61.5472	0
LOC103436906	RING-H2 finger protein ATL51-like	protein_coding	5.15463	1.11816e-07	1.65805e-09	376.627	0.855088	6.02819	LOC103436906	GeneID:103436906	NC_091666.1	4719404	4721471	+	2068	2104.31	1083.44	850.493	78.3912	32.7104	0
LOC139191385	uncharacterized LOC139191385	lncRNA	5.15437	0.000779241	7.05065e-05	137.415	1.29684	3.97457	LOC139191385	GeneID:139191385	NC_091674.1	9527964	9528810	+	847	958.144	322.655	238.515	20.5439	21.0896	0
LOC103425476	expansin-A1	protein_coding	5.15319	4.84092e-25	3.40203e-29	635.028	0.459448	11.216	LOC103425476	GeneID:103425476	NC_091676.1	4876204	4878419	+	2216	1153.89	825.317	1120.39	28.6533	13.7728	49.7428
LOC139191543	uncharacterized LOC139191543	lncRNA	5.15207	0.00353776	0.00045647	87.6349	1.46989	3.50508	LOC139191543	GeneID:139191543	NC_091674.1	14332175	14346201	-	14027	615.582	173.215	197.716	16.2189	10.76	0
LOC139191459	uncharacterized LOC139191459	protein_coding	5.15171	0.000899665	8.4311e-05	65.5124	1.31027	3.9318	LOC139191459	GeneID:139191459	NC_091674.1	27409009	27412050	-	3042	309.079	213.971	125.534	2.16252	15.064	0
LOC103417596	cyclic nucleotide-gated ion channel 1-like	protein_coding	5.15148	0.000545787	4.55669e-05	74.7472	1.26346	4.07727	LOC103417596	GeneID:103417596	NC_091661.1	16183124	16189226	+	6103	502.253	135.855	235.376	5.40629	18.0768	0
LOC103434491	uncharacterized LOC103434491	protein_coding	5.15102	0.0177553	0.00342047	23.1014	1.75972	2.92718	LOC103434491	GeneID:103434491	NC_091665.1	45473824	45476512	-	2689	59.2401	81.5128	6.2767	3.7844	0	0
LOC114827471	3-hydroxy-3-methylglutaryl-coenzyme A reductase 2-like	protein_coding	5.15099	1.06668e-09	6.70914e-12	740.941	0.750467	6.86372	LOC114827471	GeneID:114827471	NC_091677.1	18608418	18610343	+	1926	5823.56	1093.63	1412.26	82.1756	110.182	40.5312
LOC103408137	RING-H2 finger protein ATL51-like	protein_coding	5.15037	1.49898e-06	3.45092e-08	324.741	0.933567	5.51687	LOC103408137	GeneID:103408137	NC_091662.1	28905789	28907263	+	1475	2122.34	1137.78	407.985	40.0065	40.4576	22.1079
LOC103441118	uncharacterized LOC103441118	protein_coding	5.14987	5.04711e-05	2.56089e-06	130.372	1.09497	4.70322	LOC103441118	GeneID:103441118	NC_091666.1	20567155	20571386	-	4232	605.279	397.375	203.993	9.73132	22.8112	0
LOC103437480	ADP-ribosylation factor GTPase-activating protein AGD3	protein_coding	5.14969	0.00425117	0.000571523	141.008	1.49493	3.44478	LOC103437480	GeneID:103437480	NC_091666.1	26322224	26327792	+	5569	999.354	166.422	420.539	21.0845	22.8112	0
LOC114819467	uncharacterized LOC114819467	lncRNA	5.14964	0.0422336	0.0105573	164.282	2.01392	2.55702	LOC114819467	GeneID:114819467	NC_091671.1	6486148	6488485	+	2338	1437.22	84.9091	370.325	31.3565	21.52	0
LOC114823281	uncharacterized LOC114823281	protein_coding	5.14711	0.000637881	5.4892e-05	107.237	1.27601	4.03376	LOC114823281	GeneID:114823281	NC_091663.1	21746665	21748070	+	1406	579.522	360.015	295.005	7.02818	26.6848	0
LOC103429423	uncharacterized LOC103429423	protein_coding	5.14532	0.00443725	0.000600749	164.783	1.49954	3.43128	LOC103429423	GeneID:103429423	NC_091665.1	1067832	1080436	+	12605	1107.53	326.051	392.294	23.247	27.5456	0
LOC103443629	uncharacterized LOC103443629	protein_coding	5.14498	1.0112e-06	2.17454e-08	159.054	0.919155	5.59751	LOC103443629	GeneID:103443629	NC_091669.1	14129590	14130830	+	1241	1012.23	414.357	291.867	35.1409	11.6208	0
LOC103451987	probable polygalacturonase At1g80170	protein_coding	5.14485	0.0468105	0.0120912	30.4892	2.05017	2.50947	LOC103451987	GeneID:103451987	NC_091673.1	6315355	6318297	-	2943	151.964	118.873	47.0752	8.65006	0	0
LOC103400645	amino acid transporter AVT1H	protein_coding	5.1446	0.00745662	0.00114002	66.1474	1.58126	3.25348	LOC103400645	GeneID:103400645	NC_091664.1	3042975	3045803	+	2829	376.046	207.178	169.471	10.2719	10.3296	0
LOC114822187	uncharacterized LOC114822187	lncRNA	5.14421	0.000703945	6.21601e-05	115.179	1.28462	4.00446	LOC114822187	GeneID:114822187	NC_091662.1	35468253	35472785	-	4533	860.269	227.557	225.961	23.247	12.912	0
LOC139189164	protein ANTAGONIST OF LIKE HETEROCHROMATIN PROTEIN 1-like	protein_coding	5.14336	0.026078	0.00563638	38.726	1.858	2.76822	LOC139189164	GeneID:139189164	NC_091662.1	8028584	8034610	+	6027	262.717	95.0982	78.4587	5.40629	6.456	0
LOC103433470	protein MODIFIER OF SNC1 11	protein_coding	5.14253	0.0132694	0.00237794	83.5538	1.69248	3.03846	LOC103433470	GeneID:103433470	NC_091664.1	19377541	19380549	+	3009	517.707	180.007	257.345	9.19069	17.216	0
LOC139193842	uncharacterized LOC139193842	lncRNA	5.14187	0.00540226	0.00076405	525.212	1.52782	3.3655	LOC139193842	GeneID:139193842	NC_091677.1	21660570	21676905	-	16336	2972.31	1677.8	1387.15	83.2568	86.9408	0
LOC103415683	methyl jasmonate esterase 1-like	protein_coding	5.14183	0.00205639	0.000233899	108.668	1.39751	3.67927	LOC103415683	GeneID:103415683	NC_091662.1	13190106	13191147	+	1042	855.118	264.917	144.364	25.9502	9.0384	0
MRV66_pgp016		protein_coding	5.14053	3.81904e-09	3.09989e-11	5967.66	0.773973	6.64175	rpl32	GeneID:71430888	NC_061549.1	118064	118222	+	159	41112.6	16326.3	10730	983.945	826.368	119.751
LOC103402982	nucleobase-ascorbate transporter 6	protein_coding	5.1401	0.0106027	0.0017868	30.2434	1.64559	3.12356	LOC103402982	GeneID:103402982	NC_091676.1	5990554	5994855	-	4302	175.145	0	72.182	2.16252	4.304	0
LOC103449979	expansin-A9-like	protein_coding	5.13893	0.0189308	0.00370733	43.7126	1.77079	2.90205	LOC103449979	GeneID:103449979	NC_091672.1	15989651	15991798	+	2148	360.592	57.7382	87.8738	0	13.7728	0
LOC139190734	uncharacterized LOC139190734	lncRNA	5.13766	0.0260605	0.0056271	47.3802	1.85559	2.76875	LOC139190734	GeneID:139190734	NC_091673.1	3791198	3793170	+	1973	314.23	91.7019	128.672	0	14.6336	0
LOC103455075	pachytene checkpoint protein 2 homolog	protein_coding	5.13658	0.0170865	0.00325448	59.8181	1.74558	2.94262	LOC103455075	GeneID:103455075	NC_091674.1	25713671	25717275	-	3605	311.654	132.458	216.546	11.3532	6.8864	0
LOC139195900	uncharacterized LOC139195900	lncRNA	5.13584	6.2755e-07	1.24809e-08	613.643	0.902129	5.69302	LOC139195900	GeneID:139195900	NC_091665.1	12528765	12535275	-	6511	3479.71	1844.23	1757.48	81.635	117.499	0
LOC103426218	plasmodesmata-located protein 7	protein_coding	5.13582	0.000814096	7.45825e-05	77.2594	1.29654	3.96117	LOC103426218	GeneID:103426218	NC_091677.1	33079083	33081353	+	2271	345.138	343.033	210.269	17.3001	7.3168	0
LOC103429153	alpha/beta hydrolase domain-containing protein VTE7-like	protein_coding	5.13273	3.18061e-05	1.48642e-06	186.807	1.06642	4.81305	LOC103429153	GeneID:103429153	NC_091677.1	4580072	4584575	-	4504	1432.06	319.258	348.357	35.1409	23.2416	0
LOC103442139	F-box/kelch-repeat protein At3g27150-like	protein_coding	5.131	0.000470462	3.80896e-05	148.918	1.24576	4.11877	LOC103442139	GeneID:103442139	NC_091669.1	757337	760060	-	2724	610.43	760.786	320.112	24.3283	22.8112	0
LOC103453365	1-aminocyclopropane-1-carboxylate oxidase	protein_coding	5.12991	0.00031178	2.29406e-05	104.007	1.21155	4.23416	LOC103453365	GeneID:103453365	NC_091668.1	16678332	16680028	-	1697	597.552	125.666	407.985	15.6782	15.4944	0
LOC103433454	uncharacterized protein At2g39795, mitochondrial-like	protein_coding	5.12987	0.0348393	0.00819351	24.747	1.9402	2.64399	LOC103433454	GeneID:103433454	NC_091664.1	21851890	21854254	+	2365	254.99	6.79273	25.1068	2.16252	5.5952	0
LOC114823684	transcription factor bHLH18-like	protein_coding	5.12981	0.00194316	0.000218288	82.0032	1.38762	3.69685	LOC114823684	GeneID:114823684	NC_091676.1	37028483	37031138	+	2656	481.648	230.953	197.716	13.5157	11.6208	0
LOC139194405	uncharacterized LOC139194405	lncRNA	5.12816	5.97861e-06	1.89701e-07	65.9693	0.98445	5.20916	LOC139194405	GeneID:139194405	NC_091663.1	5976022	5976862	+	841	406.954	149.44	203.993	12.9751	7.3168	0
LOC139192571	uncharacterized LOC139192571	protein_coding	5.12801	2.07646e-06	5.23875e-08	146.331	0.942128	5.44301	LOC139192571	GeneID:139192571	NC_091675.1	48475773	48482181	+	6409	770.121	410.96	505.274	11.3532	28.4064	7.3693
LOC139192473	uncharacterized LOC139192473	lncRNA	5.12734	0.00063123	5.42087e-05	98.6559	1.27018	4.0367	LOC139192473	GeneID:139192473	NC_091675.1	26829549	26830455	+	907	443.013	614.742	94.1505	23.7877	8.1776	0
LAX2	auxin transporter-like protein 1	protein_coding	5.12525	1.51827e-05	5.98579e-07	205.471	1.02676	4.99167	LAX2	GeneID:103455120	NC_091661.1	25590630	25594981	+	4352	1001.93	913.622	335.803	32.9784	14.6336	16.5809
LOC139193532	uncharacterized LOC139193532	lncRNA	5.12389	0.0102991	0.00172515	59.3601	1.635	3.13387	LOC139193532	GeneID:139193532	NC_091677.1	17135625	17157099	+	21475	293.625	105.287	216.546	11.8938	5.1648	0
LOC103420101	probable receptor-like protein kinase At1g49730	protein_coding	5.12354	2.27971e-08	2.54734e-10	220.668	0.810163	6.32409	LOC103420101	GeneID:103420101	NC_091665.1	17152777	17158149	-	5373	1408.88	468.698	546.073	50.8191	16.3552	0
LOC103404113	uncharacterized LOC103404113	protein_coding	5.12156	0.00711427	0.00107692	90.6515	1.56641	3.26962	LOC103404113	GeneID:103404113	NC_091662.1	16643093	16647447	-	4355	509.98	417.753	122.396	9.19069	20.2288	0
LOC139194235	uncharacterized LOC139194235	lncRNA	5.12136	0.0184953	0.0036017	33.2413	1.75926	2.91109	LOC139194235	GeneID:139194235	NC_091663.1	21265510	21266163	+	654	244.687	71.3237	72.182	10.2719	0.4304	0
LOC103400862	uncharacterized LOC103400862	misc_RNA	5.11853	0.00121258	0.000122072	85.9651	1.33228	3.84193	LOC103400862	GeneID:103400862	NC_091675.1	16246027	16247910	-	1884	546.039	176.611	235.376	14.597	12.0512	0
LOC103404153	exocyst complex component EXO70C2-like	protein_coding	5.11623	0.000143397	8.95887e-06	88.2343	1.15207	4.44089	LOC103404153	GeneID:103404153	NC_091677.1	439695	443267	+	3573	463.618	356.618	141.226	18.3814	8.1776	0
LOC103401200	AAA-ATPase At2g18193-like	protein_coding	5.11506	0.00136854	0.000140995	143.407	1.3438	3.80642	LOC103401200	GeneID:103401200	NC_091662.1	11294900	11299018	+	4119	1213.13	98.4946	332.665	29.7346	16.7856	0
LOC103419332	protein FAR-RED ELONGATED HYPOCOTYL 1-like	protein_coding	5.11136	5.31871e-05	2.73047e-06	58.0236	1.08981	4.69012	LOC103419332	GeneID:103419332	NC_091664.1	21328903	21330824	-	1922	332.26	163.026	53.3519	1.62189	12.912	0
LOC103408246	UPF0481 protein At3g47200-like	protein_coding	5.11103	0.0155098	0.00288625	83.5714	1.71534	2.9796	LOC103408246	GeneID:103408246	NC_091675.1	8689055	8697969	+	8915	600.128	33.9637	329.527	9.19069	18.0768	0
LOC114822284	uncharacterized LOC114822284	protein_coding	5.11082	0.00354737	0.000458332	38.0222	1.45857	3.504	LOC114822284	GeneID:114822284	NC_091669.1	9292365	9300074	+	7710	190.598	74.72	178.886	2.16252	9.8992	0
LOC139197055	uncharacterized LOC139197055	lncRNA	5.10919	0.00856579	0.00135836	37.0569	1.59495	3.20336	LOC139197055	GeneID:139197055	NC_091666.1	23292968	23294818	-	1851	172.569	203.782	56.4903	1.08126	10.76	0
LOC114823339	uncharacterized LOC114823339	lncRNA	5.10904	0.0429189	0.0107889	210.225	2.00397	2.54946	LOC114823339	GeneID:114823339	NC_091661.1	11857026	11866784	-	9759	1135.86	760.786	555.488	16.7595	53.8	0
LOC103423590	uncharacterized LOC103423590	protein_coding	5.10781	5.80961e-16	3.47037e-19	421.893	0.570536	8.95265	LOC103423590	GeneID:103423590	NC_091664.1	30846363	30849432	-	3070	2781.71	1110.61	684.16	66.4974	41.7488	22.1079
LOC103433459	delta-1-pyrroline-5-carboxylate synthase-like	protein_coding	5.10708	0.0304228	0.00688439	60.3898	1.88984	2.70239	LOC103433459	GeneID:103433459	NC_091664.1	21870627	21876536	-	5910	605.279	91.7019	0	5.94692	13.7728	0
LOC139189163	uncharacterized LOC139189163	lncRNA	5.10677	0.00463883	0.000633189	97.1231	1.49453	3.41698	LOC139189163	GeneID:139189163	NC_091671.1	8465772	8469538	-	3767	620.733	203.782	260.483	30.8158	0	0
LOC114822733	uncharacterized LOC114822733	protein_coding	5.10672	0.00282518	0.000345764	53.867	1.42711	3.57835	LOC114822733	GeneID:114822733	NC_091677.1	29793318	29795045	+	1728	2.57566	122.269	21.9684	3.7844	0	0
LOC103442866	histone acetyltransferase HAC1-like	protein_coding	5.1062	0.00532597	0.000749518	44.4099	1.51484	3.37079	LOC103442866	GeneID:103442866	NC_091669.1	5408114	5417602	+	9489	249.839	149.44	75.3204	2.70314	10.3296	0
LOC139188742	protein ANTAGONIST OF LIKE HETEROCHROMATIN PROTEIN 1-like	protein_coding	5.10394	0.0028556	0.00035029	35.1032	1.42769	3.57495	LOC139188742	GeneID:139188742	NC_091670.1	14374888	14377720	-	2833	239.536	81.5128	81.5971	7.5688	3.4432	0
LOC114823985	uncharacterized LOC114823985	lncRNA	5.10377	1.24388e-07	1.89691e-09	182.052	0.849723	6.0064	LOC114823985	GeneID:114823985	NC_091663.1	23534316	23536803	+	2488	1007.08	584.175	382.879	25.4096	29.6976	0
LOC103404433	tubulin alpha-2 chain-like	protein_coding	5.10362	2.03721e-05	8.62587e-07	85.3227	1.03718	4.92065	LOC103404433	GeneID:103404433	NC_091677.1	3522332	3524498	+	2167	370.894	224.16	222.823	15.1376	4.304	3.68465
LOC139187483	uncharacterized LOC139187483	protein_coding	5.10359	2.55439e-06	6.80356e-08	193.65	0.945759	5.39628	LOC139187483	GeneID:139187483	NC_091677.1	5995512	5997954	+	2443	1089.5	560.4	539.796	37.3034	24.5328	0
LOC114821731	cytochrome P450 CYP82D47-like	protein_coding	5.10295	0.000876427	8.17945e-05	36.9112	1.29547	3.93908	LOC114821731	GeneID:114821731	NC_091675.1	47242127	47244535	+	2409	154.539	108.684	160.056	5.40629	6.0256	0
LOC103402742	phosphate transporter PHO1 homolog 1	protein_coding	5.10182	0.000103168	6.0395e-06	44.7577	1.12747	4.525	LOC103402742	GeneID:103402742	NC_091676.1	3533410	3538800	+	5391	195.75	84.9091	144.364	2.16252	9.0384	0
LOC103446307	uncharacterized LOC103446307	lncRNA	5.1008	0.00450161	0.000611361	28.4942	1.48862	3.42652	LOC103446307	GeneID:103446307	NC_091666.1	26701113	26702705	-	1593	131.358	132.458	69.0437	6.48755	2.5824	0
LOC139188040	uncharacterized LOC139188040	lncRNA	5.10068	0.0456845	0.0117219	16.5087	2.02375	2.52041	LOC139188040	GeneID:139188040	NC_091669.1	33015637	33019227	-	3591	92.7236	78.1164	21.9684	4.86566	0.4304	0
LOC114821986	uncharacterized LOC114821986	lncRNA	5.10038	0.00483485	0.000666471	57.2196	1.49878	3.40301	LOC114821986	GeneID:114821986	NC_091676.1	26987514	26993521	+	6008	270.444	275.106	72.182	6.48755	10.76	0
LOC103439856	uncharacterized LOC103439856	lncRNA	5.10029	0.00210383	0.000240509	93.1868	1.38891	3.67216	LOC103439856	GeneID:103439856	NC_091668.1	6360560	6361459	+	900	445.588	387.186	222.823	13.5157	16.3552	0
LOC103456191	tRNA-specific adenosine deaminase TAD1	protein_coding	5.09795	5.50644e-09	4.70173e-11	167.482	0.774754	6.58009	LOC103456191	GeneID:103456191	NC_091661.1	16239475	16251017	+	11543	860.269	553.608	395.432	33.519	16.7856	0
LOC108172917	uncharacterized LOC108172917	protein_coding	5.09635	0.000452381	3.62995e-05	118.357	1.23403	4.12985	LOC108172917	GeneID:108172917	NC_091666.1	22429333	22434420	+	5088	945.265	315.862	119.257	30.2752	9.0384	0
LOC103428405	uncharacterized LOC103428405	protein_coding	5.09605	0.00771324	0.00119172	123.369	1.57244	3.24085	LOC103428405	GeneID:103428405	NC_091663.1	26083068	26085438	+	2371	749.516	404.168	128.672	24.3283	12.4816	0
LOC108172006	MATH domain and coiled-coil domain-containing protein At3g58250-like	protein_coding	5.09586	0.0332147	0.00772157	243.668	1.91286	2.66401	LOC108172006	GeneID:108172006	NC_091672.1	5328077	5329399	-	1323	1792.66	686.066	360.91	45.9535	36.584	0
LOC103423255	uncharacterized LOC103423255	protein_coding	5.09585	0.000175395	1.14994e-05	106.963	1.16161	4.38687	LOC103423255	GeneID:103423255	NC_091672.1	6257925	6267322	-	9398	736.637	166.422	345.218	18.922	16.3552	0
LOC103411911	early nodulin-20-like	protein_coding	5.08766	0.000143451	8.97228e-06	109.779	1.14572	4.44057	LOC103411911	GeneID:103411911	NC_091670.1	3172645	3174477	-	1833	976.173	40.7564	175.748	24.8689	9.0384	0
LOC139187689	receptor-like protein EIX2	protein_coding	5.08638	0.0331837	0.00771225	43.5817	1.909	2.66441	LOC139187689	GeneID:139187689	NC_091665.1	36821681	36826391	+	4711	350.289	81.5128	56.4903	7.02818	6.8864	0
LOC114827004	phospholipase D alpha 4-like	protein_coding	5.08444	0.00108709	0.000106841	148.83	1.31228	3.87451	LOC114827004	GeneID:114827004	NC_091669.1	16945547	16949001	-	3455	1089.5	176.611	351.495	2.70314	12.912	33.1619
LOC103411256	putative cyclin-D6-1	protein_coding	5.0842	0.00756722	0.00116317	28.5125	1.56545	3.24776	LOC103411256	GeneID:103411256	NC_091669.1	6781395	6783800	+	2406	61.8157	30.5673	106.704	5.40629	0	0
LOC108173897	uncharacterized LOC108173897	lncRNA	5.08294	5.22896e-05	2.67629e-06	284.06	1.08281	4.69422	LOC108173897	GeneID:108173897	NC_091670.1	9789686	9791529	-	1844	1942.04	794.75	455.061	55.1441	30.5584	7.3693
LOC139192671	uncharacterized LOC139192671	protein_coding	5.08162	0.00014804	9.3738e-06	96.2257	1.1468	4.43114	LOC139192671	GeneID:139192671	NC_091676.1	23765211	23768728	-	3518	716.032	118.873	260.483	9.19069	20.2288	1.84233
LOC114825469	long chain base biosynthesis protein 1-like	protein_coding	5.08044	0.0148901	0.00274791	29.4097	1.69653	2.99462	LOC114825469	GeneID:114825469	NC_091661.1	30450994	30453511	+	2518	180.296	98.4946	62.767	9.19069	0.4304	0
LOC103438380	DNA damage-repair/toleration protein DRT100	protein_coding	5.07976	0.0180196	0.00348606	283.818	1.73889	2.92127	LOC103438380	GeneID:103438380	NC_091667.1	742921	744538	+	1618	108.178	91.7019	131.811	0	0	11.054
LOC139188452	uncharacterized LOC139188452	lncRNA	5.07954	5.9955e-05	3.12637e-06	73.1687	1.08948	4.66234	LOC139188452	GeneID:139188452	NC_091662.1	3428641	3429731	-	1091	528.009	230.953	81.5971	9.19069	8.1776	7.3693
LOC103426280	uncharacterized LOC103426280	lncRNA	5.07847	4.48846e-07	8.28013e-09	58.244	0.881272	5.76265	LOC103426280	GeneID:103426280	NC_091675.1	45739244	45741410	-	2167	260.141	105.287	112.981	7.02818	5.5952	0
LOC103449461	heat shock cognate 70 kDa protein-like	protein_coding	5.07817	0.00074242	6.62619e-05	68.1953	1.27294	3.98932	LOC103449461	GeneID:103449461	NC_091672.1	2831084	2835123	-	4040	252.414	343.033	185.163	13.5157	8.608	0
LOC103444127	cyclic nucleotide-gated ion channel 1-like	protein_coding	5.07714	0.000520019	4.28492e-05	80.7154	1.24088	4.09155	LOC103444127	GeneID:103444127	NC_091661.1	31346452	31351621	-	5170	262.717	468.698	210.269	22.1658	4.7344	0
LOC103436047	copper-transporting ATPase HMA4-like	protein_coding	5.07683	6.35372e-13	1.07164e-15	640.333	0.63315	8.01836	LOC103436047	GeneID:103436047	NC_091671.1	27279131	27285012	+	5882	4262.71	1575.91	1365.18	87.5819	83.4976	40.5312
LOC139190202	uncharacterized LOC139190202	lncRNA	5.07389	0.0102435	0.00171295	35.2355	1.61797	3.13596	LOC139190202	GeneID:139190202	NC_091672.1	22787113	22788693	-	1581	213.779	78.1164	119.257	10.8126	0.8608	0
LOC103417625	uncharacterized LOC103417625	lncRNA	5.0736	0.000350184	2.65046e-05	236.765	1.20754	4.20159	LOC103417625	GeneID:103417625	NC_091661.1	18328538	18329919	+	1382	1357.37	1039.29	285.59	49.1972	29.2672	0
LOC114826564	probable receptor-like protein kinase At1g80640	protein_coding	5.07231	0.0384329	0.00930065	24.5604	1.95029	2.6008	LOC114826564	GeneID:114826564	NC_091668.1	15789239	15792854	+	3616	15.4539	0	84.7354	2.70314	0	0
LOC103451387	pollen receptor-like kinase 3	protein_coding	5.07227	6.37675e-06	2.06367e-07	373.839	0.976656	5.19351	LOC103451387	GeneID:103451387	NC_091662.1	7253974	7257466	-	3493	2349	1222.69	693.575	63.7942	61.1168	0
LOC139194526	L-type lectin-domain containing receptor kinase IX.1-like	protein_coding	5.07206	9.25267e-05	5.26374e-06	56.189	1.11376	4.55399	LOC139194526	GeneID:139194526	NC_091663.1	31115651	31118049	-	2399	347.713	190.196	109.842	4.86566	11.6208	1.84233
LOC103447152	AP2-like ethylene-responsive transcription factor PLT2	protein_coding	5.07166	0.0110652	0.00189322	83.5573	1.6326	3.10649	LOC103447152	GeneID:103447152	NC_091671.1	2421372	2425181	+	3810	471.345	329.447	156.917	18.3814	9.4688	0
LOC139196518	uncharacterized LOC139196518	protein_coding	5.07059	0.00422391	0.000567308	29.8635	1.47111	3.44678	LOC139196518	GeneID:139196518	NC_091665.1	34455272	34457795	+	2524	151.964	129.062	65.9053	2.70314	6.8864	0
LOC103420776	thermospermine synthase ACAULIS5-like	protein_coding	5.06983	5.11595e-05	2.60121e-06	502.425	1.07868	4.70003	LOC103420776	GeneID:103420776	NC_091673.1	15962801	15966051	-	3251	3482.29	1263.45	1026.24	77.3099	92.9664	0
LOC103427192	condensin complex subunit 2-like	protein_coding	5.0694	0.00715817	0.00108483	59.5902	1.55144	3.26755	LOC103427192	GeneID:103427192	NC_091677.1	8799414	8808763	-	9350	363.167	241.142	84.7354	15.1376	4.7344	0
LOC103439259	transcription factor MYB17	protein_coding	5.06814	0.0312918	0.00713931	28.0765	1.88387	2.69028	LOC103439259	GeneID:103439259	NC_091667.1	20449937	20452652	-	2716	146.812	54.3419	119.257	0	9.0384	0
LOC103431818	S-protein homolog 21-like	protein_coding	5.06784	0.00562466	0.000804675	90.8425	1.51226	3.35118	LOC103431818	GeneID:103431818	NC_091673.1	22058402	22058989	-	588	476.496	247.935	295.005	29.7346	0	0
LOC103426871	uncharacterized LOC103426871	protein_coding	5.06557	0.00847084	0.00133705	46.7994	1.57909	3.20791	LOC103426871	GeneID:103426871	NC_091662.1	33606714	33607409	-	696	252.414	108.684	150.641	12.9751	1.7216	0
LOC114819295	uncharacterized LOC114819295	protein_coding	5.06509	0.000448409	3.58771e-05	230.246	1.22566	4.13254	LOC114819295	GeneID:114819295	NC_091670.1	41951002	41952819	-	1818	1836.44	207.178	627.67	26.4908	52.0784	0
LOC114821161	uncharacterized LOC114821161	lncRNA	5.06449	0.00662845	0.000990576	20.4397	1.53787	3.29319	LOC114821161	GeneID:114821161	NC_091674.1	9804336	9806045	+	1710	92.7236	47.5491	37.6602	4.86566	0	0
LOC139195246	protein ANTAGONIST OF LIKE HETEROCHROMATIN PROTEIN 1-like	protein_coding	5.0644	7.07819e-06	2.34694e-07	238.731	0.979666	5.16952	LOC139195246	GeneID:139195246	NC_091664.1	6683156	6685858	+	2703	1522.21	621.535	605.701	41.6284	38.736	0
LOC103444608	uncharacterized LOC103444608	protein_coding	5.06374	0.00956075	0.00156753	114.353	1.6015	3.16188	LOC103444608	GeneID:103444608	NC_091676.1	946815	948408	+	1594	852.542	292.087	119.257	21.6252	15.4944	0
LOC139196452	uncharacterized LOC139196452	lncRNA	5.0626	0.00102379	9.86267e-05	176.525	1.30012	3.89395	LOC139196452	GeneID:139196452	NC_091665.1	23226072	23227530	+	1459	1571.15	142.647	335.803	29.7346	30.5584	0
LOC103427051	uncharacterized LOC103427051	protein_coding	5.06222	0.00028905	2.08213e-05	62.5803	1.18946	4.2559	LOC103427051	GeneID:103427051	NC_091668.1	28839062	28866070	-	27009	306.503	159.629	175.748	9.73132	6.8864	1.84233
LOC103444083	protein LIGHT-DEPENDENT SHORT HYPOCOTYLS 10-like	protein_coding	5.0596	0.00068428	5.99186e-05	108.685	1.26076	4.01313	LOC103444083	GeneID:103444083	NC_091669.1	28915514	28919573	-	4060	764.97	302.277	197.716	29.194	7.7472	0
LOC114826484	zinc finger CCCH domain-containing protein 23-like	protein_coding	5.05699	0.033134	0.00769933	29.8594	1.89757	2.66498	LOC114826484	GeneID:114826484	NC_091668.1	5694355	5695982	-	1628	18.0296	57.7382	97.2888	0	4.7344	0
LOC103447269	expansin-A4-like	protein_coding	5.05613	9.7893e-08	1.42751e-09	177.355	0.8354	6.05235	LOC103447269	GeneID:103447269	NC_091671.1	4510032	4511863	+	1832	128.783	122.269	156.917	0	6.0256	7.3693
LOC103419274	uncharacterized LOC103419274	lncRNA	5.05291	0.00437148	0.000590462	36.129	1.4706	3.43596	LOC103419274	GeneID:103419274	NC_091676.1	9577516	9580003	+	2488	144.237	247.935	25.1068	7.5688	4.304	0
LOC103400120	growth-regulating factor 1-like	protein_coding	5.05196	0.000690743	6.06302e-05	118.768	1.25973	4.01034	LOC103400120	GeneID:103400120	NC_091675.1	4462678	4465989	+	3312	945.265	71.3237	109.842	13.5157	19.368	0
LOC114822065	uncharacterized LOC114822065	protein_coding	5.05141	0.0137571	0.00248951	84.6166	1.6701	3.02461	LOC114822065	GeneID:114822065	NC_091676.1	31131343	31133937	+	2595	806.18	125.666	47.0752	21.6252	7.3168	0
LOC139197125	uncharacterized LOC139197125	lncRNA	5.05072	0.00125731	0.000127282	104.591	1.31815	3.83166	LOC139197125	GeneID:139197125	NC_091666.1	30356823	30357318	-	496	502.253	638.517	78.4587	28.1127	7.7472	0
LOC103443212	HVA22-like protein f	protein_coding	5.04931	0.00158942	0.00016928	95.5134	1.34257	3.76093	LOC103443212	GeneID:103443212	NC_091669.1	12019771	12021711	+	1941	528.009	271.709	288.728	17.3001	14.6336	0
LOC114819847	uncharacterized LOC114819847	lncRNA	5.04679	1.959e-05	8.17082e-07	217.842	1.02343	4.93124	LOC114819847	GeneID:114819847	NC_091671.1	19938174	19939001	+	828	1578.88	472.095	467.614	31.8971	42.6096	0
LOC103447987	stress-response A/B barrel domain-containing protein At5g22580	protein_coding	5.04598	0.000500864	4.10596e-05	372.436	1.2303	4.10143	LOC103447987	GeneID:103447987	NC_091671.1	14966829	14967896	-	1068	33.4835	129.062	182.024	0	0	12.8963
LOC103429299	uncharacterized LOC103429299	protein_coding	5.04367	1.73108e-09	1.19983e-11	112.933	0.743878	6.78023	LOC103429299	GeneID:103429299	NC_091676.1	38071817	38075129	-	3313	762.394	247.935	279.313	17.3001	13.3424	7.3693
LOC103447939	vicilin-like seed storage protein At2g28490	protein_coding	5.04209	0.00264752	0.000319369	96.1403	1.40095	3.59906	LOC103447939	GeneID:103447939	NC_091671.1	11579261	11582574	+	3314	427.559	101.891	536.658	21.6252	9.8992	0
LOC103401244	probable calcium-binding protein CML41	protein_coding	5.04182	0.0020595	0.000234398	110.185	1.37053	3.67873	LOC103401244	GeneID:103401244	NC_091675.1	23187730	23188818	+	1089	432.71	665.688	119.257	14.0564	21.9504	0
LOC103449360	transcription factor MYB56	protein_coding	5.04112	0.00576717	0.000831062	114.441	1.50831	3.34224	LOC103449360	GeneID:103449360	NC_091672.1	1412102	1415047	-	2946	558.917	322.655	433.092	29.7346	9.4688	0
LOC103414554	uncharacterized LOC103414554	transcribed_pseudogene	5.04052	2.55992e-05	1.13651e-06	171.069	1.03578	4.8664	LOC103414554	GeneID:103414554	NC_091670.1	43520580	43529151	-	8572	1264.65	196.989	357.772	29.194	24.5328	0
LOC139189976	uncharacterized LOC139189976	lncRNA	5.04049	0.0334473	0.00778859	30.6532	1.89414	2.6611	LOC139189976	GeneID:139189976	NC_091662.1	30896832	30897250	+	419	200.901	112.08	43.9369	0	10.3296	0
LOC139193817	uncharacterized LOC139193817	lncRNA	5.04047	0.000594341	5.0289e-05	41.5913	1.24325	4.05428	LOC139193817	GeneID:139193817	NC_091677.1	12852296	12853168	+	873	254.99	166.422	62.767	3.7844	9.8992	0
LOC103437656	ribosomal RNA small subunit methyltransferase, chloroplastic-like	protein_coding	5.03967	0.039807	0.00975382	367.157	1.95001	2.58444	LOC103437656	GeneID:103437656	NC_091666.1	29196857	29206773	+	9917	2155.82	1205.71	910.121	49.7379	79.624	0
LOC114825219	uncharacterized LOC114825219	lncRNA	5.03936	0.00580456	0.000837672	102.934	1.50877	3.34004	LOC114825219	GeneID:114825219	NC_091665.1	17745807	17747289	+	1483	620.733	319.258	241.653	16.2189	18.9376	0
LOC103434170	uncharacterized LOC103434170	lncRNA	5.03874	8.16243e-06	2.83659e-07	95.6257	0.981447	5.13399	LOC103434170	GeneID:103434170	NC_091664.1	29966120	29968065	-	1946	654.216	288.691	169.471	3.24377	11.6208	20.2656
LOC139188322	uncharacterized LOC139188322	protein_coding	5.03787	0.000810315	7.40869e-05	169.485	1.2713	3.96276	LOC139188322	GeneID:139188322	NC_091670.1	34786804	34789971	-	3168	1166.77	461.906	316.973	29.7346	28.4064	0
LOC103450006	transcription factor RAX2-like	protein_coding	5.03724	0.00800805	0.00124824	134.177	1.56067	3.22762	LOC103450006	GeneID:103450006	NC_091672.1	16757474	16759439	+	1966	1079.2	309.069	116.119	27.0314	18.0768	0
LOC114819532	uncharacterized LOC114819532	lncRNA	5.0372	0.0486911	0.0127547	194.14	2.02253	2.49054	LOC114819532	GeneID:114819532	NC_091671.1	12940539	12944841	+	4303	991.627	862.677	389.155	41.6284	26.2544	0
LOC108170381	uncharacterized LOC108170381	protein_coding	5.03542	0.021668	0.00443578	25.9326	1.76968	2.84538	LOC108170381	GeneID:108170381	NC_091674.1	10371242	10374896	+	3655	92.7236	84.9091	119.257	1.62189	6.8864	0
LOC103429667	GDSL esterase/lipase At1g29670-like	protein_coding	5.03282	0.00429295	0.000578045	75.7988	1.4623	3.44171	LOC103429667	GeneID:103429667	NC_091670.1	38098931	38103339	+	4409	224.082	61.1346	160.056	12.9751	0	0
LOC108171539	uncharacterized LOC108171539	protein_coding	5.03238	0.0438835	0.0111023	230.732	1.98167	2.53946	LOC108171539	GeneID:108171539	NC_091670.1	42307588	42316993	-	9406	1177.07	866.073	577.456	40.0065	39.5968	0
LOC103454334	uncharacterized LOC103454334	protein_coding	5.03231	0.00013544	8.39985e-06	179.511	1.12966	4.45473	LOC103454334	GeneID:103454334	NC_091675.1	52313711	52316227	+	2517	1434.64	349.826	254.206	22.1658	37.0144	1.84233
LOC103406534	disease resistance protein RPV1-like	protein_coding	5.03065	1.06134e-05	3.8794e-07	94.374	0.991304	5.07478	LOC103406534	GeneID:103406534	NC_091661.1	28751520	28759221	+	7702	726.335	88.3055	144.364	18.922	1.2912	9.21163
LOC103439718	protein DETOXIFICATION 49-like	protein_coding	5.02809	0.0351096	0.00826943	774.314	1.90395	2.64087	LOC103439718	GeneID:103439718	NC_091667.1	33628261	33630411	+	2151	4561.49	2391.04	1864.18	114.613	145.906	9.21163
LOC114825877	monocopper oxidase-like protein SKU5	protein_coding	5.0277	0.0399387	0.00980259	63.5518	1.94667	2.58272	LOC114825877	GeneID:114825877	NC_091667.1	24178464	24181025	-	2562	275.595	312.466	112.981	21.0845	0	0
LOC103444927	ubiquitin carboxyl-terminal hydrolase 8	protein_coding	5.02702	0.0021465	0.000246336	65.3506	1.37124	3.66604	LOC103444927	GeneID:103444927	NC_091663.1	18162764	18191037	+	28274	355.44	129.062	75.3204	15.1376	1.2912	0
LOC103412527	cytokinin dehydrogenase 6-like	protein_coding	5.02662	0.0350407	0.00824828	30.7537	1.90277	2.64173	LOC103412527	GeneID:103412527	NC_091662.1	35342558	35345252	+	2695	198.325	122.269	0	3.7844	5.5952	0
LOC103434796	uncharacterized LOC103434796	protein_coding	5.02621	6.44469e-15	5.43493e-18	377.264	0.581478	8.64385	LOC103434796	GeneID:103434796	NC_091665.1	43164971	43165833	+	863	2356.72	920.415	398.57	44.3316	34.8624	33.1619
LOC139190359	uncharacterized LOC139190359	lncRNA	5.02492	0.00483654	0.000666875	47.0349	1.47668	3.40285	LOC139190359	GeneID:139190359	NC_091673.1	39064295	39066166	+	1872	283.322	176.611	62.767	7.5688	7.7472	0
LOC103453993	protein DYAD	protein_coding	5.02381	0.00326606	0.000414005	49.9535	1.42278	3.53099	LOC103453993	GeneID:103453993	NC_091661.1	27757611	27761279	+	3669	327.108	95.0982	160.056	14.597	2.5824	0
LOC103423524	uncharacterized LOC103423524	lncRNA	5.02352	0.00199841	0.000225759	103.812	1.36201	3.6883	LOC103423524	GeneID:103423524	NC_091663.1	9578421	9582478	+	4058	605.279	241.142	316.973	16.7595	18.0768	0
LOC103451420	WRKY transcription factor SUSIBA2-like	protein_coding	5.02128	9.20555e-05	5.22493e-06	206.24	1.10223	4.55555	LOC103451420	GeneID:103451420	NC_091672.1	31377394	31381703	-	4310	1460.4	336.24	530.381	31.8971	38.3056	0
LOC103400384	putative nucleobase-ascorbate transporter 10	protein_coding	5.01765	1.21266e-05	4.56786e-07	653.516	0.994849	5.04363	LOC103400384	GeneID:103400384	NC_091664.1	6711254	6714728	+	3475	4154.53	2309.53	1067.04	126.507	104.157	0
LOC103431631	nodulation receptor kinase-like	protein_coding	5.01671	1.86807e-05	7.64317e-07	226.538	1.01465	4.94426	LOC103431631	GeneID:103431631	NC_091675.1	30246722	30263130	+	16409	1195.1	1012.12	357.772	25.4096	34.8624	18.4233
LOC103453624	alcohol acyl transferase 1 allele GSa-like	protein_coding	5.01608	0.000619218	5.30031e-05	91.8142	1.241	4.04197	LOC103453624	GeneID:103453624	NC_091666.1	2459165	2461837	-	2673	468.769	305.673	276.175	18.922	12.4816	0
LOC103449652	eukaryotic translation initiation factor 3 subunit C-like	protein_coding	5.01492	0.0302405	0.00682826	763.268	1.85387	2.70511	LOC103449652	GeneID:103449652	NC_091672.1	5613563	5617409	+	3847	4301.34	2754.45	1751.2	140.564	131.272	0
LOC114819261	beta-glucosidase 24-like	protein_coding	5.01229	0.000286266	2.05503e-05	288.004	1.17692	4.25883	LOC114819261	GeneID:114819261	NC_091675.1	54708976	54712607	-	3632	1769.48	1046.08	508.413	38.3847	63.2688	0
LOC103447908	uncharacterized LOC103447908	protein_coding	5.01189	2.8168e-05	1.27681e-06	120.229	1.0348	4.84333	LOC103447908	GeneID:103447908	NC_091671.1	12818572	12825298	-	6727	690.276	512.851	178.886	27.5721	13.7728	0
LOC103422885	DNA polymerase epsilon catalytic subunit A-like	protein_coding	5.00806	0.00158085	0.000167867	49.1685	1.33086	3.76303	LOC103422885	GeneID:103422885	NC_091671.1	15412322	15436863	+	24542	270.444	118.873	160.056	7.5688	8.608	0
LOC103436676	mitotic spindle checkpoint protein BUBR1	protein_coding	5.00799	0.000881165	8.23296e-05	30.1487	1.27187	3.93752	LOC103436676	GeneID:103436676	NC_091666.1	291481	295201	+	3721	10.3026	37.36	53.3519	2.70314	0	0
LOC139193801	uncharacterized LOC139193801	lncRNA	5.00746	0.0169708	0.00322731	334.564	1.7002	2.94521	LOC139193801	GeneID:139193801	NC_091677.1	7388056	7389457	+	1402	2269.15	703.048	878.738	60.5504	58.5344	0
LOC103414243	uncharacterized LOC103414243	protein_coding	5.00719	0.0292912	0.00656245	20.2987	1.84205	2.71827	LOC103414243	GeneID:103414243	NC_091663.1	17135507	17140386	-	4880	154.539	6.79273	72.182	1.62189	5.1648	0
LOC114824786	syntaxin-112-like	protein_coding	5.00717	0.00145453	0.000152	74.5266	1.32193	3.78778	LOC114824786	GeneID:114824786	NC_091665.1	11688716	11690428	-	1713	306.503	329.447	207.131	9.73132	15.4944	0
LOC103453419	CASP-like protein 5B3	protein_coding	5.00624	0.00517641	0.000724237	64.7884	1.48103	3.38024	LOC103453419	GeneID:103453419	NC_091673.1	19325766	19330369	+	4604	154.539	546.815	3.13835	10.8126	10.3296	0
LOC139196134	uncharacterized LOC139196134	protein_coding	5.00593	1.74269e-06	4.2681e-08	171.517	0.913594	5.47938	LOC139196134	GeneID:139196134	NC_091661.1	29024457	29025771	-	1315	540.888	1056.27	395.432	32.4377	27.5456	0
LOC114822917	uncharacterized LOC114822917	lncRNA	5.00544	0.0249703	0.00530923	58.6379	1.79558	2.78765	LOC114822917	GeneID:114822917	NC_091665.1	10546525	10554118	+	7594	479.072	149.44	43.9369	0.540629	19.7984	0
LOC103409028	uncharacterized LOC103409028	protein_coding	5.00213	8.22531e-06	2.86711e-07	98.5409	0.974697	5.13198	LOC103409028	GeneID:103409028	NC_091665.1	35998268	36001836	+	3569	74.694	139.251	106.704	5.40629	0	5.52698
LOC114824891	uncharacterized LOC114824891	lncRNA	5.00209	0.0375406	0.00899898	37.2743	1.91497	2.61209	LOC114824891	GeneID:114824891	NC_091665.1	28343382	28351576	+	8195	208.628	132.458	81.5971	0	7.7472	5.52698
LOC103445103	probable receptor-like protein kinase At4g39110	protein_coding	5.00191	1.18556e-05	4.43246e-07	313.838	0.990598	5.04938	LOC103445103	GeneID:103445103	NC_091670.1	9106466	9109546	-	3081	2094.01	981.55	514.689	61.6317	48.6352	0
MIR535D	microRNA MIR535d	miRNA	5.00152	0.00613202	0.000898935	50.5683	1.50631	3.32038	MIR535D	miRBase:MI0023131	NC_091670.1	25763346	25763440	+	95	200.901	268.313	87.8738	16.7595	0	0
LOC103436060	putative UPF0481 protein At3g02645	protein_coding	5.00072	0.0030776	0.000383817	66.2605	1.40827	3.55097	LOC103436060	GeneID:103436060	NC_091677.1	26827824	26829777	-	1954	231.809	332.844	191.439	10.2719	12.4816	0
LOC139191062	uncharacterized LOC139191062	lncRNA	5.00011	5.13149e-06	1.5615e-07	404.829	0.953282	5.24516	LOC139191062	GeneID:139191062	NC_091674.1	895850	907906	-	12057	2475.2	961.171	1063.9	69.2005	43.04	27.6349
LOC108171182	uncharacterized LOC108171182	protein_coding	4.99984	6.2755e-07	1.23893e-08	452.945	0.878046	5.69428	LOC108171182	GeneID:108171182	NC_091665.1	33671590	33681306	-	9717	2619.44	1518.18	1010.55	96.2319	62.408	0
LOC103414409	zinc finger protein JAGGED-like	protein_coding	4.99976	0.00951575	0.00155748	25.1024	1.58032	3.16375	LOC103414409	GeneID:103414409	NC_091673.1	2585417	2588279	-	2863	141.661	64.5309	84.7354	5.94692	2.5824	0
LOC103405070	probable cinnamyl alcohol dehydrogenase 1	protein_coding	4.99944	0.0263831	0.00572644	241.777	1.80939	2.76305	LOC103405070	GeneID:103405070	NC_091677.1	10528473	10547570	+	19098	1475.85	981.55	342.08	48.6566	38.3056	0
LOC103443211	uncharacterized LOC103443211	protein_coding	4.99869	0.0034214	0.00043833	88.0379	1.42175	3.51586	LOC103443211	GeneID:103443211	NC_091669.1	12021895	12029188	-	7294	484.223	112.08	288.728	13.5157	0	14.7386
LOC103424849	uncharacterized LOC103424849	protein_coding	4.99793	7.00412e-07	1.41658e-08	234.867	0.881256	5.67137	LOC103424849	GeneID:103424849	NC_091668.1	11459525	11480640	+	21116	1189.95	964.568	436.231	34.0596	44.7616	0
LOC114820532	uncharacterized LOC114820532	protein_coding	4.99742	0.00234711	0.000274801	64.4475	1.37369	3.63796	LOC114820532	GeneID:114820532	NC_091673.1	26491516	26507643	+	16128	401.802	64.5309	197.716	13.5157	6.456	0
LOC103401491	scarecrow-like protein 32	protein_coding	4.99721	0.0499389	0.0132184	62.3658	2.01677	2.47783	LOC103401491	GeneID:103401491	NC_091675.1	27175852	27178288	-	2437	339.986	261.52	91.0121	9.19069	12.0512	0
LOC103404545	SUPPRESSOR OF GAMMA RESPONSE 1	protein_coding	4.99685	0.0346292	0.00812343	68.2495	1.88782	2.6469	LOC103404545	GeneID:103404545	NC_091677.1	1422218	1425617	-	3400	556.342	95.0982	138.087	0	0	25.7926
LOC139190551	uncharacterized LOC139190551	protein_coding	4.99652	0.000816042	7.48399e-05	89.2747	1.26164	3.96035	LOC139190551	GeneID:139190551	NC_091673.1	38190068	38196629	+	6562	479.072	482.284	78.4587	12.9751	18.5072	0
LOC103453272	rop guanine nucleotide exchange factor 7-like	protein_coding	4.99454	0.000185482	1.23053e-05	305.78	1.14236	4.37211	LOC103453272	GeneID:103453272	NC_091667.1	28775496	28779161	-	3666	1012.23	1749.13	728.097	44.3316	63.6992	0
LOC139190357	uncharacterized LOC139190357	lncRNA	4.99334	1.11257e-05	4.09704e-07	145.422	0.985969	5.06439	LOC139190357	GeneID:139190357	NC_091673.1	31240960	31244572	+	3613	525.434	832.11	329.527	31.8971	19.368	0
LOC103422046	serine/threonine-protein phosphatase PP2A-2 catalytic subunit-like	protein_coding	4.99301	0.000345967	2.60427e-05	76.7005	1.18724	4.20557	LOC103422046	GeneID:103422046	NC_091661.1	3167011	3181198	-	14188	535.736	98.4946	216.546	11.3532	14.2032	0
LOC114822506	E3 ubiquitin-protein ligase UPL6-like	protein_coding	4.99197	1.9144e-08	2.09878e-10	655.676	0.785651	6.35393	LOC114822506	GeneID:114822506	NC_091676.1	11856833	11864256	+	7424	4368.31	1813.66	1358.91	118.938	92.1056	23.9502
LOC103429319	3-ketoacyl CoA thiolase 1, peroxisomal-like	protein_coding	4.99191	0.0494528	0.0130465	249.406	2.01084	2.4825	LOC103429319	GeneID:103429319	NC_091670.1	28172457	28178080	-	5624	1836.44	519.644	530.381	37.3034	52.9392	0
LOC114823490	uncharacterized LOC114823490	lncRNA	4.99163	0.0162987	0.00307257	82.6315	1.68614	2.96038	LOC114823490	GeneID:114823490	NC_091674.1	17669498	17674170	+	4673	679.973	118.873	150.641	8.10943	21.0896	0
LOC103443080	uncharacterized LOC103443080	protein_coding	4.99129	0.0261418	0.00565568	55.1081	1.8038	2.7671	LOC103443080	GeneID:103443080	NC_091669.1	9919996	9929615	-	9620	306.503	61.1346	232.238	9.73132	8.608	0
LOC103412921	phenylacetaldehyde reductase-like	protein_coding	4.98915	0.00171052	0.000185904	78.7512	1.33491	3.73744	LOC103412921	GeneID:103412921	NC_091662.1	35929016	35934177	+	5162	455.891	410.96	50.2136	16.7595	11.1904	0
LOC114822531	myb-related protein 330-like	protein_coding	4.98887	0.00799483	0.00124562	62.4832	1.54539	3.22822	LOC114822531	GeneID:114822531	NC_091677.1	18126378	18128445	+	2068	231.809	383.789	106.704	4.32503	17.6464	0
LOC103414059	uncharacterized LOC103414059	protein_coding	4.98698	0.0205029	0.00412594	38.0166	1.73861	2.86837	LOC103414059	GeneID:103414059	NC_091672.1	24984651	24988217	-	3567	211.204	50.9455	172.609	5.40629	7.7472	0
LOC103429926	G-type lectin S-receptor-like serine/threonine-protein kinase At4g27290	protein_coding	4.98592	0.0108224	0.00183789	41.7938	1.60049	3.11525	LOC103429926	GeneID:103429926	NC_091663.1	29229252	29232862	-	3611	38.6348	129.062	112.981	0	8.1776	0
LOC139191747	uncharacterized LOC139191747	protein_coding	4.98288	0.0489728	0.012858	43.7857	2.00302	2.48768	LOC139191747	GeneID:139191747	NC_091675.1	19100120	19109310	-	9191	128.783	129.062	225.961	14.0564	0.8608	0
LOC103450571	uncharacterized LOC103450571	protein_coding	4.98054	0.000171874	1.11728e-05	141.711	1.13371	4.39313	LOC103450571	GeneID:103450571	NC_091676.1	27119262	27127798	-	8537	927.236	336.24	376.602	15.1376	16.7856	20.2656
LOC103438572	heme A synthase COX15-like	protein_coding	4.97944	0.000289258	2.08566e-05	64.1595	1.17011	4.25552	LOC103438572	GeneID:103438572	NC_091667.1	3447325	3450798	-	3474	288.473	149.44	194.578	15.1376	3.8736	0
LOC103419614	gibberellin 2-beta-dioxygenase 8	protein_coding	4.97902	0.00255643	0.000304789	162.623	1.37877	3.6112	LOC103419614	GeneID:103419614	NC_091665.1	44975540	44991633	+	16094	1040.56	495.869	323.25	31.3565	26.6848	0
LOC103455198	kinetochore protein SPC25 homolog	protein_coding	4.97785	0.00127023	0.000128858	108.253	1.30016	3.82863	LOC103455198	GeneID:103455198	NC_091674.1	26099578	26102473	-	2896	896.328	220.764	125.534	6.48755	31.8496	0
LOC139193862	uncharacterized LOC139193862	protein_coding	4.97735	0.00380224	0.00049821	73.4532	1.42957	3.48172	LOC139193862	GeneID:139193862	NC_091677.1	10816087	10817025	+	939	486.799	125.666	216.546	2.16252	23.2416	0
LOC103405968	ABC transporter B family member 11-like	protein_coding	4.97605	0.00174713	0.000191172	138.122	1.33392	3.73041	LOC103405968	GeneID:103405968	NC_091677.1	34439909	34461490	+	21582	764.97	285.295	508.413	27.0314	21.52	0
LOC103444313	protein transport protein SEC24 C-like	protein_coding	4.97464	0.00759613	0.00116962	103.024	1.53246	3.24619	LOC103444313	GeneID:103444313	NC_091665.1	4791512	4792962	+	1451	649.065	363.411	153.779	30.8158	5.5952	0
LOC103455768	LRR receptor-like serine/threonine-protein kinase ERECTA	protein_coding	4.97426	0.0100716	0.00167536	82.0542	1.58292	3.14246	LOC103455768	GeneID:103455768	NC_091675.1	3348349	3355660	-	7312	0	0	69.0437	0	1.7216	0
LOC103428981	uncharacterized LOC103428981	protein_coding	4.97422	0.0434446	0.0109608	289.324	1.95531	2.54395	LOC103428981	GeneID:103428981	NC_091668.1	30647359	30648790	-	1432	1591.75	631.724	1085.87	68.6599	36.1536	0
LOC103425271	transcription factor EGL1-like	protein_coding	4.97306	0.000349197	2.64054e-05	98.2762	1.18338	4.20244	LOC103425271	GeneID:103425271	NC_091666.1	19649754	19654380	+	4627	734.062	213.971	160.056	15.1376	18.9376	0
LOC103400935	protein FIP1	protein_coding	4.97291	1.61522e-08	1.70835e-10	556.801	0.778782	6.3855	LOC103400935	GeneID:103400935	NC_091675.1	17468088	17471924	-	3837	4594.97	950.982	687.299	88.1225	95.1184	12.8963
LOC103409713	uncharacterized LOC103409713	lncRNA	4.97176	0.00254259	0.000302602	33.9674	1.37605	3.61306	LOC103409713	GeneID:103409713	NC_091671.1	4608837	4611145	+	2309	90.1479	101.891	47.0752	4.32503	0	3.68465
LOC103444025	adenine phosphoribosyltransferase 3	protein_coding	4.96967	0.000145162	9.14564e-06	35.9071	1.12019	4.43645	LOC103444025	GeneID:103444025	NC_091664.1	12121068	12126104	+	5037	126.207	98.4946	109.842	7.5688	2.152	0
MADS221	floral homeotic protein AGAMOUS	protein_coding	4.96948	0.000162405	1.04431e-05	140.284	1.12743	4.40779	MADS221	GeneID:103446238	NC_091670.1	38127297	38135674	-	8378	942.69	472.095	194.578	38.9253	11.1904	0
LOC139190233	uncharacterized LOC139190233	protein_coding	4.96801	0.0383763	0.00928023	20.709	1.90963	2.60155	LOC139190233	GeneID:139190233	NC_091672.1	26490905	26492587	-	1683	164.842	61.1346	12.5534	5.94692	1.2912	0
LOC103409941	agamous-like MADS-box protein AGL15	protein_coding	4.96554	0.00075301	6.73923e-05	171.149	1.24596	3.98531	LOC103409941	GeneID:103409941	NC_091667.1	1970657	1974328	+	3672	762.394	774.371	426.816	32.4377	29.2672	0
LOC139198469	uncharacterized LOC139198469	protein_coding	4.96462	0.00306402	0.000381562	169.378	1.39749	3.55252	LOC139198469	GeneID:139198469	NC_091668.1	14527974	14528836	+	863	991.627	414.357	498.998	45.9535	14.2032	0
LOC103445455	receptor-like serine/threonine-protein kinase ALE2	protein_coding	4.96444	0.00638731	0.000947581	32.8495	1.50181	3.30564	LOC103445455	GeneID:103445455	NC_091670.1	28743100	28747789	-	4690	175.145	10.1891	28.2451	3.24377	3.0128	0
LOC139189675	uncharacterized LOC139189675	lncRNA	4.95799	0.00185073	0.000205955	136.463	1.33581	3.7116	LOC139189675	GeneID:139189675	NC_091671.1	10174515	10175134	-	620	855.118	319.258	401.709	26.4908	23.2416	0
LOC103443711	GTP-binding protein YPTM2-like	protein_coding	4.95732	0.000524164	4.32275e-05	214.934	1.2122	4.08952	LOC103443711	GeneID:103443711	NC_091669.1	17371736	17374344	-	2609	1746.29	285.295	401.709	42.7097	34.432	0
LOC114827093	uncharacterized LOC114827093	protein_coding	4.95703	3.19614e-05	1.50379e-06	616.188	1.03041	4.81073	LOC114827093	GeneID:114827093	NC_091669.1	5837550	5862177	+	24628	4533.15	1236.28	1267.89	100.016	124.816	0
LOC103439689	gibberellin 20 oxidase 2	protein_coding	4.95602	0.00980389	0.00161704	46.2943	1.57193	3.15281	LOC103439689	GeneID:103439689	NC_091667.1	33232299	33234284	-	1986	360.592	156.233	21.9684	12.4345	4.304	0
LOC103412319	receptor-like protein EIX2	protein_coding	4.95563	0.0272757	0.00597495	18.2241	1.8026	2.74915	LOC103412319	GeneID:103412319	NC_091670.1	34123828	34126785	-	2958	41.2105	0	65.9053	0	3.0128	0
LOC114820236	replication protein A 70 kDa DNA-binding subunit B-like	protein_coding	4.95497	0.0124598	0.00219959	23.253	1.61828	3.06187	LOC114820236	GeneID:114820236	NC_091672.1	15287709	15298070	+	10362	164.842	54.3419	28.2451	4.86566	2.5824	0
LOC103429413	uncharacterized LOC103429413	lncRNA	4.95335	0.0101192	0.00168787	113.422	1.57736	3.14028	LOC103429413	GeneID:103429413	NC_091662.1	33033881	33037644	-	3764	996.779	156.233	128.672	26.4908	14.2032	0
LOC139193290	uncharacterized LOC139193290	lncRNA	4.95312	0.0010936	0.000107711	92.1301	1.27904	3.87253	LOC139193290	GeneID:139193290	NC_091677.1	22387658	22391371	-	3714	795.877	105.287	169.471	18.922	14.6336	0
LOC139196508	protein NETWORKED 4A-like	protein_coding	4.95224	0.000134754	8.33394e-06	207.582	1.11126	4.45642	LOC139196508	GeneID:139196508	NC_091661.1	13112920	13118421	+	5502	986.476	703.048	712.405	33.519	42.6096	0
LOC103400505	probable polyol transporter 6	protein_coding	4.95089	0.0161828	0.00304447	60.6707	1.67078	2.96321	LOC103400505	GeneID:103400505	NC_091675.1	14480816	14483182	+	2367	404.378	285.295	6.2767	14.597	7.3168	0
LOC103415234	uncharacterized LOC103415234	protein_coding	4.95017	0.0392959	0.00958269	21.536	1.91087	2.59053	LOC103415234	GeneID:103415234	NC_091674.1	26242399	26243899	-	1501	51.5131	122.269	40.7985	0	6.456	0
LOC103407424	flowering time control protein FY-like	protein_coding	4.94933	0.000593689	5.0192e-05	224.123	1.22063	4.05473	LOC103407424	GeneID:103407424	NC_091662.1	34613962	34625493	-	11532	1669.02	275.106	511.551	29.194	49.0656	0
LOC139190470	uncharacterized LOC139190470	lncRNA	4.94916	0.00852837	0.00134912	73.5403	1.54404	3.20532	LOC139190470	GeneID:139190470	NC_091662.1	19115148	19117445	+	2298	587.249	20.3782	247.93	5.40629	21.52	0
LOC103403790	uncharacterized LOC103403790	protein_coding	4.9487	3.23478e-13	4.88757e-16	515.353	0.609877	8.11426	LOC103403790	GeneID:103403790	NC_091676.1	13828083	13834683	-	6601	2918.22	1762.71	906.983	71.9036	60.256	47.9005
LOC103443090	squalene monooxygenase SE1-like	protein_coding	4.94819	0.00750858	0.00115192	71.2148	1.52227	3.25053	LOC103443090	GeneID:103443090	NC_091668.1	5869108	5873594	-	4487	25.7566	84.9091	0	0	3.0128	0
LOC103449542	uncharacterized LOC103449542	protein_coding	4.94729	0.000782526	7.09413e-05	151.894	1.2452	3.97311	LOC103449542	GeneID:103449542	NC_091672.1	3268010	3273267	-	5258	958.144	353.222	411.124	18.922	28.8368	7.3693
LOC103407687	uncharacterized LOC103407687	protein_coding	4.94729	0.000119716	7.25222e-06	131.482	1.10279	4.48615	LOC103407687	GeneID:103407687	NC_091663.1	3762548	3766416	+	3869	746.94	288.691	492.721	14.0564	34.0016	0
LOC103427309	F-box protein At3g62230-like	protein_coding	4.94638	0.00342422	0.000438932	49.6416	1.40702	3.5155	LOC103427309	GeneID:103427309	NC_091663.1	28127865	28129843	-	1979	265.292	271.709	40.7985	7.5688	10.3296	0
LOC103450846	putative high mobility group B protein 11	protein_coding	4.94633	0.000343751	2.58245e-05	113.773	1.17561	4.20747	LOC103450846	GeneID:103450846	NC_091672.1	27411283	27413959	-	2677	649.065	234.349	301.282	20.0033	17.216	0
LOC103448855	glutamate receptor 2.1-like	protein_coding	4.94271	0.0224365	0.0046333	28.2921	1.74563	2.83148	LOC103448855	GeneID:103448855	NC_091671.1	35494049	35497974	-	3926	126.207	91.7019	103.566	4.32503	5.5952	0
LOC114822905	rhamnogalacturonan I rhamnosyltransferase 1-like	protein_coding	4.94257	0.00104603	0.000101446	81.1454	1.27153	3.88711	LOC114822905	GeneID:114822905	NC_091673.1	4427107	4431015	+	3909	427.559	336.24	84.7354	7.5688	18.9376	0
LOC103420139	uncharacterized LOC103420139	protein_coding	4.94199	4.51813e-05	2.24803e-06	170.748	1.04488	4.72974	LOC103420139	GeneID:103420139	NC_091666.1	1157386	1159370	+	1985	839.664	652.102	489.583	29.7346	31.4192	1.84233
LOC139190447	nuclear transcription factor Y subunit B-1-like	protein_coding	4.94097	0.0386917	0.00938503	58.7643	1.90206	2.5977	LOC139190447	GeneID:139190447	NC_091662.1	17694031	17694693	-	663	368.319	78.1164	197.716	11.8938	8.608	0
LOC103421145	histidine-containing phosphotransfer protein 4-like	protein_coding	4.94065	0.000236604	1.65113e-05	101.435	1.14699	4.3075	LOC103421145	GeneID:103421145	NC_091668.1	9270542	9272702	-	2161	679.973	264.917	197.716	11.8938	12.4816	12.8963
LOC139195269	uncharacterized LOC139195269	lncRNA	4.93965	0.00128797	0.000131381	69.8944	1.2918	3.82386	LOC139195269	GeneID:139195269	NC_091664.1	12533050	12533454	+	405	499.677	105.287	166.333	12.9751	11.1904	0
LOC139197330	uncharacterized LOC139197330	lncRNA	4.93939	0.00426872	0.000574033	57.0138	1.43437	3.4436	LOC139197330	GeneID:139197330	NC_091667.1	5134218	5134515	+	298	494.526	115.476	53.3519	9.19069	11.6208	0
LOC103403543	UPF0481 protein At3g47200-like	protein_coding	4.93746	0.0176245	0.00338444	55.4925	1.68487	2.93048	LOC103403543	GeneID:103403543	NC_091676.1	11677881	11680221	+	2341	437.861	91.7019	97.2888	4.32503	15.4944	0
LOC103422004	uncharacterized LOC103422004	lncRNA	4.93645	0.00398129	0.000526846	59.7159	1.42395	3.46672	LOC103422004	GeneID:103422004	NC_091670.1	1523121	1524404	+	1284	262.717	356.618	75.3204	18.922	3.0128	0
LOC139196559	uncharacterized LOC139196559	lncRNA	4.93597	0.0013544	0.000139348	156.24	1.29576	3.80932	LOC139196559	GeneID:139196559	NC_091665.1	40461954	40462600	+	647	1403.73	64.5309	323.25	24.3283	33.1408	0
LOC103435663	glycine-rich RNA-binding protein 4, mitochondrial-like	protein_coding	4.93592	0.00525467	0.00073792	31.1789	1.46246	3.37509	LOC103435663	GeneID:103435663	NC_091661.1	25075451	25076278	+	828	298.776	54.3419	0	1.62189	1.7216	9.21163
LOC103424106	bet1-like SNARE 1-1	protein_coding	4.9358	3.76961e-12	8.34484e-15	440.011	0.635874	7.76223	LOC103424106	GeneID:103424106	NC_091673.1	19061546	19072625	-	11080	2807.46	1042.68	976.027	76.2287	65.4208	12.8963
LOC103455400	zinc finger protein ZAT4-like	protein_coding	4.93543	0.00237434	0.00027874	141.264	1.35801	3.6343	LOC103455400	GeneID:103455400	NC_091674.1	28689282	28691758	-	2477	916.933	366.807	326.388	16.7595	34.8624	0
LOC103455546	uncharacterized LOC103455546	protein_coding	4.93414	0.0281544	0.00622169	19.883	1.8035	2.73586	LOC103455546	GeneID:103455546	NC_091674.1	28454750	28455724	+	975	74.694	61.1346	94.1505	0.540629	6.456	0
LOC114823003	uncharacterized LOC114823003	lncRNA	4.93384	0.00508069	0.000707501	52.4875	1.45685	3.38666	LOC114823003	GeneID:114823003	NC_091662.1	2985456	2987969	-	2514	324.533	159.629	109.842	9.19069	9.4688	0
LOC139192563	protein ANTAGONIST OF LIKE HETEROCHROMATIN PROTEIN 1-like	protein_coding	4.93329	0.00872862	0.00139207	37.75	1.54344	3.19629	LOC139192563	GeneID:139192563	NC_091662.1	8584776	8586310	-	1535	285.898	50.9455	94.1505	11.3532	2.152	0
LOC103446076	transcription factor bHLH18-like	protein_coding	4.93261	0.000181467	1.1975e-05	113.902	1.12667	4.37804	LOC103446076	GeneID:103446076	NC_091661.1	15217689	15220418	+	2730	543.463	285.295	492.721	28.6533	13.3424	0
LOC103403130	uncharacterized LOC103403130	protein_coding	4.93242	3.26589e-16	1.49185e-19	257.599	0.545299	9.04535	LOC103403130	GeneID:103403130	NC_091677.1	27050192	27054836	-	4645	1630.39	580.779	630.808	26.4908	32.28	35.0042
LOC139191468	uncharacterized LOC139191468	lncRNA	4.93222	0.000210814	1.43486e-05	142.548	1.13686	4.33846	LOC139191468	GeneID:139191468	NC_091674.1	14044256	14056369	+	12114	821.634	550.211	276.175	25.9502	26.6848	0
LOC139188866	uncharacterized LOC139188866	lncRNA	4.93207	0.0186478	0.00363813	380.562	1.69607	2.90794	LOC139188866	GeneID:139188866	NC_091670.1	26811806	26814940	+	3135	2137.79	1307.6	950.92	46.4941	96.84	0
LOC139188870	uncharacterized LOC139188870	lncRNA	4.93031	0.000563974	4.7343e-05	83.7892	1.21186	4.06837	LOC139188870	GeneID:139188870	NC_091670.1	40298993	40301410	-	2418	574.371	169.818	229.1	27.0314	3.8736	0
LOC103434243	uncharacterized LOC103434243	protein_coding	4.92992	1.03965e-05	3.77371e-07	75.1127	0.970451	5.08003	LOC103434243	GeneID:103434243	NC_091670.1	35544563	35551478	+	6916	334.835	275.106	166.333	18.3814	5.5952	0
LOC139194198	uncharacterized LOC139194198	lncRNA	4.92988	0.00744066	0.00113724	132.688	1.51494	3.25417	LOC139194198	GeneID:139194198	NC_091663.1	13793775	13795275	+	1501	950.417	176.611	320.112	28.6533	18.0768	0
LOC103405684	mannose-6-phosphate isomerase 1-like	protein_coding	4.92893	1.38066e-05	5.36078e-07	134.518	0.983243	5.01293	LOC103405684	GeneID:103405684	NC_091677.1	29743780	29747186	-	3407	1022.54	237.746	263.621	25.9502	22.3808	0
LOC139187748	poly [ADP-ribose] polymerase 2-like	protein_coding	4.92849	0.000194416	1.29524e-05	140.665	1.13015	4.36091	LOC139187748	GeneID:139187748	NC_091663.1	37094256	37109848	-	15593	989.052	502.662	125.534	32.4377	19.368	0
LOC114823493	uncharacterized LOC114823493	lncRNA	4.92625	7.86774e-05	4.30999e-06	81.3414	1.07189	4.59584	LOC114823493	GeneID:114823493	NC_091673.1	39371689	39373976	+	2288	342.562	376.997	222.823	11.8938	17.6464	0
LOC103428216	uncharacterized LOC103428216	lncRNA	4.92578	0.00482819	0.000665214	27.9412	1.44726	3.40353	LOC103428216	GeneID:103428216	NC_091670.1	9263579	9269576	+	5998	231.809	20.3782	62.767	0.540629	9.0384	0
LOC139188037	uncharacterized LOC139188037	protein_coding	4.92548	0.00624613	0.000920711	55.4427	1.4864	3.3137	LOC139188037	GeneID:139188037	NC_091669.1	2830516	2888147	+	57632	481.648	40.7564	122.396	14.0564	6.456	0
LOC103425192	protein ALTERED PHOSPHATE STARVATION RESPONSE 1-like	protein_coding	4.92529	0.000718152	6.35912e-05	138.342	1.23161	3.99907	LOC103425192	GeneID:103425192	NC_091675.1	34761218	34765470	-	4253	1007.08	271.709	269.898	27.0314	22.8112	0
LOC103421872	protein NRT1/ PTR FAMILY 6.3-like	protein_coding	4.92503	0.000369551	2.8477e-05	309.189	1.17674	4.18532	LOC103421872	GeneID:103421872	NC_091664.1	12258857	12271966	-	13110	1280.1	1681.2	539.796	69.2005	44.7616	0
LOC139192419	uncharacterized LOC139192419	protein_coding	4.92024	0.00143447	0.000149501	82.445	1.29757	3.7919	LOC139192419	GeneID:139192419	NC_091675.1	17319156	17320421	-	1266	528.009	234.349	166.333	21.6252	6.456	1.84233
LOC103437793	LRR receptor-like serine/threonine-protein kinase FEI 2	protein_coding	4.91931	4.43393e-09	3.66132e-11	230.792	0.743416	6.61717	LOC103437793	GeneID:103437793	NC_091666.1	31269207	31274066	+	4860	1429.49	665.688	429.954	44.8722	25.824	11.054
LOC103456042	indole-3-pyruvate monooxygenase YUCCA6	protein_coding	4.91898	1.04004e-11	2.63126e-14	237.733	0.645936	7.61528	LOC103456042	GeneID:103456042	NC_091675.1	6793420	6797517	-	4098	1537.67	631.724	304.42	35.6815	24.9632	20.2656
LOC139193721	uncharacterized LOC139193721	lncRNA	4.91852	0.000221287	1.5178e-05	488.612	1.13694	4.32609	LOC139193721	GeneID:139193721	NC_091677.1	785236	786080	-	845	3224.72	1015.51	1346.35	106.504	71.4464	5.52698
LOC103432700	callose synthase 9-like	protein_coding	4.91822	4.52943e-10	2.40524e-12	241.978	0.701729	7.00871	LOC103432700	GeneID:103432700	NC_091666.1	14492466	14495330	-	2865	1226.01	414.357	1045.07	32.4377	38.3056	16.5809
LOC114821406	uncharacterized LOC114821406	protein_coding	4.91801	0.00611795	0.000896227	58.3618	1.48078	3.32123	LOC114821406	GeneID:114821406	NC_091675.1	44331065	44331789	-	725	538.312	71.3237	69.0437	7.02818	14.6336	0
LOC103455140	beta-glucosidase 24-like	protein_coding	4.91795	0.00814098	0.00127411	49.045	1.52649	3.22175	LOC103455140	GeneID:103455140	NC_091674.1	24852675	24862789	+	10115	131.358	343.033	62.767	7.5688	9.4688	0
LOC103403965	U-box domain-containing protein 43-like	protein_coding	4.91769	0.00127273	0.000129289	37.743	1.28473	3.82781	LOC103403965	GeneID:103403965	NC_091676.1	17760910	17765566	-	4657	242.112	112.08	84.7354	5.40629	8.1776	0
LOC103428041	glycine-rich protein 23-like	protein_coding	4.91756	7.95535e-09	7.40773e-11	1234.56	0.755134	6.51216	LOC103428041	GeneID:103428041	NC_091665.1	30319779	30320896	+	1118	777.848	648.706	950.92	3.24377	54.2304	20.2656
LOC103429947	uncharacterized LOC103429947	protein_coding	4.91744	0.00172357	0.000187686	136.381	1.31657	3.73504	LOC103429947	GeneID:103429947	NC_091671.1	5892533	5899062	-	6530	1076.62	152.836	244.791	23.247	15.9248	9.21163
LOC108169936	zinc finger BED domain-containing protein RICESLEEPER 1-like	protein_coding	4.91719	5.9366e-09	5.21504e-11	239.928	0.74904	6.56466	LOC108169936	GeneID:108169936	NC_091677.1	12949460	12953524	-	4065	1210.56	699.651	750.066	54.6035	30.5584	0
LOC139193522	uncharacterized LOC139193522	protein_coding	4.91636	0.000692581	6.08645e-05	170.547	1.2262	4.00943	LOC139193522	GeneID:139193522	NC_091677.1	264307	268634	-	4328	1156.47	295.484	511.551	25.9502	37.8752	0
LOC103418558	uncharacterized LOC103418558	lncRNA	4.91589	0.000208001	1.4106e-05	73.846	1.13212	4.3422	LOC103418558	GeneID:103418558	NC_091671.1	13111406	13113926	+	2521	533.161	122.269	191.439	20.0033	6.8864	0
AP2D12	ethylene-responsive transcription factor RAP2-7-like	protein_coding	4.91567	0.0334574	0.00779329	232.255	1.84737	2.6609	AP2D12	GeneID:103439524	NC_091667.1	26133290	26136857	-	3568	1406.31	346.429	910.121	41.6284	46.0528	0
LOC139190385	uncharacterized LOC139190385	protein_coding	4.91559	0.0440445	0.011156	27.0386	1.93697	2.53777	LOC139190385	GeneID:139190385	NC_091662.1	8177699	8179389	-	1691	46.3618	176.611	91.0121	0	9.8992	0
LOC103428237	dehydration-responsive element-binding protein 1E	protein_coding	4.91523	0.000707586	6.25313e-05	86.6761	1.22787	4.00305	LOC103428237	GeneID:103428237	NC_091666.1	17254070	17255453	-	1384	486.799	373.6	147.502	8.10943	24.1024	0
LOC103419298	transcription initiation factor TFIID subunit 12-like	protein_coding	4.91521	2.3986e-08	2.71997e-10	402.044	0.778467	6.31395	LOC103419298	GeneID:103419298	NC_091672.1	2358608	2371742	-	13135	2616.87	967.964	815.971	71.9036	55.5216	16.5809
LOC139192274	chaperone protein dnaJ 11, chloroplastic-like	protein_coding	4.91462	6.87094e-31	2.41433e-35	746.322	0.396137	12.4063	LOC139192274	GeneID:139192274	NC_091675.1	645045	645491	-	447	530.585	815.128	841.078	22.7064	23.2416	27.6349
LOC103436606	TMV resistance protein N-like	protein_coding	4.91453	0.0295791	0.00664773	38.3702	1.81081	2.71399	LOC103436606	GeneID:103436606	NC_091670.1	2330057	2337061	-	7005	265.292	74.72	72.182	5.40629	7.7472	0
LOC139193546	protein ANTAGONIST OF LIKE HETEROCHROMATIN PROTEIN 1-like	protein_coding	4.91295	2.4073e-05	1.05397e-06	597.489	1.00649	4.88128	LOC139193546	GeneID:139193546	NC_091662.1	18642143	18644268	+	2126	4131.35	1321.19	1368.32	102.719	120.082	1.84233
LOC114821652	uncharacterized LOC114821652	lncRNA	4.91208	0.00141128	0.00014634	128.031	1.29361	3.7972	LOC114821652	GeneID:114821652	NC_091675.1	31956652	31957394	-	743	849.966	234.349	398.57	27.5721	20.6592	0
LOC103451094	U-box domain-containing protein 9-like	protein_coding	4.9113	0.000278864	1.997e-05	178.185	1.15148	4.26523	LOC103451094	GeneID:103451094	NC_091672.1	30944440	30947147	+	2708	1040.56	567.193	386.017	35.6815	29.2672	0
LOC103400017	uncharacterized LOC103400017	protein_coding	4.91113	4.92471e-05	2.49186e-06	184.114	1.04297	4.70879	LOC103400017	GeneID:103400017	NC_091675.1	11511704	11515102	-	3399	857.693	550.211	674.745	47.0347	20.6592	0
LOC103437756	two-component response regulator ARR5-like	protein_coding	4.91077	7.09722e-11	2.56865e-13	145.658	0.671305	7.31527	LOC103437756	GeneID:103437756	NC_091666.1	30885015	30887637	+	2623	533.161	410.96	357.772	23.7877	16.3552	0
LOC103436584	ras-related protein RABA2c-like	protein_coding	4.91075	0.000104777	6.15575e-06	117.455	1.08622	4.52097	LOC103436584	GeneID:103436584	NC_091665.1	8212790	8215580	+	2791	795.877	281.898	194.578	18.922	21.9504	0
LOC103443138	uncharacterized LOC103443138	protein_coding	4.90975	0.00202272	0.000229217	164.551	1.33257	3.68443	LOC103443138	GeneID:103443138	NC_091669.1	10850295	10851423	-	1129	798.453	645.309	386.017	34.0596	25.824	0
LOC139192301	uncharacterized LOC139192301	lncRNA	4.90483	0.00281791	0.000344478	111.897	1.37032	3.57933	LOC139192301	GeneID:139192301	NC_091675.1	1591902	1594755	+	2854	772.697	193.593	279.313	26.4908	14.2032	0
LOC139196378	uncharacterized LOC139196378	lncRNA	4.90471	0.00619808	0.000911886	22.0723	1.47893	3.31639	LOC139196378	GeneID:139196378	NC_091665.1	9496254	9496898	-	645	77.2697	88.3055	87.8738	2.16252	5.5952	0
MRV66_pgp017		protein_coding	4.90467	5.28106e-07	1.00392e-08	19406.9	0.855954	5.73007	ndhF	GeneID:71430887	NC_061549.1	114766	117021	-	2256	114426	68997.2	36577.5	3844.41	3308.05	189.76
LOC139194517	uncharacterized LOC139194517	lncRNA	4.9037	5.96803e-05	3.10575e-06	162.204	1.05146	4.6637	LOC139194517	GeneID:139194517	NC_091663.1	29759992	29761111	+	1120	1135.86	380.393	367.187	35.1409	26.2544	0
LOC103427178	long chain base biosynthesis protein 1-like	protein_coding	4.90258	7.64304e-09	7.04345e-11	398.643	0.75196	6.51973	LOC103427178	GeneID:103427178	NC_091663.1	9453944	9463271	-	9328	2709.59	910.226	775.172	55.1441	45.6224	46.0582
LOC103402275	uncharacterized LOC103402275	protein_coding	4.90172	0.0301996	0.00681691	21.6799	1.81165	2.70566	LOC103402275	GeneID:103402275	NC_091670.1	12519074	12528189	-	9116	146.812	27.1709	59.6286	2.16252	5.1648	0
LOC139193197	uncharacterized LOC139193197	lncRNA	4.9	1.65631e-06	3.96924e-08	105.7	0.892172	5.49221	LOC139193197	GeneID:139193197	NC_091676.1	3095536	3097377	+	1842	504.828	183.404	461.337	11.8938	24.5328	0
LOC103423007	indole-3-acetic acid-amido synthetase GH3.6-like	protein_coding	4.89996	0.000145076	9.13509e-06	438.215	1.10442	4.43669	LOC103423007	GeneID:103423007	NC_091671.1	31934967	31937435	-	2469	1797.81	2537.09	687.299	63.7942	102.866	0
LOC103439611	leucine-rich repeat receptor-like protein kinase TDR	protein_coding	4.89846	2.36864e-07	3.99503e-09	871.034	0.832448	5.8844	LOC103439611	GeneID:103439611	NC_091667.1	32342222	32347631	+	5410	6027.03	2241.6	1700.99	161.648	139.45	31.3195
LOC103438273	protein SHOOT GRAVITROPISM 5-like	protein_coding	4.89832	1.90917e-05	7.89589e-07	284.463	0.991979	4.93792	LOC103438273	GeneID:103438273	NC_091666.1	34799072	34802011	-	2940	1931.74	519.644	583.733	55.6848	44.3312	0
LOC103452163	squamosa promoter-binding-like protein 2	protein_coding	4.89771	0.00107221	0.00010504	167.259	1.26274	3.87865	LOC103452163	GeneID:103452163	NC_091673.1	8507810	8512614	-	4805	1511.91	57.7382	273.036	34.0596	26.6848	0
LOC139193986	uncharacterized LOC139193986	protein_coding	4.89745	0.00271199	0.000328862	58.9037	1.36365	3.59144	LOC139193986	GeneID:139193986	NC_091662.1	37005385	37006576	-	1192	391.5	101.891	169.471	9.73132	11.6208	0
LOC114822492	exocyst complex component EXO70C2-like	protein_coding	4.89716	0.00712533	0.00107935	21.6546	1.49807	3.26898	LOC114822492	GeneID:114822492	NC_091677.1	31206512	31207937	+	1426	103.026	54.3419	94.1505	2.16252	5.5952	0
LOC108174119	uncharacterized LOC108174119	lncRNA	4.89296	0.0225803	0.00467523	33.8522	1.72982	2.8286	LOC108174119	GeneID:108174119	NC_091669.1	12035073	12037118	-	2046	139.085	37.36	138.087	5.40629	0	5.52698
LOC103446538	uncharacterized LOC103446538	protein_coding	4.89273	5.89829e-06	1.85978e-07	146.804	0.938593	5.21283	LOC103446538	GeneID:103446538	NC_091670.1	39954461	39957484	+	3024	770.121	421.149	367.187	28.6533	21.9504	0
LOC139192238	uncharacterized LOC139192238	lncRNA	4.89263	0.000818197	7.50951e-05	68.4426	1.23566	3.95954	LOC139192238	GeneID:139192238	NC_091675.1	2307772	2310234	+	2463	576.947	146.044	53.3519	4.32503	20.6592	0
LOC108169416	NAC domain-containing protein 75-like	protein_coding	4.89218	0.0184677	0.00359439	34.7882	1.68017	2.91172	LOC108169416	GeneID:108169416	NC_091675.1	15773157	15782180	+	9024	0	142.647	0	2.16252	2.152	0
LOC139188967	protein ANTAGONIST OF LIKE HETEROCHROMATIN PROTEIN 1-like	protein_coding	4.89127	0.000340245	2.54774e-05	299.406	1.16168	4.21053	LOC139188967	GeneID:139188967	NC_091670.1	18000931	18006387	+	5457	1602.06	757.39	1048.21	64.8755	48.6352	0
LOC103422370	uncharacterized LOC103422370	protein_coding	4.89112	0.00021439	1.46447e-05	195.576	1.12855	4.33397	LOC103422370	GeneID:103422370	NC_091677.1	8486856	8489288	-	2433	1372.82	451.717	370.325	43.7909	28.8368	0
LOC139188022	uncharacterized LOC139188022	lncRNA	4.88956	0.00560272	0.000799094	85.5026	1.45822	3.35311	LOC139188022	GeneID:139188022	NC_091669.1	14002723	14005955	+	3233	412.105	410.96	153.779	20.5439	11.6208	0
LOC139190428	uncharacterized LOC139190428	lncRNA	4.88878	0.000174558	1.14141e-05	105.774	1.114	4.38849	LOC139190428	GeneID:139190428	NC_091662.1	16469758	16470709	+	952	628.46	264.917	335.803	17.3001	22.8112	0
LOC103435334	uncharacterized LOC103435334	protein_coding	4.88775	0.00213238	0.000244416	126.147	1.33252	3.66804	LOC103435334	GeneID:103435334	NC_091665.1	36153094	36159316	-	6223	345.138	366.807	138.087	4.86566	22.8112	0
LOC139194187	uncharacterized LOC139194187	lncRNA	4.88739	0.0469192	0.0121242	242.832	1.94833	2.50851	LOC139194187	GeneID:139194187	NC_091663.1	10980655	10981951	+	1297	1385.7	988.342	398.57	45.4128	47.7744	0
LOC103430714	cation/H(+) antiporter 3-like	protein_coding	4.88505	0.0119044	0.00207811	378.92	1.58665	3.07884	LOC103430714	GeneID:103430714	NC_091662.1	35096728	35099513	+	2786	1875.08	1813.66	674.745	78.9318	68.0032	0
LOC103416019	zinc finger protein WIP2-like	protein_coding	4.88425	0.0057457	0.000826958	130.628	1.46077	3.34361	LOC103416019	GeneID:103416019	NC_091663.1	1809875	1812946	-	3072	679.973	624.931	178.886	31.3565	18.0768	0
LOC139194055	uncharacterized LOC139194055	lncRNA	4.88256	0.0137602	0.00249056	31.5995	1.61434	3.02449	LOC139194055	GeneID:139194055	NC_091663.1	8450796	8452771	-	1976	159.691	135.855	40.7985	4.32503	6.456	0
LOC103423320	heavy metal-associated isoprenylated plant protein 3-like	protein_coding	4.88209	0.000130222	8.00758e-06	90.9562	1.09342	4.46498	LOC103423320	GeneID:103423320	NC_091663.1	11587775	11589840	-	2066	489.375	193.593	194.578	8.10943	20.2288	0
LOC103403801	sugar transporter ERD6-like 16	protein_coding	4.88104	0.00151186	0.00015931	204.127	1.29262	3.77609	LOC103403801	GeneID:103403801	NC_091673.1	14108504	14112623	+	4120	1141.02	560.4	633.947	24.3283	53.8	0
LOC114819512	heat shock cognate 70 kDa protein 2-like	protein_coding	4.87874	0.0177057	0.0034044	33.354	1.66587	2.92865	LOC114819512	GeneID:114819512	NC_091671.1	9595243	9598525	+	3283	133.934	88.3055	109.842	1.62189	9.0384	0
LOC103413950	beta-glucosidase 12-like	protein_coding	4.8786	0.0255527	0.0054864	12.2384	1.75679	2.777	LOC103413950	GeneID:103413950	NC_091672.1	27873336	27876777	-	3442	90.1479	30.5673	18.8301	2.16252	2.152	0
LOC114827524	laccase-15-like	protein_coding	4.87718	0.00302517	0.000376063	156.958	1.3714	3.55634	LOC114827524	GeneID:114827524	NC_091670.1	5362708	5365568	-	2861	952.992	356.618	455.061	21.6252	37.4448	0
LOC103456142	protein POLLENLESS 3-LIKE 2-like	protein_coding	4.87579	0.00181548	0.000200629	171.169	1.31132	3.71822	LOC103456142	GeneID:103456142	NC_091662.1	9952425	9954814	-	2390	1280.1	207.178	354.633	58.3879	3.4432	0
LOC103414839	uncharacterized LOC103414839	protein_coding	4.8752	0.00333976	0.000425288	149.913	1.38348	3.52387	LOC103414839	GeneID:103414839	NC_091663.1	313295	315854	+	2560	849.966	349.826	527.243	22.1658	35.7232	0
LOC103433356	protein NLP9-like	protein_coding	4.8747	6.31949e-06	2.04069e-07	154.764	0.938237	5.19559	LOC103433356	GeneID:103433356	NC_091664.1	19645785	19650901	-	5117	790.726	397.375	568.041	23.7877	25.824	9.21163
MRV66_pgp032		protein_coding	4.87446	2.66973e-05	1.1942e-06	583.83	1.00368	4.8566	rpoA	GeneID:71430861	NC_061549.1	82068	83063	-	996	3018.67	580.779	690.437	68.1192	55.0912	22.1079
LOC108173149	protein ANTAGONIST OF LIKE HETEROCHROMATIN PROTEIN 1-like	protein_coding	4.87393	0.000963734	9.13988e-05	218.818	1.24578	3.91236	LOC108173149	GeneID:108173149	NC_091669.1	12549778	12556038	-	6261	1604.63	519.644	398.57	44.8722	40.0272	0
LOC103420838	RHOMBOID-like protein 1	protein_coding	4.87269	0.00854531	0.001353	106.626	1.52058	3.20449	LOC103420838	GeneID:103420838	NC_091663.1	7610625	7614660	+	4036	672.246	393.978	147.502	32.9784	7.7472	0
LOC103427672	serine/threonine-protein kinase haspin homolog	protein_coding	4.87168	0.0212141	0.0043205	77.9405	1.70711	2.85376	LOC103427672	GeneID:103427672	NC_091664.1	27180547	27185423	-	4877	424.983	200.386	241.653	20.0033	9.0384	0
LOC103423436	tropinone reductase homolog	protein_coding	4.86908	0.000613474	5.23821e-05	218.498	1.20381	4.04474	LOC103423436	GeneID:103423436	NC_091672.1	21865916	21868024	+	2109	316.806	241.142	116.119	3.7844	18.0768	0
MRV66_pgp030		protein_coding	4.86894	3.99914e-06	1.14667e-07	40633.6	0.918357	5.3018	rpl36	GeneID:71430863	NC_061549.1	83733	83846	-	114	215294	174539	70324.1	8492.2	6947.09	305.826
LOC103419953	uncharacterized LOC103419953	protein_coding	4.86804	0.0435446	0.0109906	320.723	1.91429	2.543	LOC103419953	GeneID:103419953	NC_091665.1	28855949	28857560	+	1612	2068.25	849.091	790.864	50.2785	76.1808	0
LOC139188667	non-specific lipid transfer protein GPI-anchored 31-like	protein_coding	4.86676	2.00399e-05	8.43593e-07	293.113	0.988175	4.925	LOC139188667	GeneID:139188667	NC_091670.1	29544798	29545118	-	321	2099.16	458.509	812.833	40.0065	45.6224	29.4772
LOC103455638	probable inactive receptor kinase At1g48480	protein_coding	4.86622	6.76971e-19	2.14088e-22	541.301	0.499875	9.73487	LOC103455638	GeneID:103455638	NC_091674.1	30858386	30861597	-	3212	3222.14	1361.94	1249.06	92.4475	74.4592	29.4772
LOC139193417	uncharacterized LOC139193417	protein_coding	4.86582	0.0480986	0.0125543	290.552	1.94932	2.49617	LOC139193417	GeneID:139193417	NC_091677.1	22700009	22700812	+	804	1643.27	872.866	834.801	54.6035	59.8256	0
LOC114824400	uncharacterized LOC114824400	lncRNA	4.86546	0.0326337	0.00755103	33.0703	1.82124	2.67151	LOC114824400	GeneID:114824400	NC_091664.1	22450811	22469321	+	18511	126.207	190.196	56.4903	7.5688	4.7344	0
LOC139195299	uncharacterized LOC139195299	lncRNA	4.86486	0.0228362	0.00474553	17.9793	1.7228	2.82382	LOC139195299	GeneID:139195299	NC_091664.1	19152525	19153892	+	1368	136.51	33.9637	37.6602	5.40629	1.2912	0
LOC114827026	uncharacterized LOC114827026	lncRNA	4.86459	0.00607827	0.000889209	67.8418	1.46373	3.32342	LOC114827026	GeneID:114827026	NC_091669.1	22568567	22574222	-	5656	569.22	142.647	37.6602	15.6782	4.304	5.52698
LOC103443020	F-box/kelch-repeat protein At3g06240-like	protein_coding	4.86437	0.00371425	0.000483679	30.3947	1.39395	3.48964	LOC103443020	GeneID:103443020	NC_091669.1	9638387	9670567	-	32181	66.967	98.4946	28.2451	2.16252	0	5.52698
LOC103445296	expansin-A20	protein_coding	4.86286	0.0146205	0.00268267	50.0127	1.61991	3.00194	LOC103445296	GeneID:103445296	NC_091670.1	25052000	25054462	+	2463	414.681	33.9637	128.672	7.5688	11.6208	0
LOC103440893	protein BIG GRAIN 1-like A	protein_coding	4.8628	0.00263999	0.000318276	163.093	1.3508	3.59995	LOC103440893	GeneID:103440893	NC_091668.1	5268786	5270135	+	1350	842.239	815.128	163.194	27.5721	34.0016	0
LOC114823661	uncharacterized LOC114823661	lncRNA	4.86217	3.53397e-05	1.68509e-06	427.598	1.0155	4.78793	LOC114823661	GeneID:114823661	NC_091667.1	4647315	4650390	-	3076	1741.14	2401.23	753.204	83.2568	51.2176	33.1619
LOC103411200	aspartyl protease AED3-like	protein_coding	4.86137	0.00924109	0.00149889	101.16	1.53119	3.1749	LOC103411200	GeneID:103411200	NC_091662.1	34160465	34163000	-	2536	597.552	0	178.886	13.5157	12.4816	0
LOC103416430	condensin complex subunit 2	protein_coding	4.86108	0.00253216	0.000301183	95.8403	1.34497	3.61428	LOC103416430	GeneID:103416430	NC_091669.1	7959568	7963827	-	4260	636.187	275.106	153.779	18.922	16.7856	0
LOC114820723	uncharacterized LOC114820723	lncRNA	4.86068	0.000417567	3.28373e-05	142.575	1.17045	4.15284	LOC114820723	GeneID:114820723	NC_091673.1	2876960	2878019	+	1060	1233.74	224.16	178.886	31.8971	18.0768	5.52698
LOC108173607	uncharacterized LOC108173607	lncRNA	4.8599	0.000105412	6.21163e-06	136.716	1.07542	4.51905	LOC108173607	GeneID:108173607	NC_091675.1	35791715	35792719	+	1005	744.364	356.618	486.444	24.3283	28.8368	0
LOC103402139	uncharacterized LOC103402139	lncRNA	4.85977	2.81478e-11	8.30683e-14	346.79	0.650975	7.46537	LOC103402139	GeneID:103402139	NC_091665.1	4568729	4576431	-	7703	2614.29	475.491	746.927	60.0098	33.1408	38.6888
LOC139193807	protein DETOXIFICATION 41-like	protein_coding	4.85965	0.0441018	0.0111746	18.1824	1.91537	2.53719	LOC139193807	GeneID:139193807	NC_091677.1	11873852	11876911	+	3060	123.631	13.5855	34.5218	1.62189	3.8736	0
LOC139195759	uncharacterized LOC139195759	protein_coding	4.85934	0.00501182	0.000695913	37.2267	1.43293	3.39118	LOC139195759	GeneID:139195759	NC_091665.1	34914700	34921291	-	6592	195.75	50.9455	160.056	1.62189	0.8608	12.8963
LOC103408849	E3 ubiquitin-protein ligase AIRP2-like	protein_coding	4.85847	0.00197165	0.000221974	75.478	1.31573	3.6926	LOC103408849	GeneID:103408849	NC_091665.1	43337575	43341153	-	3579	497.101	20.3782	257.345	16.7595	9.0384	0
LOC103421717	putative pentatricopeptide repeat-containing protein At1g12700, mitochondrial	protein_coding	4.85783	0.0493059	0.012987	254.265	1.95555	2.48413	LOC103421717	GeneID:103421717	NC_091663.1	9051849	9056332	+	4484	1975.53	417.753	527.243	58.9285	41.3184	0
LOC103435666	uncharacterized LOC103435666	protein_coding	4.85719	3.18079e-05	1.49221e-06	410.39	1.00933	4.81228	LOC103435666	GeneID:103435666	NC_091665.1	33291615	33295150	+	3536	2588.53	1158.16	922.675	89.2038	70.1552	0
LOC114820571	uncharacterized LOC114820571	lncRNA	4.85708	0.0051374	0.000717384	36.8557	1.4358	3.38285	LOC114820571	GeneID:114820571	NC_091673.1	33951575	33954278	+	2704	226.658	50.9455	150.641	7.5688	6.456	0
LOC103428409	F-box protein At3g54460-like	protein_coding	4.85669	8.98157e-11	3.37689e-13	165.905	0.66727	7.27845	LOC103428409	GeneID:103428409	NC_091667.1	3191943	3198281	+	6339	906.631	376.997	254.206	14.0564	23.672	14.7386
LOC103437090	cyclin-A2-4-like	protein_coding	4.85598	3.47552e-05	1.64989e-06	102.179	1.01332	4.79217	LOC103437090	GeneID:103437090	NC_091669.1	20832269	20835286	-	3018	692.851	237.746	235.376	27.5721	11.1904	0
LOC139187494	putative disease resistance RPP13-like protein 1	protein_coding	4.85414	0.00123885	0.000125152	51.5813	1.26548	3.83581	LOC139187494	GeneID:139187494	NC_091671.1	5775397	5830282	-	54886	260.141	37.36	78.4587	11.3532	0.8608	0
LOC103443846	alanine--tRNA ligase, chloroplastic/mitochondrial-like	protein_coding	4.8531	0.0339143	0.00791521	29.0711	1.82745	2.65567	LOC103443846	GeneID:103443846	NC_091670.1	23546174	23552665	+	6492	211.204	61.1346	59.6286	5.40629	5.5952	0
LOC103413011	uncharacterized LOC103413011	protein_coding	4.85107	0.00341203	0.00043651	38.3761	1.37933	3.51697	LOC103413011	GeneID:103413011	NC_091675.1	5230189	5232394	+	2206	33.4835	40.7564	109.842	0	5.5952	0
LOC103417447	uncharacterized LOC103417447	lncRNA	4.85102	6.35816e-06	2.05542e-07	104.014	0.933919	5.19425	LOC103417447	GeneID:103417447	NC_091677.1	32930436	32932645	-	2210	643.914	200.386	194.578	12.4345	7.7472	16.5809
LOC103438623	phosphatidylinositol 4-phosphate 5-kinase 6-like	protein_coding	4.851	0.00127689	0.000129937	267.59	1.26771	3.82658	LOC103438623	GeneID:103438623	NC_091667.1	4385292	4390411	+	5120	1519.64	757.39	734.374	45.4128	54.2304	3.68465
LOC114823017	uncharacterized LOC114823017	lncRNA	4.84914	0.0424662	0.0106363	43.3981	1.89833	2.55443	LOC114823017	GeneID:114823017	NC_091676.1	39072725	39073796	+	1072	139.085	234.349	103.566	9.19069	6.8864	0
LOC139192515	uncharacterized LOC139192515	lncRNA	4.84691	0.00583772	0.000843074	114.224	1.45193	3.33825	LOC139192515	GeneID:139192515	NC_091675.1	24276745	24278164	+	1420	916.933	163.026	213.408	26.4908	17.6464	0
LOC103401012	DNA mismatch repair protein MLH3	protein_coding	4.84665	2.15092e-06	5.50218e-08	160.473	0.891868	5.43427	LOC103401012	GeneID:103401012	NC_091675.1	18780602	18784479	+	3878	922.085	577.382	298.143	38.9253	21.52	0
LOC139195046	uncharacterized LOC139195046	protein_coding	4.84512	4.52943e-10	2.41469e-12	423.716	0.691353	7.00816	LOC139195046	GeneID:139195046	NC_091664.1	20015533	20017410	-	1878	2364.45	1582.71	925.813	74.6068	82.6368	9.21163
LOC139189754	uncharacterized LOC139189754	lncRNA	4.84205	0.00114392	0.000113794	229.655	1.2547	3.85913	LOC139189754	GeneID:139189754	NC_091672.1	5102760	5106067	+	3308	1347.07	828.713	458.199	32.9784	57.6736	0
LOC103444133	uncharacterized LOC103444133	protein_coding	4.84088	4.26238e-12	9.73521e-15	165.835	0.625222	7.74267	LOC103444133	GeneID:103444133	NC_091669.1	31201512	31203298	+	1787	229.233	478.888	429.954	9.19069	12.0512	20.2656
LOC114820455	uncharacterized LOC114820455	lncRNA	4.84059	0.0156548	0.00292094	29.1793	1.62658	2.97594	LOC114820455	GeneID:114820455	NC_091673.1	4184133	4185679	-	1547	177.72	139.251	21.9684	4.32503	6.8864	0
LOC139197281	uncharacterized LOC139197281	lncRNA	4.84031	0.00563082	0.000805873	37.7692	1.44454	3.35077	LOC139197281	GeneID:139197281	NC_091667.1	26203668	26206761	-	3094	79.8453	261.52	97.2888	10.2719	4.304	0
LOC114826334	uncharacterized LOC114826334	lncRNA	4.84014	0.0284777	0.00631084	247.52	1.77218	2.73118	LOC114826334	GeneID:114826334	NC_091668.1	4657096	4659369	-	2274	1048.29	1273.64	530.381	40.0065	58.9648	0
LOC103453906	pectinesterase inhibitor 3-like	protein_coding	4.8396	1.47898e-05	5.8219e-07	252.609	0.968494	4.99703	LOC103453906	GeneID:103453906	NC_091662.1	7570854	7571821	-	968	236.96	573.986	342.08	20.0033	18.5072	0
LOC103423605	uncharacterized LOC103423605	lncRNA	4.8383	3.56582e-10	1.75416e-12	215.761	0.686016	7.05275	LOC103423605	GeneID:103423605	NC_091672.1	31339410	31340597	-	1188	556.342	478.888	376.602	8.65006	28.4064	11.054
LOC139196387	protein ANTAGONIST OF LIKE HETEROCHROMATIN PROTEIN 1-like	protein_coding	4.83732	0.00117104	0.000116861	220.695	1.25559	3.85262	LOC139196387	GeneID:139196387	NC_091665.1	11702962	11705189	-	2228	1645.84	529.833	342.08	46.4941	40.4576	0
LOC103424298	uncharacterized LOC103424298	protein_coding	4.83618	1.01094e-05	3.64107e-07	478.428	0.950726	5.08683	LOC103424298	GeneID:103424298	NC_091674.1	4461793	4462562	-	770	2516.42	1820.45	1129.81	70.2818	99.4224	20.2656
LOC103439225	leucine-rich repeat receptor-like protein kinase TDR	protein_coding	4.83498	0.0240386	0.00506889	280.463	1.72516	2.80262	LOC103439225	GeneID:103439225	NC_091661.1	27818779	27823373	+	4595	2073.4	652.102	379.74	53.5223	54.6608	0
LOC103404725	uncharacterized LOC103404725	protein_coding	4.83478	0.0137503	0.00248635	27.5694	1.59828	3.025	LOC103404725	GeneID:103404725	NC_091677.1	6426964	6431322	+	4359	69.5427	152.836	69.0437	4.86566	4.7344	0
LOC139190329	uncharacterized LOC139190329	lncRNA	4.83471	0.00841818	0.00132702	63.3291	1.50611	3.21007	LOC139190329	GeneID:139190329	NC_091673.1	35596690	35598840	+	2151	502.253	33.9637	191.439	11.8938	11.1904	1.84233
LOC139188235	uncharacterized LOC139188235	lncRNA	4.83465	0.000604144	5.14369e-05	54.7989	1.19404	4.049	LOC139188235	GeneID:139188235	NC_091669.1	10282891	10284132	+	1242	324.533	210.575	100.427	8.65006	12.4816	0
LOC114827803	kinesin-like protein KIN-14C	protein_coding	4.83422	0.00774096	0.00119818	64.8069	1.49236	3.23931	LOC114827803	GeneID:114827803	NC_091670.1	41359673	41364879	+	5207	273.019	186.8	225.961	17.3001	6.0256	0
LOC114819962	uncharacterized LOC114819962	lncRNA	4.83405	0.0129334	0.00230224	413.378	1.58587	3.04819	LOC114819962	GeneID:114819962	NC_091662.1	10768987	10769936	+	950	2869.28	1022.31	859.908	72.4443	93.3968	0
[truncated: 4,075 more rows]

## Sheet: HR_KIN_vs_NCK
	Description	Biotype	log2FoldChange	padj	pvalue	baseMean	lfcSE	stat	Symbol	NCBI	Chr	Start	End	Strand	Length	HR_KIN_1	HR_KIN_2	HR_KIN_3	HR_NCK_1	HR_NCK_2	HR_NCK_3
[truncated: 380 more rows]

## Sheet: HR_BAKIN_vs_NCK
	Description	Biotype	log2FoldChange	padj	pvalue	baseMean	lfcSE	stat	Symbol	NCBI	Chr	Start	End	Strand	Length	HR_BA_KIN_1	HR_BA_KIN_2	HR_BA_KIN_3	HR_NCK_1	HR_NCK_2	HR_NCK_3
[truncated: 2,768 more rows]

[truncated: 9 more sheets: HR_BAKIN_vs_NCK_Only, McI_BA_vs_NCK, McI_KIN_vs_NCK, McI_BAKIN_vs_NCK, McI_BAKIN_vs_NCK_Only, BtwCultivars_BA_vs_NCK, BtwCultivars_KIN_vs_NCK, BtwCultivars_BAKIN_vs_NCK, BtwCultivars_BAKIN_vs_NCK_Only]
