# Supplementary material for: Comparative Transcriptomic Analysis of Two Apple Cultivars in Response to Dual Cytokinin Applied In Vitro
Source: Plants (Basel). 2026 Mar 25;15(7):1001. doi: 10.3390/plants15071001 (PMC13074517; doi:10.3390/plants15071001)
Supplement: Supplementary file 1 [file plants-15-01001-s001.zip › Table S2.xlsx]

## Sheet: HR_LFC_2_ALL_GO
query	significant	p_value	term_size	query_size	intersection_size	precision	recall	term_id	source	term_name	effective_domain_size	source_order	parents	evidence_codes	intersection	symbol	gene_names	Up_regulated	Down_regulated
query_1	TRUE	6.70243e-05	61	79	6	0.0759494	0.0983607	GO:0009738	GO:BP	abscisic acid-activated signaling pathway	19733	3620	GO:0009755, GO:0071215	IEA,IEA,IEA,IEA,IEA,IEA	103413926,103439337,103403675,103403673,103431956,103403677	LOC103413926;LOC103439337;LOC103403675;LOC103403673;LOC103431956;LOC103403677	abscisic acid receptor PYL3;abscisic acid receptor PYL3;major allergen Pru ar 1-like;major strawberry allergen Fra a 1-3;major strawberry allergen Fra a 1-3;major strawberry allergen Fra a 1-3	3	3
query_1	TRUE	6.70243e-05	61	79	6	0.0759494	0.0983607	GO:0097306	GO:BP	cellular response to alcohol	19733	18346	GO:0097305, GO:1901701	IEA,IEA,IEA,IEA,IEA,IEA	103413926,103439337,103403675,103403673,103431956,103403677	LOC103413926;LOC103439337;LOC103403675;LOC103403673;LOC103431956;LOC103403677	abscisic acid receptor PYL3;abscisic acid receptor PYL3;major allergen Pru ar 1-like;major strawberry allergen Fra a 1-3;major strawberry allergen Fra a 1-3;major strawberry allergen Fra a 1-3	3	3
query_1	TRUE	6.70243e-05	61	79	6	0.0759494	0.0983607	GO:0071215	GO:BP	cellular response to abscisic acid stimulus	19733	16247	GO:0009737, GO:0032870, GO:0071396, GO:0097306	IEA,IEA,IEA,IEA,IEA,IEA	103413926,103439337,103403675,103403673,103431956,103403677	LOC103413926;LOC103439337;LOC103403675;LOC103403673;LOC103431956;LOC103403677	abscisic acid receptor PYL3;abscisic acid receptor PYL3;major allergen Pru ar 1-like;major strawberry allergen Fra a 1-3;major strawberry allergen Fra a 1-3;major strawberry allergen Fra a 1-3	3	3
query_1	TRUE	0.000151125	37	79	5	0.0632911	0.135135	GO:0009765	GO:BP	photosynthesis, light harvesting	19733	3647	GO:0006091, GO:0019684	IEA,IEA,IEA,IEA,IEA	103437829,103419710,103453723,103425919,103429202	LOC103437829;LOC103419710;LOC103453723;LOC103425919;LOC103429202	chlorophyll a-b binding protein P4, chloroplastic;chlorophyll a-b binding protein of LHCII type I, chloroplastic;chlorophyll a-b binding protein CP24 10A, chloroplastic;photosystem II repair protein PSB27-H1, chloroplastic;photosystem I chlorophyll a/b-binding protein 3-1, chloroplastic	5	0
query_1	TRUE	0.000334673	186	79	8	0.101266	0.0430108	GO:0015979	GO:BP	photosynthesis	19733	5035	GO:0008152	IEA,IEA,IEA,IEA,IEA,IEA,IEA,IEA	103437829,103419710,103453723,103425919,103417553,103437824,103429202,103403899	LOC103437829;LOC103419710;LOC103453723;LOC103425919;LOC103417553;LOC103437824;LOC103429202;LOC103403899	chlorophyll a-b binding protein P4, chloroplastic;chlorophyll a-b binding protein of LHCII type I, chloroplastic;chlorophyll a-b binding protein CP24 10A, chloroplastic;photosystem II repair protein PSB27-H1, chloroplastic;photosystem I reaction center subunit V, chloroplastic;geranylgeranyl diphosphate reductase, chloroplastic;photosystem I chlorophyll a/b-binding protein 3-1, chloroplastic;phot…	8	0
query_1	TRUE	0.000524257	86	79	6	0.0759494	0.0697674	GO:0009737	GO:BP	response to abscisic acid	19733	3619	GO:0009725, GO:0033993, GO:0097305	IEA,IEA,IEA,IEA,IEA,IEA	103413926,103439337,103403675,103403673,103431956,103403677	LOC103413926;LOC103439337;LOC103403675;LOC103403673;LOC103431956;LOC103403677	abscisic acid receptor PYL3;abscisic acid receptor PYL3;major allergen Pru ar 1-like;major strawberry allergen Fra a 1-3;major strawberry allergen Fra a 1-3;major strawberry allergen Fra a 1-3	3	3
query_1	TRUE	0.000524257	86	79	6	0.0759494	0.0697674	GO:0097305	GO:BP	response to alcohol	19733	18345	GO:1901700	IEA,IEA,IEA,IEA,IEA,IEA	103413926,103439337,103403675,103403673,103431956,103403677	LOC103413926;LOC103439337;LOC103403675;LOC103403673;LOC103431956;LOC103403677	abscisic acid receptor PYL3;abscisic acid receptor PYL3;major allergen Pru ar 1-like;major strawberry allergen Fra a 1-3;major strawberry allergen Fra a 1-3;major strawberry allergen Fra a 1-3	3	3
query_1	TRUE	0.00347019	637	79	12	0.151899	0.0188383	GO:0009725	GO:BP	response to hormone	19733	3608	GO:0009719, GO:0042221	IEA,IEA,IEA,IEA,IEA,IEA,IEA,IEA,IEA,IEA,IEA,IEA	103432985,103422162,103445716,103439942,103437843,103413926,103439337,103403675,103403673,103431956,103434849,103403677	LOC103432985;LOC103422162;LOC103445716;LOC103439942;LOC103437843;LOC103413926;LOC103439337;LOC103403675;LOC103403673;LOC103431956;LOC103434849;LOC103403677	auxin-induced protein 15A-like;indole-3-acetic acid-induced protein ARG7;auxin-induced protein 22D-like;two-component response regulator-like APRR5;two-component response regulator-like APRR1;abscisic acid receptor PYL3;abscisic acid receptor PYL3;major allergen Pru ar 1-like;major strawberry allergen Fra a 1-3;major strawberry allergen Fra a 1-3;pathogenesis-related genes transcriptional activat…	8	4
query_1	TRUE	0.00363828	640	79	12	0.151899	0.01875	GO:0009719	GO:BP	response to endogenous stimulus	19733	3602	GO:0050896	IEA,IEA,IEA,IEA,IEA,IEA,IEA,IEA,IEA,IEA,IEA,IEA	103432985,103422162,103445716,103439942,103437843,103413926,103439337,103403675,103403673,103431956,103434849,103403677	LOC103432985;LOC103422162;LOC103445716;LOC103439942;LOC103437843;LOC103413926;LOC103439337;LOC103403675;LOC103403673;LOC103431956;LOC103434849;LOC103403677	auxin-induced protein 15A-like;indole-3-acetic acid-induced protein ARG7;auxin-induced protein 22D-like;two-component response regulator-like APRR5;two-component response regulator-like APRR1;abscisic acid receptor PYL3;abscisic acid receptor PYL3;major allergen Pru ar 1-like;major strawberry allergen Fra a 1-3;major strawberry allergen Fra a 1-3;pathogenesis-related genes transcriptional activat…	8	4
query_1	TRUE	0.00405919	71	79	5	0.0632911	0.0704225	GO:0019684	GO:BP	photosynthesis, light reaction	19733	5970	GO:0006091, GO:0015979	IEA,IEA,IEA,IEA,IEA	103437829,103419710,103453723,103425919,103429202	LOC103437829;LOC103419710;LOC103453723;LOC103425919;LOC103429202	chlorophyll a-b binding protein P4, chloroplastic;chlorophyll a-b binding protein of LHCII type I, chloroplastic;chlorophyll a-b binding protein CP24 10A, chloroplastic;photosystem II repair protein PSB27-H1, chloroplastic;photosystem I chlorophyll a/b-binding protein 3-1, chloroplastic	5	0
query_1	TRUE	0.013377	503	79	10	0.126582	0.0198807	GO:0009755	GO:BP	hormone-mediated signaling pathway	19733	3637	GO:0007165, GO:0032870	IEA,IEA,IEA,IEA,IEA,IEA,IEA,IEA,IEA,IEA	103445716,103439942,103437843,103413926,103439337,103403675,103403673,103431956,103434849,103403677	LOC103445716;LOC103439942;LOC103437843;LOC103413926;LOC103439337;LOC103403675;LOC103403673;LOC103431956;LOC103434849;LOC103403677	auxin-induced protein 22D-like;two-component response regulator-like APRR5;two-component response regulator-like APRR1;abscisic acid receptor PYL3;abscisic acid receptor PYL3;major allergen Pru ar 1-like;major strawberry allergen Fra a 1-3;major strawberry allergen Fra a 1-3;pathogenesis-related genes transcriptional activator PTI5-like;major strawberry allergen Fra a 1-3	6	4
query_1	TRUE	0.0136041	504	79	10	0.126582	0.0198413	GO:0032870	GO:BP	cellular response to hormone stimulus	19733	7810	GO:0009725, GO:0070887, GO:0071495	IEA,IEA,IEA,IEA,IEA,IEA,IEA,IEA,IEA,IEA	103445716,103439942,103437843,103413926,103439337,103403675,103403673,103431956,103434849,103403677	LOC103445716;LOC103439942;LOC103437843;LOC103413926;LOC103439337;LOC103403675;LOC103403673;LOC103431956;LOC103434849;LOC103403677	auxin-induced protein 22D-like;two-component response regulator-like APRR5;two-component response regulator-like APRR1;abscisic acid receptor PYL3;abscisic acid receptor PYL3;major allergen Pru ar 1-like;major strawberry allergen Fra a 1-3;major strawberry allergen Fra a 1-3;pathogenesis-related genes transcriptional activator PTI5-like;major strawberry allergen Fra a 1-3	6	4
query_1	TRUE	0.0139695	225	79	7	0.0886076	0.0311111	GO:1901701	GO:BP	cellular response to oxygen-containing compound	19733	21372	GO:0070887, GO:1901700	IEA,IEA,IEA,IEA,IEA,IEA,IEA	103415926,103413926,103439337,103403675,103403673,103431956,103403677	LOC103415926;LOC103413926;LOC103439337;LOC103403675;LOC103403673;LOC103431956;LOC103403677	protein ALTERED PHOSPHATE STARVATION RESPONSE 1;abscisic acid receptor PYL3;abscisic acid receptor PYL3;major allergen Pru ar 1-like;major strawberry allergen Fra a 1-3;major strawberry allergen Fra a 1-3;major strawberry allergen Fra a 1-3	4	3
query_1	TRUE	0.0143052	507	79	10	0.126582	0.0197239	GO:0071495	GO:BP	cellular response to endogenous stimulus	19733	16497	GO:0009719	IEA,IEA,IEA,IEA,IEA,IEA,IEA,IEA,IEA,IEA	103445716,103439942,103437843,103413926,103439337,103403675,103403673,103431956,103434849,103403677	LOC103445716;LOC103439942;LOC103437843;LOC103413926;LOC103439337;LOC103403675;LOC103403673;LOC103431956;LOC103434849;LOC103403677	auxin-induced protein 22D-like;two-component response regulator-like APRR5;two-component response regulator-like APRR1;abscisic acid receptor PYL3;abscisic acid receptor PYL3;major allergen Pru ar 1-like;major strawberry allergen Fra a 1-3;major strawberry allergen Fra a 1-3;pathogenesis-related genes transcriptional activator PTI5-like;major strawberry allergen Fra a 1-3	6	4
query_1	TRUE	0.0166797	317	79	8	0.101266	0.0252366	GO:1901700	GO:BP	response to oxygen-containing compound	19733	21371	GO:0042221	IEA,IEA,IEA,IEA,IEA,IEA,IEA,IEA	103415926,103413926,103439337,103403675,103403673,103431956,103403677,103407581	LOC103415926;LOC103413926;LOC103439337;LOC103403675;LOC103403673;LOC103431956;LOC103403677;LOC103407581	protein ALTERED PHOSPHATE STARVATION RESPONSE 1;abscisic acid receptor PYL3;abscisic acid receptor PYL3;major allergen Pru ar 1-like;major strawberry allergen Fra a 1-3;major strawberry allergen Fra a 1-3;major strawberry allergen Fra a 1-3;desiccation protectant protein Lea14 homolog	4	4
query_1	TRUE	0.0200372	162	79	6	0.0759494	0.037037	GO:0071396	GO:BP	cellular response to lipid	19733	16418	GO:0033993, GO:0070887	IEA,IEA,IEA,IEA,IEA,IEA	103413926,103439337,103403675,103403673,103431956,103403677	LOC103413926;LOC103439337;LOC103403675;LOC103403673;LOC103431956;LOC103403677	abscisic acid receptor PYL3;abscisic acid receptor PYL3;major allergen Pru ar 1-like;major strawberry allergen Fra a 1-3;major strawberry allergen Fra a 1-3;major strawberry allergen Fra a 1-3	3	3
query_1	TRUE	0.0234717	1173	79	15	0.189873	0.0127877	GO:0042221	GO:BP	response to chemical	19733	9956	GO:0050896	IEA,IEA,IEA,IEA,IEA,IEA,IEA,IEA,IEA,IEA,IEA,IEA,IEA,IEA,IEA	103432985,103415926,103422162,103445716,103439942,103437843,103413926,103439337,103403675,103403673,103431956,103434849,103403677,103443500,103407581	LOC103432985;LOC103415926;LOC103422162;LOC103445716;LOC103439942;LOC103437843;LOC103413926;LOC103439337;LOC103403675;LOC103403673;LOC103431956;LOC103434849;LOC103403677;LOC103443500;LOC103407581	auxin-induced protein 15A-like;protein ALTERED PHOSPHATE STARVATION RESPONSE 1;indole-3-acetic acid-induced protein ARG7;auxin-induced protein 22D-like;two-component response regulator-like APRR5;two-component response regulator-like APRR1;abscisic acid receptor PYL3;abscisic acid receptor PYL3;major allergen Pru ar 1-like;major strawberry allergen Fra a 1-3;major strawberry allergen Fra a 1-3;pa…	9	6
query_1	TRUE	0.0331962	802	79	12	0.151899	0.0149626	GO:0070887	GO:BP	cellular response to chemical stimulus	19733	16130	GO:0042221, GO:0051716	IEA,IEA,IEA,IEA,IEA,IEA,IEA,IEA,IEA,IEA,IEA,IEA	103415926,103445716,103439942,103437843,103413926,103439337,103403675,103403673,103431956,103434849,103403677,103443500	LOC103415926;LOC103445716;LOC103439942;LOC103437843;LOC103413926;LOC103439337;LOC103403675;LOC103403673;LOC103431956;LOC103434849;LOC103403677;LOC103443500	protein ALTERED PHOSPHATE STARVATION RESPONSE 1;auxin-induced protein 22D-like;two-component response regulator-like APRR5;two-component response regulator-like APRR1;abscisic acid receptor PYL3;abscisic acid receptor PYL3;major allergen Pru ar 1-like;major strawberry allergen Fra a 1-3;major strawberry allergen Fra a 1-3;pathogenesis-related genes transcriptional activator PTI5-like;major strawb…	7	5
query_1	TRUE	0.0498141	191	79	6	0.0759494	0.0314136	GO:0033993	GO:BP	response to lipid	19733	8310	GO:0042221	IEA,IEA,IEA,IEA,IEA,IEA	103413926,103439337,103403675,103403673,103431956,103403677	LOC103413926;LOC103439337;LOC103403675;LOC103403673;LOC103431956;LOC103403677	abscisic acid receptor PYL3;abscisic acid receptor PYL3;major allergen Pru ar 1-like;major strawberry allergen Fra a 1-3;major strawberry allergen Fra a 1-3;major strawberry allergen Fra a 1-3	3	3
query_1	TRUE	6.33094e-07	91	72	8	0.111111	0.0879121	GO:0009534	GO:CC	chloroplast thylakoid	16060	595	GO:0009507, GO:0031976	IEA,IEA,IEA,IEA,IEA,IEA,IEA,IEA	103437829,103419710,103453723,103417553,103429202,103442560,103403899,103446446	LOC103437829;LOC103419710;LOC103453723;LOC103417553;LOC103429202;LOC103442560;LOC103403899;PPO	chlorophyll a-b binding protein P4, chloroplastic;chlorophyll a-b binding protein of LHCII type I, chloroplastic;chlorophyll a-b binding protein CP24 10A, chloroplastic;photosystem I reaction center subunit V, chloroplastic;photosystem I chlorophyll a/b-binding protein 3-1, chloroplastic;cytochrome b6-f complex iron-sulfur subunit, chloroplastic-like;photosystem I reaction center subunit II, chlo…	7	1
query_1	TRUE	6.90929e-07	92	72	8	0.111111	0.0869565	GO:0031976	GO:CC	plastid thylakoid	16060	1194	GO:0009536, GO:0009579	IEA,IEA,IEA,IEA,IEA,IEA,IEA,IEA	103437829,103419710,103453723,103417553,103429202,103442560,103403899,103446446	LOC103437829;LOC103419710;LOC103453723;LOC103417553;LOC103429202;LOC103442560;LOC103403899;PPO	chlorophyll a-b binding protein P4, chloroplastic;chlorophyll a-b binding protein of LHCII type I, chloroplastic;chlorophyll a-b binding protein CP24 10A, chloroplastic;photosystem I reaction center subunit V, chloroplastic;photosystem I chlorophyll a/b-binding protein 3-1, chloroplastic;cytochrome b6-f complex iron-sulfur subunit, chloroplastic-like;photosystem I reaction center subunit II, chlo…	7	1
query_1	TRUE	2.36824e-06	70	72	7	0.0972222	0.1	GO:0009535	GO:CC	chloroplast thylakoid membrane	16060	596	GO:0009534, GO:0031968, GO:0055035	IEA,IEA,IEA,IEA,IEA,IEA,IEA	103437829,103419710,103453723,103417553,103429202,103442560,103403899	LOC103437829;LOC103419710;LOC103453723;LOC103417553;LOC103429202;LOC103442560;LOC103403899	chlorophyll a-b binding protein P4, chloroplastic;chlorophyll a-b binding protein of LHCII type I, chloroplastic;chlorophyll a-b binding protein CP24 10A, chloroplastic;photosystem I reaction center subunit V, chloroplastic;photosystem I chlorophyll a/b-binding protein 3-1, chloroplastic;cytochrome b6-f complex iron-sulfur subunit, chloroplastic-like;photosystem I reaction center subunit II, chlo…	7	0
query_1	TRUE	2.61796e-06	71	72	7	0.0972222	0.0985915	GO:0055035	GO:CC	plastid thylakoid membrane	16060	2188	GO:0031976, GO:0042170, GO:0042651	IEA,IEA,IEA,IEA,IEA,IEA,IEA	103437829,103419710,103453723,103417553,103429202,103442560,103403899	LOC103437829;LOC103419710;LOC103453723;LOC103417553;LOC103429202;LOC103442560;LOC103403899	chlorophyll a-b binding protein P4, chloroplastic;chlorophyll a-b binding protein of LHCII type I, chloroplastic;chlorophyll a-b binding protein CP24 10A, chloroplastic;photosystem I reaction center subunit V, chloroplastic;photosystem I chlorophyll a/b-binding protein 3-1, chloroplastic;cytochrome b6-f complex iron-sulfur subunit, chloroplastic-like;photosystem I reaction center subunit II, chlo…	7	0
query_1	TRUE	8.17614e-06	50	72	6	0.0833333	0.12	GO:0009522	GO:CC	photosystem I	16060	583	GO:0009521	IEA,IEA,IEA,IEA,IEA,IEA	103437829,103419710,103453723,103417553,103429202,103403899	LOC103437829;LOC103419710;LOC103453723;LOC103417553;LOC103429202;LOC103403899	chlorophyll a-b binding protein P4, chloroplastic;chlorophyll a-b binding protein of LHCII type I, chloroplastic;chlorophyll a-b binding protein CP24 10A, chloroplastic;photosystem I reaction center subunit V, chloroplastic;photosystem I chlorophyll a/b-binding protein 3-1, chloroplastic;photosystem I reaction center subunit II, chloroplastic-like	6	0
query_1	TRUE	1.22687e-05	185	72	9	0.125	0.0486486	GO:0009579	GO:CC	thylakoid	16060	621	GO:0043232	IEA,IEA,IEA,IEA,IEA,IEA,IEA,IEA,IEA	103437829,103419710,103453723,103425919,103417553,103429202,103442560,103403899,103446446	LOC103437829;LOC103419710;LOC103453723;LOC103425919;LOC103417553;LOC103429202;LOC103442560;LOC103403899;PPO	chlorophyll a-b binding protein P4, chloroplastic;chlorophyll a-b binding protein of LHCII type I, chloroplastic;chlorophyll a-b binding protein CP24 10A, chloroplastic;photosystem II repair protein PSB27-H1, chloroplastic;photosystem I reaction center subunit V, chloroplastic;photosystem I chlorophyll a/b-binding protein 3-1, chloroplastic;cytochrome b6-f complex iron-sulfur subunit, chloroplast…	8	1
query_1	TRUE	1.97406e-05	141	72	8	0.111111	0.0567376	GO:0042170	GO:CC	plastid membrane	16060	1741	GO:0009526, GO:0031090	IEA,IEA,IEA,IEA,IEA,IEA,IEA,IEA	103437829,103419710,103453723,103417553,103429202,103442560,103403899,103437710	LOC103437829;LOC103419710;LOC103453723;LOC103417553;LOC103429202;LOC103442560;LOC103403899;LOC103437710	chlorophyll a-b binding protein P4, chloroplastic;chlorophyll a-b binding protein of LHCII type I, chloroplastic;chlorophyll a-b binding protein CP24 10A, chloroplastic;photosystem I reaction center subunit V, chloroplastic;photosystem I chlorophyll a/b-binding protein 3-1, chloroplastic;cytochrome b6-f complex iron-sulfur subunit, chloroplastic-like;photosystem I reaction center subunit II, chlo…	7	1
query_1	TRUE	3.17542e-05	150	72	8	0.111111	0.0533333	GO:0034357	GO:CC	photosynthetic membrane	16060	1435	GO:0009579, GO:0016020	IEA,IEA,IEA,IEA,IEA,IEA,IEA,IEA	103437829,103419710,103453723,103425919,103417553,103429202,103442560,103403899	LOC103437829;LOC103419710;LOC103453723;LOC103425919;LOC103417553;LOC103429202;LOC103442560;LOC103403899	chlorophyll a-b binding protein P4, chloroplastic;chlorophyll a-b binding protein of LHCII type I, chloroplastic;chlorophyll a-b binding protein CP24 10A, chloroplastic;photosystem II repair protein PSB27-H1, chloroplastic;photosystem I reaction center subunit V, chloroplastic;photosystem I chlorophyll a/b-binding protein 3-1, chloroplastic;cytochrome b6-f complex iron-sulfur subunit, chloroplast…	8	0
query_1	TRUE	3.34117e-05	151	72	8	0.111111	0.0529801	GO:0009526	GO:CC	plastid envelope	16060	587	GO:0009536, GO:0031967	IEA,IEA,IEA,IEA,IEA,IEA,IEA,IEA	103437829,103419710,103453723,103417553,103429202,103442560,103403899,103437710	LOC103437829;LOC103419710;LOC103453723;LOC103417553;LOC103429202;LOC103442560;LOC103403899;LOC103437710	chlorophyll a-b binding protein P4, chloroplastic;chlorophyll a-b binding protein of LHCII type I, chloroplastic;chlorophyll a-b binding protein CP24 10A, chloroplastic;photosystem I reaction center subunit V, chloroplastic;photosystem I chlorophyll a/b-binding protein 3-1, chloroplastic;cytochrome b6-f complex iron-sulfur subunit, chloroplastic-like;photosystem I reaction center subunit II, chlo…	7	1
query_1	TRUE	5.80124e-05	111	72	7	0.0972222	0.0630631	GO:0009521	GO:CC	photosystem	16060	582	GO:0034357, GO:0098796	IEA,IEA,IEA,IEA,IEA,IEA,IEA	103437829,103419710,103453723,103425919,103417553,103429202,103403899	LOC103437829;LOC103419710;LOC103453723;LOC103425919;LOC103417553;LOC103429202;LOC103403899	chlorophyll a-b binding protein P4, chloroplastic;chlorophyll a-b binding protein of LHCII type I, chloroplastic;chlorophyll a-b binding protein CP24 10A, chloroplastic;photosystem II repair protein PSB27-H1, chloroplastic;photosystem I reaction center subunit V, chloroplastic;photosystem I chlorophyll a/b-binding protein 3-1, chloroplastic;photosystem I reaction center subunit II, chloroplastic-…	7	0
query_1	TRUE	7.82429e-05	116	72	7	0.0972222	0.0603448	GO:0042651	GO:CC	thylakoid membrane	16060	1788	GO:0034357	IEA,IEA,IEA,IEA,IEA,IEA,IEA	103437829,103419710,103453723,103417553,103429202,103442560,103403899	LOC103437829;LOC103419710;LOC103453723;LOC103417553;LOC103429202;LOC103442560;LOC103403899	chlorophyll a-b binding protein P4, chloroplastic;chlorophyll a-b binding protein of LHCII type I, chloroplastic;chlorophyll a-b binding protein CP24 10A, chloroplastic;photosystem I reaction center subunit V, chloroplastic;photosystem I chlorophyll a/b-binding protein 3-1, chloroplastic;cytochrome b6-f complex iron-sulfur subunit, chloroplastic-like;photosystem I reaction center subunit II, chlo…	7	0
query_1	TRUE	0.000290195	141	72	7	0.0972222	0.0496454	GO:0031968	GO:CC	organelle outer membrane	16060	1188	GO:0019867, GO:0031967, GO:0098588	IEA,IEA,IEA,IEA,IEA,IEA,IEA	103437829,103419710,103453723,103417553,103429202,103442560,103403899	LOC103437829;LOC103419710;LOC103453723;LOC103417553;LOC103429202;LOC103442560;LOC103403899	chlorophyll a-b binding protein P4, chloroplastic;chlorophyll a-b binding protein of LHCII type I, chloroplastic;chlorophyll a-b binding protein CP24 10A, chloroplastic;photosystem I reaction center subunit V, chloroplastic;photosystem I chlorophyll a/b-binding protein 3-1, chloroplastic;cytochrome b6-f complex iron-sulfur subunit, chloroplastic-like;photosystem I reaction center subunit II, chlo…	7	0
query_1	TRUE	0.000304161	142	72	7	0.0972222	0.0492958	GO:0019867	GO:CC	outer membrane	16060	801	GO:0016020	IEA,IEA,IEA,IEA,IEA,IEA,IEA	103437829,103419710,103453723,103417553,103429202,103442560,103403899	LOC103437829;LOC103419710;LOC103453723;LOC103417553;LOC103429202;LOC103442560;LOC103403899	chlorophyll a-b binding protein P4, chloroplastic;chlorophyll a-b binding protein of LHCII type I, chloroplastic;chlorophyll a-b binding protein CP24 10A, chloroplastic;photosystem I reaction center subunit V, chloroplastic;photosystem I chlorophyll a/b-binding protein 3-1, chloroplastic;cytochrome b6-f complex iron-sulfur subunit, chloroplastic-like;photosystem I reaction center subunit II, chlo…	7	0
query_1	TRUE	0.0031878	83	72	5	0.0694444	0.060241	GO:0009523	GO:CC	photosystem II	16060	584	GO:0009521	IEA,IEA,IEA,IEA,IEA	103437829,103419710,103453723,103425919,103429202	LOC103437829;LOC103419710;LOC103453723;LOC103425919;LOC103429202	chlorophyll a-b binding protein P4, chloroplastic;chlorophyll a-b binding protein of LHCII type I, chloroplastic;chlorophyll a-b binding protein CP24 10A, chloroplastic;photosystem II repair protein PSB27-H1, chloroplastic;photosystem I chlorophyll a/b-binding protein 3-1, chloroplastic	5	0
query_1	TRUE	0.00319468	6208	72	45	0.625	0.00724871	GO:0043231	GO:CC	intracellular membrane-bounded organelle	16060	1845	GO:0043227, GO:0043229	IEA,IEA,IEA,IEA,IEA,IEA,IEA,IEA,IEA,IEA,IEA,IEA,IEA,IEA,IEA,IEA,IEA,IEA,IEA,IEA,IEA,IEA,IEA,IEA,IEA,IEA,IEA,IEA,IEA,IEA,IEA,IEA,IEA,IEA,IEA,IEA,IEA,IEA,IEA,IEA,IEA,IEA,IEA,IEA,IEA	103435034,103445793,103450917,103444678,103456023,103445716,103440437,103439942,103417636,103405327,103437829,103419710,103436134,103453723,103402917,103413172,103417553,103404107,103405187,103437843,103405460,103455784,103437991,103425709,103424517,103429202,103444803,103442595,103429960,103442560,103447728,103455685,103439543,103403899,103437710,103446446,103434849,103442350,103409676,103452188…	LOC103435034;CAMTA3;LOC103450917;MYB1;LOC103456023;LOC103445716;LOC103440437;LOC103439942;LOC103417636;LOC103405327;LOC103437829;LOC103419710;LOC103436134;LOC103453723;HD14;LOC103413172;LOC103417553;LOC103404107;LOC103405187;LOC103437843;HD1;ALF2;LOC103437991;LOC103425709;LOC103424517;LOC103429202;MYBR1;LOC103442595;LOC103429960;LOC103442560;LOC103447728;LOC103455685;LOC103439543;LOC103403899;LOC…	BAG family molecular chaperone regulator 3-like;putative glycosyltransferase 7;histone H2A.1-like;transcription factor MYB86-like;dehydration-responsive element-binding protein 3-like;auxin-induced protein 22D-like;uncharacterized LOC103440437;two-component response regulator-like APRR5;ethylene-responsive transcription factor ERF023-like;transcription factor bHLH14-like;chlorophyll a-b binding p…	34	11
query_1	TRUE	0.00347408	6226	72	45	0.625	0.00722775	GO:0043227	GO:CC	membrane-bounded organelle	16060	1841	GO:0043226	IEA,IEA,IEA,IEA,IEA,IEA,IEA,IEA,IEA,IEA,IEA,IEA,IEA,IEA,IEA,IEA,IEA,IEA,IEA,IEA,IEA,IEA,IEA,IEA,IEA,IEA,IEA,IEA,IEA,IEA,IEA,IEA,IEA,IEA,IEA,IEA,IEA,IEA,IEA,IEA,IEA,IEA,IEA,IEA,IEA	103435034,103445793,103450917,103444678,103456023,103445716,103440437,103439942,103417636,103405327,103437829,103419710,103436134,103453723,103402917,103413172,103417553,103404107,103405187,103437843,103405460,103455784,103437991,103425709,103424517,103429202,103444803,103442595,103429960,103442560,103447728,103455685,103439543,103403899,103437710,103446446,103434849,103442350,103409676,103452188…	LOC103435034;CAMTA3;LOC103450917;MYB1;LOC103456023;LOC103445716;LOC103440437;LOC103439942;LOC103417636;LOC103405327;LOC103437829;LOC103419710;LOC103436134;LOC103453723;HD14;LOC103413172;LOC103417553;LOC103404107;LOC103405187;LOC103437843;HD1;ALF2;LOC103437991;LOC103425709;LOC103424517;LOC103429202;MYBR1;LOC103442595;LOC103429960;LOC103442560;LOC103447728;LOC103455685;LOC103439543;LOC103403899;LOC…	BAG family molecular chaperone regulator 3-like;putative glycosyltransferase 7;histone H2A.1-like;transcription factor MYB86-like;dehydration-responsive element-binding protein 3-like;auxin-induced protein 22D-like;uncharacterized LOC103440437;two-component response regulator-like APRR5;ethylene-responsive transcription factor ERF023-like;transcription factor bHLH14-like;chlorophyll a-b binding p…	34	11
query_1	TRUE	0.00910475	518	72	10	0.138889	0.019305	GO:0031967	GO:CC	organelle envelope	16060	1187	GO:0043227, GO:0043229, GO:0110165	IEA,IEA,IEA,IEA,IEA,IEA,IEA,IEA,IEA,IEA	103437829,103419710,103453723,103417553,103429202,103442560,103403899,103437710,103409676,103441661	LOC103437829;LOC103419710;LOC103453723;LOC103417553;LOC103429202;LOC103442560;LOC103403899;LOC103437710;LOC103409676;LOC103441661	chlorophyll a-b binding protein P4, chloroplastic;chlorophyll a-b binding protein of LHCII type I, chloroplastic;chlorophyll a-b binding protein CP24 10A, chloroplastic;photosystem I reaction center subunit V, chloroplastic;photosystem I chlorophyll a/b-binding protein 3-1, chloroplastic;cytochrome b6-f complex iron-sulfur subunit, chloroplastic-like;photosystem I reaction center subunit II, chlo…	7	3
query_1	TRUE	0.0204548	465	72	9	0.125	0.0193548	GO:0009507	GO:CC	chloroplast	16060	569	GO:0009536	IEA,IEA,IEA,IEA,IEA,IEA,IEA,IEA,IEA	103437829,103419710,103453723,103417553,103429202,103442560,103403899,103437710,103446446	LOC103437829;LOC103419710;LOC103453723;LOC103417553;LOC103429202;LOC103442560;LOC103403899;LOC103437710;PPO	chlorophyll a-b binding protein P4, chloroplastic;chlorophyll a-b binding protein of LHCII type I, chloroplastic;chlorophyll a-b binding protein CP24 10A, chloroplastic;photosystem I reaction center subunit V, chloroplastic;photosystem I chlorophyll a/b-binding protein 3-1, chloroplastic;cytochrome b6-f complex iron-sulfur subunit, chloroplastic-like;photosystem I reaction center subunit II, chlo…	7	2
query_1	TRUE	0.0263655	3859	72	31	0.430556	0.00803317	GO:0005634	GO:CC	nucleus	16060	238	GO:0043231	IEA,IEA,IEA,IEA,IEA,IEA,IEA,IEA,IEA,IEA,IEA,IEA,IEA,IEA,IEA,IEA,IEA,IEA,IEA,IEA,IEA,IEA,IEA,IEA,IEA,IEA,IEA,IEA,IEA,IEA,IEA	103435034,103450917,103444678,103456023,103445716,103440437,103439942,103417636,103405327,103436134,103402917,103413172,103404107,103405187,103437843,103405460,103455784,103437991,103425709,103424517,103444803,103442595,103447728,103455685,103439543,103434849,103442350,103452188,103452169,103448644,103428597	LOC103435034;LOC103450917;MYB1;LOC103456023;LOC103445716;LOC103440437;LOC103439942;LOC103417636;LOC103405327;LOC103436134;HD14;LOC103413172;LOC103404107;LOC103405187;LOC103437843;HD1;ALF2;LOC103437991;LOC103425709;LOC103424517;MYBR1;LOC103442595;LOC103447728;LOC103455685;LOC103439543;LOC103434849;MYB30;LOC103452188;LOC103452169;LOC103448644;LOC103428597	BAG family molecular chaperone regulator 3-like;histone H2A.1-like;transcription factor MYB86-like;dehydration-responsive element-binding protein 3-like;auxin-induced protein 22D-like;uncharacterized LOC103440437;two-component response regulator-like APRR5;ethylene-responsive transcription factor ERF023-like;transcription factor bHLH14-like;histone H1-like;homeobox-leucine zipper protein ATHB-13-…	25	6
query_1	TRUE	0.0463125	8442	72	52	0.722222	0.00615968	GO:0005622	GO:CC	intracellular anatomical structure	16060	232	GO:0110165	IEA,IEA,IEA,IEA,IEA,IEA,IEA,IEA,IEA,IEA,IEA,IEA,IEA,IEA,IEA,IEA,IEA,IEA,IEA,IEA,IEA,IEA,IEA,IEA,IEA,IEA,IEA,IEA,IEA,IEA,IEA,IEA,IEA,IEA,IEA,IEA,IEA,IEA,IEA,IEA,IEA,IEA,IEA,IEA,IEA,IEA,IEA,IEA,IEA,IEA,IEA,IEA	103435034,103442341,103445793,103450917,103444678,103456023,103445716,103440437,103439942,103417636,103405327,103437829,103419710,103436134,103453723,103425919,103402917,103440663,103413172,103417553,103404107,103405187,103437843,103405460,103455784,103437991,103425709,103424517,103429202,103444803,103442595,103413926,103429960,103439337,103442560,103447728,103455685,103439543,103403899,103437710…	LOC103435034;LOC103442341;CAMTA3;LOC103450917;MYB1;LOC103456023;LOC103445716;LOC103440437;LOC103439942;LOC103417636;LOC103405327;LOC103437829;LOC103419710;LOC103436134;LOC103453723;LOC103425919;HD14;LOC103440663;LOC103413172;LOC103417553;LOC103404107;LOC103405187;LOC103437843;HD1;ALF2;LOC103437991;LOC103425709;LOC103424517;LOC103429202;MYBR1;LOC103442595;LOC103413926;LOC103429960;LOC103439337;LOC…	BAG family molecular chaperone regulator 3-like;tubulin alpha-2 chain;putative glycosyltransferase 7;histone H2A.1-like;transcription factor MYB86-like;dehydration-responsive element-binding protein 3-like;auxin-induced protein 22D-like;uncharacterized LOC103440437;two-component response regulator-like APRR5;ethylene-responsive transcription factor ERF023-like;transcription factor bHLH14-like;chl…	39	13
query_1	TRUE	1.17031e-05	49	100	6	0.06	0.122449	GO:0004864	GO:MF	protein phosphatase inhibitor activity	25069	1104	GO:0004721, GO:0019212, GO:0019888	IEA,IEA,IEA,IEA,IEA,IEA	103413926,103439337,103403675,103403673,103431956,103403677	LOC103413926;LOC103439337;LOC103403675;LOC103403673;LOC103431956;LOC103403677	abscisic acid receptor PYL3;abscisic acid receptor PYL3;major allergen Pru ar 1-like;major strawberry allergen Fra a 1-3;major strawberry allergen Fra a 1-3;major strawberry allergen Fra a 1-3	3	3
query_1	TRUE	1.17031e-05	49	100	6	0.06	0.122449	GO:0019212	GO:MF	phosphatase inhibitor activity	25069	3423	GO:0004857, GO:0016791, GO:0019208	IEA,IEA,IEA,IEA,IEA,IEA	103413926,103439337,103403675,103403673,103431956,103403677	LOC103413926;LOC103439337;LOC103403675;LOC103403673;LOC103431956;LOC103403677	abscisic acid receptor PYL3;abscisic acid receptor PYL3;major allergen Pru ar 1-like;major strawberry allergen Fra a 1-3;major strawberry allergen Fra a 1-3;major strawberry allergen Fra a 1-3	3	3
query_1	TRUE	0.000374042	87	100	6	0.06	0.0689655	GO:0019888	GO:MF	protein phosphatase regulator activity	25069	3490	GO:0004721, GO:0019208	IEA,IEA,IEA,IEA,IEA,IEA	103413926,103439337,103403675,103403673,103431956,103403677	LOC103413926;LOC103439337;LOC103403675;LOC103403673;LOC103431956;LOC103403677	abscisic acid receptor PYL3;abscisic acid receptor PYL3;major allergen Pru ar 1-like;major strawberry allergen Fra a 1-3;major strawberry allergen Fra a 1-3;major strawberry allergen Fra a 1-3	3	3
query_1	TRUE	0.000427674	89	100	6	0.06	0.0674157	GO:0019208	GO:MF	phosphatase regulator activity	25069	3419	GO:0016791, GO:0030234	IEA,IEA,IEA,IEA,IEA,IEA	103413926,103439337,103403675,103403673,103431956,103403677	LOC103413926;LOC103439337;LOC103403675;LOC103403673;LOC103431956;LOC103403677	abscisic acid receptor PYL3;abscisic acid receptor PYL3;major allergen Pru ar 1-like;major strawberry allergen Fra a 1-3;major strawberry allergen Fra a 1-3;major strawberry allergen Fra a 1-3	3	3
query_1	TRUE	0.000661646	24	100	4	0.04	0.166667	GO:0019840	GO:MF	isoprenoid binding	25069	3475	GO:0008289	IEA,IEA,IEA,IEA	103403675,103403673,103431956,103403677	LOC103403675;LOC103403673;LOC103431956;LOC103403677	major allergen Pru ar 1-like;major strawberry allergen Fra a 1-3;major strawberry allergen Fra a 1-3;major strawberry allergen Fra a 1-3	1	3
query_1	TRUE	0.000661646	24	100	4	0.04	0.166667	GO:0010427	GO:MF	abscisic acid binding	25069	2188	GO:0019840, GO:0033293, GO:0042562, GO:0043178	IEA,IEA,IEA,IEA	103403675,103403673,103431956,103403677	LOC103403675;LOC103403673;LOC103431956;LOC103403677	major allergen Pru ar 1-like;major strawberry allergen Fra a 1-3;major strawberry allergen Fra a 1-3;major strawberry allergen Fra a 1-3	1	3
query_1	TRUE	0.000925203	26	100	4	0.04	0.153846	GO:0042562	GO:MF	hormone binding	25069	5123	GO:0005488	IEA,IEA,IEA,IEA	103403675,103403673,103431956,103403677	LOC103403675;LOC103403673;LOC103431956;LOC103403677	major allergen Pru ar 1-like;major strawberry allergen Fra a 1-3;major strawberry allergen Fra a 1-3;major strawberry allergen Fra a 1-3	1	3
query_1	TRUE	0.00125939	28	100	4	0.04	0.142857	GO:0016168	GO:MF	chlorophyll binding	25069	2663	GO:0046906	IEA,IEA,IEA,IEA	103437829,103419710,103453723,103429202	LOC103437829;LOC103419710;LOC103453723;LOC103429202	chlorophyll a-b binding protein P4, chloroplastic;chlorophyll a-b binding protein of LHCII type I, chloroplastic;chlorophyll a-b binding protein CP24 10A, chloroplastic;photosystem I chlorophyll a/b-binding protein 3-1, chloroplastic	4	0
query_1	TRUE	0.00145643	29	100	4	0.04	0.137931	GO:0043178	GO:MF	alcohol binding	25069	5230	GO:0036094	IEA,IEA,IEA,IEA	103403675,103403673,103431956,103403677	LOC103403675;LOC103403673;LOC103431956;LOC103403677	major allergen Pru ar 1-like;major strawberry allergen Fra a 1-3;major strawberry allergen Fra a 1-3;major strawberry allergen Fra a 1-3	1	3
query_1	TRUE	0.00437599	2	100	2	0.02	1	GO:0046406	GO:MF	magnesium protoporphyrin IX methyltransferase activity	25069	5634	GO:0008171, GO:0008757	IEA,IEA	103437475,103454888	LOC103437475;LOC103454888	magnesium protoporphyrin IX methyltransferase, chloroplastic-like;magnesium protoporphyrin IX methyltransferase, chloroplastic-like	2	0
query_1	TRUE	0.0054186	40	100	4	0.04	0.1	GO:0033293	GO:MF	monocarboxylic acid binding	25069	4278	GO:0031406	IEA,IEA,IEA,IEA	103403675,103403673,103431956,103403677	LOC103403675;LOC103403673;LOC103431956;LOC103403677	major allergen Pru ar 1-like;major strawberry allergen Fra a 1-3;major strawberry allergen Fra a 1-3;major strawberry allergen Fra a 1-3	1	3
query_1	TRUE	0.00499998	6	43	4	0.0930233	0.666667	KEGG:00196	KEGG	Photosynthesis - antenna proteins	599	20	KEGG:00000	KEGG,KEGG,KEGG,KEGG	103437829,103419710,103453723,103429202	LOC103437829;LOC103419710;LOC103453723;LOC103429202	chlorophyll a-b binding protein P4, chloroplastic;chlorophyll a-b binding protein of LHCII type I, chloroplastic;chlorophyll a-b binding protein CP24 10A, chloroplastic;photosystem I chlorophyll a/b-binding protein 3-1, chloroplastic	4	0
query_1	TRUE	0.0210114	4	43	3	0.0697674	0.75	KEGG:00860	KEGG	Porphyrin metabolism	599	128	KEGG:00000	KEGG,KEGG,KEGG	103437475,103454888,103437824	LOC103437475;LOC103454888;LOC103437824	magnesium protoporphyrin IX methyltransferase, chloroplastic-like;magnesium protoporphyrin IX methyltransferase, chloroplastic-like;geranylgeranyl diphosphate reductase, chloroplastic	3	0

## Sheet: MI_LFC_2_ALL_GO
query	significant	p_value	term_size	query_size	intersection_size	precision	recall	term_id	source	term_name	effective_domain_size	source_order	parents	evidence_codes	intersection	symbol	gene_names	Up_regulated	Down_regulated
query_1	TRUE	0.00631146	1147	95	15	0.157895	0.0130776	GO:0003700	GO:MF	DNA-binding transcription factor activity	25069	326	GO:0140110	IEA,IEA,IEA,IEA,IEA,IEA,IEA,IEA,IEA,IEA,IEA,IEA,IEA,IEA,IEA	103410692,103437699,103401153,103426648,103440683,103411168,103428782,103452857,103436484,103405327,103403720,103448231,103405535,103433719,103438934	KNAP1;LOC103437699;LOC103401153;LOC103426648;BHLH18;LOC103411168;LOC103428782;LOC103452857;LOC103436484;LOC103405327;LOC103403720;LOC103448231;HSF3;WRKY9;LOC103438934	homeobox protein knotted-1-like 1;homeobox protein knotted-1-like 6;GATA transcription factor 19;ethylene-responsive transcription factor TINY;transcription factor bHLH106-like;homeobox-leucine zipper protein HAT5-like;homeobox-leucine zipper protein ATHB-52-like;ethylene-responsive transcription factor RAP2-3-like;ABSCISIC ACID-INSENSITIVE 5-like protein 5;transcription factor bHLH14-like;ethyle…	11	4
query_1	TRUE	0.0187477	115	95	5	0.0526316	0.0434783	GO:0000981	GO:MF	DNA-binding transcription factor activity, RNA polymerase II-specific	25069	117	GO:0003700	IEA,IEA,IEA,IEA,IEA	103410692,103437699,103411168,103428782,103448231	KNAP1;LOC103437699;LOC103411168;LOC103428782;LOC103448231	homeobox protein knotted-1-like 1;homeobox protein knotted-1-like 6;homeobox-leucine zipper protein HAT5-like;homeobox-leucine zipper protein ATHB-52-like;homeobox-leucine zipper protein ANTHOCYANINLESS 2	4	1
query_1	TRUE	0.0211804	1276	95	15	0.157895	0.0117555	GO:0140110	GO:MF	transcription regulator activity	25069	9303	GO:0003674	IEA,IEA,IEA,IEA,IEA,IEA,IEA,IEA,IEA,IEA,IEA,IEA,IEA,IEA,IEA	103410692,103437699,103401153,103426648,103440683,103411168,103428782,103452857,103436484,103405327,103403720,103448231,103405535,103433719,103438934	KNAP1;LOC103437699;LOC103401153;LOC103426648;BHLH18;LOC103411168;LOC103428782;LOC103452857;LOC103436484;LOC103405327;LOC103403720;LOC103448231;HSF3;WRKY9;LOC103438934	homeobox protein knotted-1-like 1;homeobox protein knotted-1-like 6;GATA transcription factor 19;ethylene-responsive transcription factor TINY;transcription factor bHLH106-like;homeobox-leucine zipper protein HAT5-like;homeobox-leucine zipper protein ATHB-52-like;ethylene-responsive transcription factor RAP2-3-like;ABSCISIC ACID-INSENSITIVE 5-like protein 5;transcription factor bHLH14-like;ethyle…	11	4
query_1	TRUE	0.0284613	499	95	9	0.0947368	0.0180361	GO:0043565	GO:MF	sequence-specific DNA binding	25069	5280	GO:0003677	IEA,IEA,IEA,IEA,IEA,IEA,IEA,IEA,IEA	103410692,103437699,103401153,103411168,103456012,103428782,103448231,103405535,103433719	KNAP1;LOC103437699;LOC103401153;LOC103411168;LOC103456012;LOC103428782;LOC103448231;HSF3;WRKY9	homeobox protein knotted-1-like 1;homeobox protein knotted-1-like 6;GATA transcription factor 19;homeobox-leucine zipper protein HAT5-like;GATA transcription factor 12;homeobox-leucine zipper protein ATHB-52-like;homeobox-leucine zipper protein ANTHOCYANINLESS 2;heat stress transcription factor A-4b-like;probable WRKY transcription factor 33	6	3

## Sheet: BtwCultivars_LFC_2_ALL_GO
query	significant	p_value	term_size	query_size	intersection_size	precision	recall	term_id	source	term_name	effective_domain_size	source_order	parents	evidence_codes	intersection	symbol	gene_names	Up_regulated	Down_regulated
query_1	TRUE	0.00199849	2354	44	17	0.386364	0.00722175	GO:0006351	GO:BP	DNA-templated transcription	19733	2120	GO:0010467, GO:0032774	IEA,IEA,IEA,IEA,IEA,IEA,IEA,IEA,IEA,IEA,IEA,IEA,IEA,IEA,IEA,IEA,IEA	103448644,103403985,103439020,103418929,103435892,103439760,103441781,103403972,103454651,103446368,103439046,103425819,103439524,103421355,103440683,103413300,103404321	LOC103448644;LOC103403985;LOC103439020;LOC103418929;LOC103435892;LOC103439760;LOC103441781;LOC103403972;LOC103454651;LOC103446368;LOC103439046;LOC103425819;AP2D12;LOC103421355;BHLH18;LOC103413300;LOC103404321	NAC transcription factor 56-like;bZIP transcription factor 16-like;uncharacterized LOC103439020;DNA-directed RNA polymerases II, IV and V subunit 11;transcription factor bHLH62-like;uncharacterized LOC103439760;ethylene-responsive transcription factor ERF003-like;auxin-induced protein 22D;NAC domain-containing protein 6-like;NAC domain-containing protein 73;zinc finger protein ZAT9-like;uncharact…	1	16
query_1	TRUE	0.00966204	2090	44	15	0.340909	0.00717703	GO:0006355	GO:BP	regulation of DNA-templated transcription	19733	2124	GO:0006351, GO:0010468, GO:2001141	IEA,IEA,IEA,IEA,IEA,IEA,IEA,IEA,IEA,IEA,IEA,IEA,IEA,IEA,IEA	103448644,103403985,103439020,103435892,103441781,103403972,103454651,103446368,103439046,103425819,103439524,103421355,103440683,103413300,103404321	LOC103448644;LOC103403985;LOC103439020;LOC103435892;LOC103441781;LOC103403972;LOC103454651;LOC103446368;LOC103439046;LOC103425819;AP2D12;LOC103421355;BHLH18;LOC103413300;LOC103404321	NAC transcription factor 56-like;bZIP transcription factor 16-like;uncharacterized LOC103439020;transcription factor bHLH62-like;ethylene-responsive transcription factor ERF003-like;auxin-induced protein 22D;NAC domain-containing protein 6-like;NAC domain-containing protein 73;zinc finger protein ZAT9-like;uncharacterized LOC103425819;ethylene-responsive transcription factor RAP2-7-like;NAC domai…	1	14
query_1	TRUE	0.00966204	2090	44	15	0.340909	0.00717703	GO:2001141	GO:BP	regulation of RNA biosynthetic process	19733	25908	GO:0010556, GO:0032774, GO:0051252	IEA,IEA,IEA,IEA,IEA,IEA,IEA,IEA,IEA,IEA,IEA,IEA,IEA,IEA,IEA	103448644,103403985,103439020,103435892,103441781,103403972,103454651,103446368,103439046,103425819,103439524,103421355,103440683,103413300,103404321	LOC103448644;LOC103403985;LOC103439020;LOC103435892;LOC103441781;LOC103403972;LOC103454651;LOC103446368;LOC103439046;LOC103425819;AP2D12;LOC103421355;BHLH18;LOC103413300;LOC103404321	NAC transcription factor 56-like;bZIP transcription factor 16-like;uncharacterized LOC103439020;transcription factor bHLH62-like;ethylene-responsive transcription factor ERF003-like;auxin-induced protein 22D;NAC domain-containing protein 6-like;NAC domain-containing protein 73;zinc finger protein ZAT9-like;uncharacterized LOC103425819;ethylene-responsive transcription factor RAP2-7-like;NAC domai…	1	14
query_1	TRUE	0.0120328	2129	44	15	0.340909	0.00704556	GO:0051252	GO:BP	regulation of RNA metabolic process	19733	13417	GO:0016070, GO:0019219, GO:0060255	IEA,IEA,IEA,IEA,IEA,IEA,IEA,IEA,IEA,IEA,IEA,IEA,IEA,IEA,IEA	103448644,103403985,103439020,103435892,103441781,103403972,103454651,103446368,103439046,103425819,103439524,103421355,103440683,103413300,103404321	LOC103448644;LOC103403985;LOC103439020;LOC103435892;LOC103441781;LOC103403972;LOC103454651;LOC103446368;LOC103439046;LOC103425819;AP2D12;LOC103421355;BHLH18;LOC103413300;LOC103404321	NAC transcription factor 56-like;bZIP transcription factor 16-like;uncharacterized LOC103439020;transcription factor bHLH62-like;ethylene-responsive transcription factor ERF003-like;auxin-induced protein 22D;NAC domain-containing protein 6-like;NAC domain-containing protein 73;zinc finger protein ZAT9-like;uncharacterized LOC103425819;ethylene-responsive transcription factor RAP2-7-like;NAC domai…	1	14
query_1	TRUE	0.0138883	2155	44	15	0.340909	0.00696056	GO:0019219	GO:BP	regulation of nucleobase-containing compound metabolic process	19733	5566	GO:0006139, GO:0080090	IEA,IEA,IEA,IEA,IEA,IEA,IEA,IEA,IEA,IEA,IEA,IEA,IEA,IEA,IEA	103448644,103403985,103439020,103435892,103441781,103403972,103454651,103446368,103439046,103425819,103439524,103421355,103440683,103413300,103404321	LOC103448644;LOC103403985;LOC103439020;LOC103435892;LOC103441781;LOC103403972;LOC103454651;LOC103446368;LOC103439046;LOC103425819;AP2D12;LOC103421355;BHLH18;LOC103413300;LOC103404321	NAC transcription factor 56-like;bZIP transcription factor 16-like;uncharacterized LOC103439020;transcription factor bHLH62-like;ethylene-responsive transcription factor ERF003-like;auxin-induced protein 22D;NAC domain-containing protein 6-like;NAC domain-containing protein 73;zinc finger protein ZAT9-like;uncharacterized LOC103425819;ethylene-responsive transcription factor RAP2-7-like;NAC domai…	1	14
query_1	TRUE	0.0324911	3216	44	18	0.409091	0.00559701	GO:0032774	GO:BP	RNA biosynthetic process	19733	7758	GO:0016070, GO:0141187	IEA,IEA,IEA,IEA,IEA,IEA,IEA,IEA,IEA,IEA,IEA,IEA,IEA,IEA,IEA,IEA,IEA,IEA	103448644,103403985,103439020,103450930,103418929,103435892,103439760,103441781,103403972,103454651,103446368,103439046,103425819,103439524,103421355,103440683,103413300,103404321	LOC103448644;LOC103403985;LOC103439020;LOC103450930;LOC103418929;LOC103435892;LOC103439760;LOC103441781;LOC103403972;LOC103454651;LOC103446368;LOC103439046;LOC103425819;AP2D12;LOC103421355;BHLH18;LOC103413300;LOC103404321	NAC transcription factor 56-like;bZIP transcription factor 16-like;uncharacterized LOC103439020;uncharacterized LOC103450930;DNA-directed RNA polymerases II, IV and V subunit 11;transcription factor bHLH62-like;uncharacterized LOC103439760;ethylene-responsive transcription factor ERF003-like;auxin-induced protein 22D;NAC domain-containing protein 6-like;NAC domain-containing protein 73;zinc finge…	1	17
query_1	TRUE	0.0324941	2318	44	15	0.340909	0.0064711	GO:0080090	GO:BP	regulation of primary metabolic process	19733	17565	GO:0019222, GO:0044238	IEA,IEA,IEA,IEA,IEA,IEA,IEA,IEA,IEA,IEA,IEA,IEA,IEA,IEA,IEA	103448644,103403985,103439020,103435892,103441781,103403972,103454651,103446368,103439046,103425819,103439524,103421355,103440683,103413300,103404321	LOC103448644;LOC103403985;LOC103439020;LOC103435892;LOC103441781;LOC103403972;LOC103454651;LOC103446368;LOC103439046;LOC103425819;AP2D12;LOC103421355;BHLH18;LOC103413300;LOC103404321	NAC transcription factor 56-like;bZIP transcription factor 16-like;uncharacterized LOC103439020;transcription factor bHLH62-like;ethylene-responsive transcription factor ERF003-like;auxin-induced protein 22D;NAC domain-containing protein 6-like;NAC domain-containing protein 73;zinc finger protein ZAT9-like;uncharacterized LOC103425819;ethylene-responsive transcription factor RAP2-7-like;NAC domai…	1	14
query_1	TRUE	0.0409028	3272	44	18	0.409091	0.00550122	GO:0141187	GO:BP	nucleic acid biosynthetic process	19733	19814	GO:0009059, GO:0034654, GO:0090304	IEA,IEA,IEA,IEA,IEA,IEA,IEA,IEA,IEA,IEA,IEA,IEA,IEA,IEA,IEA,IEA,IEA,IEA	103448644,103403985,103439020,103450930,103418929,103435892,103439760,103441781,103403972,103454651,103446368,103439046,103425819,103439524,103421355,103440683,103413300,103404321	LOC103448644;LOC103403985;LOC103439020;LOC103450930;LOC103418929;LOC103435892;LOC103439760;LOC103441781;LOC103403972;LOC103454651;LOC103446368;LOC103439046;LOC103425819;AP2D12;LOC103421355;BHLH18;LOC103413300;LOC103404321	NAC transcription factor 56-like;bZIP transcription factor 16-like;uncharacterized LOC103439020;uncharacterized LOC103450930;DNA-directed RNA polymerases II, IV and V subunit 11;transcription factor bHLH62-like;uncharacterized LOC103439760;ethylene-responsive transcription factor ERF003-like;auxin-induced protein 22D;NAC domain-containing protein 6-like;NAC domain-containing protein 73;zinc finge…	1	17
query_1	TRUE	0.0425251	2373	44	15	0.340909	0.00632111	GO:0010468	GO:BP	regulation of gene expression	19733	4145	GO:0010467, GO:0010556	IEA,IEA,IEA,IEA,IEA,IEA,IEA,IEA,IEA,IEA,IEA,IEA,IEA,IEA,IEA	103448644,103403985,103439020,103435892,103441781,103403972,103454651,103446368,103439046,103425819,103439524,103421355,103440683,103413300,103404321	LOC103448644;LOC103403985;LOC103439020;LOC103435892;LOC103441781;LOC103403972;LOC103454651;LOC103446368;LOC103439046;LOC103425819;AP2D12;LOC103421355;BHLH18;LOC103413300;LOC103404321	NAC transcription factor 56-like;bZIP transcription factor 16-like;uncharacterized LOC103439020;transcription factor bHLH62-like;ethylene-responsive transcription factor ERF003-like;auxin-induced protein 22D;NAC domain-containing protein 6-like;NAC domain-containing protein 73;zinc finger protein ZAT9-like;uncharacterized LOC103425819;ethylene-responsive transcription factor RAP2-7-like;NAC domai…	1	14
query_1	TRUE	0.0431433	2376	44	15	0.340909	0.00631313	GO:0010556	GO:BP	regulation of macromolecule biosynthetic process	19733	4192	GO:0009059, GO:0009889, GO:0060255	IEA,IEA,IEA,IEA,IEA,IEA,IEA,IEA,IEA,IEA,IEA,IEA,IEA,IEA,IEA	103448644,103403985,103439020,103435892,103441781,103403972,103454651,103446368,103439046,103425819,103439524,103421355,103440683,103413300,103404321	LOC103448644;LOC103403985;LOC103439020;LOC103435892;LOC103441781;LOC103403972;LOC103454651;LOC103446368;LOC103439046;LOC103425819;AP2D12;LOC103421355;BHLH18;LOC103413300;LOC103404321	NAC transcription factor 56-like;bZIP transcription factor 16-like;uncharacterized LOC103439020;transcription factor bHLH62-like;ethylene-responsive transcription factor ERF003-like;auxin-induced protein 22D;NAC domain-containing protein 6-like;NAC domain-containing protein 73;zinc finger protein ZAT9-like;uncharacterized LOC103425819;ethylene-responsive transcription factor RAP2-7-like;NAC domai…	1	14
query_1	TRUE	0.0450457	2385	44	15	0.340909	0.00628931	GO:0009889	GO:BP	regulation of biosynthetic process	19733	3734	GO:0009058, GO:0019222	IEA,IEA,IEA,IEA,IEA,IEA,IEA,IEA,IEA,IEA,IEA,IEA,IEA,IEA,IEA	103448644,103403985,103439020,103435892,103441781,103403972,103454651,103446368,103439046,103425819,103439524,103421355,103440683,103413300,103404321	LOC103448644;LOC103403985;LOC103439020;LOC103435892;LOC103441781;LOC103403972;LOC103454651;LOC103446368;LOC103439046;LOC103425819;AP2D12;LOC103421355;BHLH18;LOC103413300;LOC103404321	NAC transcription factor 56-like;bZIP transcription factor 16-like;uncharacterized LOC103439020;transcription factor bHLH62-like;ethylene-responsive transcription factor ERF003-like;auxin-induced protein 22D;NAC domain-containing protein 6-like;NAC domain-containing protein 73;zinc finger protein ZAT9-like;uncharacterized LOC103425819;ethylene-responsive transcription factor RAP2-7-like;NAC domai…	1	14
query_1	TRUE	0.00164678	3859	45	24	0.533333	0.00621923	GO:0005634	GO:CC	nucleus	16060	238	GO:0043231	IEA,IEA,IEA,IEA,IEA,IEA,IEA,IEA,IEA,IEA,IEA,IEA,IEA,IEA,IEA,IEA,IEA,IEA,IEA,IEA,IEA,IEA,IEA,IEA	103448644,103437991,103403985,103439020,103450930,103418929,103434741,103435892,103439760,103441781,103403972,103402919,103454651,103446368,103425819,103404761,103439524,103421355,103440683,103439730,103413300,103404321,103432958,103439851	LOC103448644;LOC103437991;LOC103403985;LOC103439020;LOC103450930;LOC103418929;LOC103434741;LOC103435892;LOC103439760;LOC103441781;LOC103403972;LOC103402919;LOC103454651;LOC103446368;LOC103425819;LOC103404761;AP2D12;LOC103421355;BHLH18;LOC103439730;LOC103413300;LOC103404321;LOC103432958;LOC103439851	NAC transcription factor 56-like;zinc finger protein CONSTANS-LIKE 6;bZIP transcription factor 16-like;uncharacterized LOC103439020;uncharacterized LOC103450930;DNA-directed RNA polymerases II, IV and V subunit 11;helicase-like transcription factor CHR28;transcription factor bHLH62-like;uncharacterized LOC103439760;ethylene-responsive transcription factor ERF003-like;auxin-induced protein 22D;tra…	2	22
query_1	TRUE	0.024758	2476	58	16	0.275862	0.00646204	GO:0003677	GO:MF	DNA binding	25069	312	GO:0003676	IEA,IEA,IEA,IEA,IEA,IEA,IEA,IEA,IEA,IEA,IEA,IEA,IEA,IEA,IEA,IEA	103448644,103403985,103418929,103439760,103441781,103402919,103454651,103446368,103404761,103439524,103421355,103439730,103413300,103404321,103432958,103439851	LOC103448644;LOC103403985;LOC103418929;LOC103439760;LOC103441781;LOC103402919;LOC103454651;LOC103446368;LOC103404761;AP2D12;LOC103421355;LOC103439730;LOC103413300;LOC103404321;LOC103432958;LOC103439851	NAC transcription factor 56-like;bZIP transcription factor 16-like;DNA-directed RNA polymerases II, IV and V subunit 11;uncharacterized LOC103439760;ethylene-responsive transcription factor ERF003-like;transcription factor MYB124;NAC domain-containing protein 6-like;NAC domain-containing protein 73;transcription factor MYB4-like;ethylene-responsive transcription factor RAP2-7-like;NAC domain-cont…	1	15
