# Supplementary material for: Comparative Transcriptomic Analysis of Two Apple Cultivars in Response to Dual Cytokinin Applied In Vitro
Source: Plants (Basel). 2026 Mar 25;15(7):1001. doi: 10.3390/plants15071001 (PMC13074517; doi:10.3390/plants15071001)
Supplement: Supplementary file 1 [file plants-15-01001-s001.zip › Table S3.xlsx]

## Sheet: Primers
Cultivar	Treatment	Gene ID	Gene	Abbreviation	LFC2	Primers 5'->3' (F=forward, R=reverse)	Amplicon (bp)		Abbreviations
Both	HK	LOC103403121	glyceraldehyde-3-phosphate dehydrogenase, cytosolic	GAPDH	-	F: CGATCCCTTCATCACCACCGA	137		HK	housekeeping gene
						R: CGAAAACAGCGACAGGCTT			HR	Húsvéti rozmaring'
	HK	LOC103445585	actin	ACTIN	-	F: TGCCATCCTTCGTCTTGACC	156		McI	McIntosh'
						R: TGCTCATAGTCAAGGGCAATGTA
HR	BA	LOC103437756	two-component response regulator ARR5-like	ARR5	4.91077	F: GCTGCATGTTCTTGCTGTGG	150
						R: CCAACCGAGCTCTTCTCTCC
	BA	LOC139196321	2-oxoglutarate-dependent dioxygenase	OXO	-4.65083	F: GCCGGATAGCGTACTTGACA	144
						R: CGCTTGACAGCTTCATGGT
	KIN	LOC103418700	LRR receptor-like serine/threonine-protein kinase RGI3	RGI3	4.21072	F: GGACCACTTAGCGTGCAAGA	126
						R: CGGTTGCTGACACAGAGAAGC
	KIN	LOC103435476	UDP-glucuronate 4-epimerase 1	UDP	-4.70241	F: CGTTCTCCGAATTGCACCGTA	144
						R: AGGGTCCGTACACGGTGAA
	BA + KIN	LOC103420889	probable cinnamyl alcohol dehydrogenase 6	CIN6	5.56299	F: CCCCTGAAAGACCACAACCTAC	134
						R: ACTGTCATCAGCACCTCTCC
	BA + KIN	LOC103402833	beta-glucosidase 40	BG40	-4.61913	F: GCGGACACATGCTTTCAACA	148
						R: CGGACCTGCATAAGATCGGA
McI	BA	LOC103427692	probable serine/threonine-protein kinase PBL7	PBL7	4.49806	F: CATAAACACCAACCGTACAGCCA	143
						R: ACGAGCCGTCGAAGCATTAG
	BA	N/A	N/A	-	-	F: -	-
						R: -
	KIN	LOC103410757	probable sarcosine oxidase	SAR	4.93575	F: GGTGAAGGGTGTGGAGAGAG	112
						R: TGTCGTCCAAGCTCCAACC
	KIN	LOC103409572	alcohol dehydrogenase	ALC	-4.6691	F: GACGCATCCGGTGAACTTTC	147
						R: GGGACTCTGTGGGTGATGAA
	BA + KIN	LOC103451387	pollen receptor-like kinase 3	PRK	5.68891	F: ATTTGACCCCAAGGCGTTCG	128
						R: GGGATTCTGGCGGAGACTTT
	BA + KIN	LOC103434359	receptor-like protein kinase ANXUR2	ANXUR2	-5.97053	F: TGTGGAAAACCTCTGCCAGT	146
						R: GGGCGAACACATCTCTGGAT

## Sheet: RefFinder deltaCq
Húsvéti rozmaring
Cq			Delta Ct			CP data of housekeeping Genes by BEST KEEPER					Normfinder			Genorm			Comprehensive ranking
ACTIN	GAPDH						ACTIN	GAPDH			Gene name	Stability value		Gene name	Stability value		Genes	Geomean of ranking values
27.68	24.72		Genes	Average of STDEV		n	9	9									GAPDH	1.19
27.76	24.32		ACTIN	0.33		geo Mean [CP]	26.89	24.00			GAPDH	nan		ACTIN | GAPDH	0.333		ACTIN	1.41
26.89	24.11		GAPDH	0.33		AR Mean [CP]	26.89	24.00			ACTIN	nan
27.79	24.19					min [CP]	26.00	24.00
27.53	24.24					max [CP]	27.00	24.00
27.31	24.03					std dev [+/- CP]	0.20	0.00
27.22	24.32					CV [% CP]	0.73	0.00
27.35	24.53					min [x-fold]	-1.85	-1.00
27.27	24.25					max [x-fold]	2026-01-08	1.00
						std dev [+/- x-fold]	2026-01-15	1.00
						Pearson correlation coefficient ( r ) by BEST KEEPER
							ACTIN	GAPDH
						GAPDH	nan	-
						p-value	nan	-
						Pearson correlation coefficient ( r )
						BestKeeper vs.	ACTIN	GAPDH
						coeff. of corr. [r]	1.000	0.001
						p-value	nan	nan
McIntosh
Cq			Delta Ct			CP data of housekeeping Genes by BEST KEEPER					Normfinder			Genorm			Comprehensive ranking
ACTIN	GAPDH		Genes	Average of STDEV			ACTIN	GAPDH			Gene name	Stability value		Gene name	Stability value		Genes	Geomean of ranking values
27.58	24.68		ACTIN	0.33		n	9	9									GAPDH	1.189
27.79	24.27		GAPDH	0.33		geo Mean [CP]	26.89	24.00			GAPDH	nan		ACTIN | GAPDH	0.333		ACTIN	1.41
26.66	24.12					AR Mean [CP]	26.89	24.00			ACTIN	nan
27.43	24.15					min [CP]	26.00	24.00
27.69	24.2					max [CP]	27.00	24.00
27.31	23.09					std dev [+/- CP]	0.20	0.00
27.22	24.28					CV [% CP]	0.73	0.00
27.55	24.49					min [x-fold]	-1.85	-1.00
27.17	24.21					max [x-fold]	2026-01-08	1.00
						std dev [+/- x-fold]	2026-01-15	1.00
						Pearson correlation coefficient ( r ) by BEST KEEPER
							ACTIN	GAPDH
						GAPDH	nan	-
						p-value	nan	-
						Pearson correlation coefficient ( r )
						BestKeeper vs.	ACTIN	GAPDH
						coeff. of corr. [r]	1.000	0.001
						p-value	nan	nan

## Sheet: validation HR
	sample name	Housekeeping GAPDH Cq (∆R)	Target ARR5 Cq (∆R)	Target OXO Cq (∆R)	Target RGI3 Cq (∆R)	Target UDP Cq (∆R)	Target CIN6 Cq (∆R)	Target BG40 Cq (∆R)	average ∆Cq ARR5	average ∆Cq OXO	average ∆Cq RGI3	average ∆Cq UDP	average ∆Cq CIN6	average ∆Cq BG40	Target ARR5 ΔΔCq	Target OXO ΔΔCq	Target RGI3 ΔΔCq	Target UDP ΔΔCq	Target CIN6 ΔΔCq	Target BG40 ΔΔCq	Target ARR5 2^(-ΔΔCq)	LFC	SD (LFC)	Target OXO 2^(-ΔΔCq)	LFC	SD (LFC)	Target RGI3 2^(-ΔΔCq)	LFC	SD (LFC)	Target UDP 2^(-ΔΔCq)	LFC	SD (LFC)	Target CIN6 2^(-ΔΔCq)	LFC	SD (LFC)	Target BG40 2^(-ΔΔCq)	LFC	SD (LFC)
Húsvéti rozmaring	NCK 1	24.72	27.18	27.23	27.29	27.07	27.45	27.28	2.46	2.51	2.57	2.35	2.73	2.56
	NCK 2	24.32	27.22	27.31	27.31	27.22	27.18	27.32	2.9	2.99	2.99	2.9	2.86	3
	NCK 3	24.41	27.21	27.09	27.24	27.31	27.32	26.97	2.8	2.68	2.83	2.9	2.91	2.56
	NCK average	24.4833	27.2033	27.21	27.28	27.2	27.3167	27.19	2.72	2.72667	2.79667	2.71667	2.83333	2.70667	0	0	0	0	0	0	1	0		1	0
	BA 1	24.38	25.98	28.22					1.6	3.84					-1.12	1.11333					2.17347	0.337154		0.462225	-0.335147
	BA 2	24.34	25.83	28.17					1.49	3.83					-1.23	1.10333					2.34567	0.370267		0.46544	-0.332136
	BA 3	24.39	25.91	28.31					1.52	3.92					-1.2	1.19333					2.2974	0.361236		0.437291	-0.359229
	BA average	24.37	25.9067	28.2333					1.53667	3.86333					-1.18333	1.13667					2.27101	0.356219	0.0139762	0.454809	-0.342171	0.0121245
	KIN 1	24.32			26.54	28.46					2.22	4.14					-0.576667	1.42333									1.4914	0.173594		0.37285	-0.428466
	KIN 2	24.53			26.61	28.54					2.08	4.01					-0.716667	1.29333									1.64338	0.215738		0.408007	-0.389332
	KIN 3	24.45			26.57	28.69					2.12	4.24					-0.676667	1.52333									1.59844	0.203697		0.347881	-0.458569
	KIN average	24.4333			26.5733	28.5633					2.14	4.13					-0.656667	1.41333									1.57644	0.197676	0.0177242	0.375443	-0.425456	0.0283459
	BA + KIN 1	24.45					25.36	27.75					0.91	3.3					-1.92333	0.593333													3.79298	0.578981		0.66281	-0.178611
	BA + KIN 2	24.36					25.32	27.66					0.96	3.3					-1.87333	0.593333													3.66378	0.56393		0.66281	-0.178611
	BA + KIN 3	24.39					25.27	27.64					0.88	3.25					-1.95333	0.543333													3.87268	0.588012		0.686184	-0.16356
	BA+KIN average	24.4					25.3167	27.6833					0.916667	3.28333					-1.91667	0.576667													3.7755	0.576974	0.00993348	0.670511	-0.173594	0.00709535
	HR		LFC
		primer	mRNA-seq	RT-qPCR	SD (PCR)
	BA	ARR5	4.91077	0.356219	0.0139762
		OXO	-4.65083	-0.342171	0.0121245
	KIN	RGI3	4.21072	0.197676	0.0177242
		UDP	-4.70241	-0.425456	0.0283459
	BA + KIN	CIN6	5.56299	0.576974	0.00993348
		BG40	-4.61913	-0.173594	0.00709535

## Sheet: validation McI
	sample name	Housekeeping GAPDH Cq (∆R)	Target PBL7 Cq (∆R)	Target SAR Cq (∆R)	Target ALC Cq (∆R)	Target PRK Cq (∆R)	Target ANXUR2 Cq (∆R)	average ∆Cq PBL7	average ∆Cq SAR	average ∆Cq ALC	average ∆Cq PRK	average ∆Cq ANXUR2	Target PBL7 ΔΔCq	Target SAR ΔΔCq	Target ALC ΔΔCq	Target PRK ΔΔCq	Target ANXUR2 ΔΔCq	Target PBL7 2^(-ΔΔCq)	LFC	SD (LFC)	Target SAR 2^(-ΔΔCq)	LFC	SD (LFC)	Target ALC 2^(-ΔΔCq)	LFC	SD (LFC)	Target PRK 2^(-ΔΔCq)	LFC	SD (LFC)	Target ANXUR2 2^(-ΔΔCq)	LFC	SD (LFC)
McIntosh	NCK 1	24.34	26.96	27.01	27.21	27.13	26.92	2.62	2.67	2.87	2.79	2.58
	NCK 2	24.49	26.81	26.74	26.84	26.96	27.06	2.32	2.25	2.35	2.47	2.57
	NCK 3	24.21	26.79	26.85	26.91	26.88	26.87	2.58	2.64	2.7	2.67	2.66
	NCK average	24.3467	26.8533	26.8667	26.9867	26.99	26.95	2.50667	2.52	2.64	2.64333	2.60333	0	0	0	0	0	1	0
	BA 1	24.39	26.32					1.93					-0.576667					1.4914	0.173594
	BA 2	24.27	26.53					2.26					-0.246667					1.18646	0.0742541
	BA 3	24.36	26.48					2.12					-0.386667					1.30737	0.116398
	BA average	24.34	26.4433					2.10333					-0.403333					1.32256	0.121415	0.0407102
	KIN 1	24.35		26.52	27.55				2.17	3.2				-0.35	0.56						1.27456	0.10536		0.678302	-0.168577
	KIN 2	24.26		26.78	27.41				2.52	3.15				0	0.51						1	0		0.702222	-0.153525
	KIN 3	24.41		26.64	27.58				2.23	3.17				-0.29	0.53						1.22264	0.0872987		0.692555	-0.159546
	KIN average	24.34		26.6467	27.5133				2.30667	3.17333				-0.213333	0.533333						1.15936	0.0642197	0.046005	0.690956	-0.160549	0.00618558
	BA + KIN 1	24.37				26.04	27.89				1.67	3.52				-0.973333	0.916667										1.96337	0.293003		0.529732	-0.275944
	BA + KIN 2	24.48				26.13	27.77				1.65	3.29				-0.993333	0.686667										1.99078	0.299023		0.621288	-0.206707
	BA + KIN 3	24.17				26.09	27.76				1.92	3.59				-0.723333	0.986667										1.65099	0.217745		0.504642	-0.297016
	BA+KIN average	24.34				26.0867	27.8067				1.74667	3.46667				-0.896667	0.863333										1.86176	0.269924	0.0369776	0.549681	-0.259889	0.0385768
	McI		LFC
		primer	mRNA-seq	RT-qPCR	SD (PCR)
	BA	PBL7	4.49806	0.121415	0.0407102
	KIN	SAR	4.93575	0.0642197	0.046005
		ALC	-4.6691	-0.160549	0.00618558
	BA + KIN	PRK	5.68891	0.269924	0.0369776
		ANXUR2	-5.97053	-0.259889	0.0385768
